# Supplementary material for: DPPH Measurement for Phenols and Prediction of Antioxidant Activity of Phenolic Compounds in Food
Source: Curr Issues Mol Biol. 2025 Dec 23;48(1):12. doi: 10.3390/cimb48010012 (PMC12840554; doi:10.3390/cimb48010012)
Supplement: Supplementary file 1 [file cimb-48-00012-s001.zip]

Archive with 2 entries (2 files):
- SI.xlsx
- SI_ver10.pdf
