# Supplementary material for: DPPH Measurement for Phenols and Prediction of Antioxidant Activity of Phenolic Compounds in Food
Source: Curr Issues Mol Biol. 2025 Dec 23;48(1):12. doi: 10.3390/cimb48010012 (PMC12840554; doi:10.3390/cimb48010012)
Supplement: Supplementary file 1 [file cimb-48-00012-s001.zip › SI.xlsx]

## Sheet: Experimental Data
ID	CID	DPPH_reference	iso_SMILES	name	CAS No.	inchikey	Synthetic or Reagents	Reagents company or synthesis Reference	Reagents No	MolWt	MolLogP	Data_type Classification	Data_type Regression	solvent	IC50 [mg/L]	standard deviation of IC50 [mg/L]	Stoichio num. [-]	standard deviation of stoichiometry number [-]	TEAC [gTE/g]	standard deviation of TEAC [gTE/g]	TEAC [molTE/mol]_All	TEAC [molTE/mol]	standard deviation of TEAC [molTE/mol]	HOMO (eV) (Gaussian)	LUMO (eV) (Gaussian)	HOMO (eV) (PubChemQC)	LUMO (eV) (PubChemQC)
1	6140	https://doi.org/10.3390/antiox13030309	C1=CC=C(C=C1)C[C@@H](C(=O)O)N	l-phenylalanine	63-91-2	COLNVLDHVKWLRT-QMMMGPOBSA-N	reagents	TCI	P0134	165.191	0.641	Train	Not phenol	EtOH	> 1000						< 0.054			-8.207	0.005	-6.38379	-0.00816342
2	6305	https://doi.org/10.3390/antiox13030309	C1=CC=C2C(=C1)C(=CN2)C[C@@H](C(=O)O)N	l-tryptophan	73-22-3	QIVBCDIJIAJPQS-VIFPVBQESA-N	reagents	WAKO	204-03382	204.228	1.1223	Test	Not phenol	EtOH	> 1000						< 0.067			-7.001	-0.014	-5.69262	-0.587766
3	11568	https://doi.org/10.3390/antiox13030309	C1=CC(=CC(=C1)O)N	3-aminophenol	591-27-5	CWLKGDAVCFYWJK-UHFFFAOYSA-N	reagents	TCI	A0383	109.127	0.9744	Train	Train	EtOH	37.2966	2.6854	1.46826	0.110101	1.74272	0.130451	0.759835	0.759835	0.0568776	-7.13	0.092	-5.17561	0.432661
4	5801	https://doi.org/10.3390/antiox13030309	C1=CC=C(C(=C1)N)O	2-aminophenol	95-55-6	CDAWCLOXVUBKRW-UHFFFAOYSA-N	reagents	TCI	A0335	109.127	0.9744	Test	Test	EtOH	11.1692	0.117896	4.88558	0.0512936	5.40199	0.0198235	2.3553	2.3553	0.00864319	-7.254	0.09	-5.11846	0.361911
5	403	https://doi.org/10.3390/antiox13030309	C1=CC(=CC=C1N)O	p-aminophenol	123-30-8	PLIKAWJENQZMHA-UHFFFAOYSA-N	reagents	TCI	A0384	109.127	0.9744	Test	Train	EtOH	33.3374	1.13626	1.638	0.0562241	1.93401	0.0380561	0.84324	0.84324	0.0165927	-6.825	0.125	-4.90077	0.100682
6	4075	https://doi.org/10.3390/antiox13030309	C1=CC(=C(C=C1N)C(=O)O)O	5-aminosalicylic acid	89-57-6	KBOPZPXVLCULAV-UHFFFAOYSA-N	reagents	TCI	A0317	153.137	0.6726	Train	Train	EtOH	> 1000						< 0.05			-7.019	-0.931	-5.57289	-1.17009
7	8815	https://doi.org/10.3390/antiox13030309	COC1=CC=C(C=C1)CC=C	4-Allylanisole	140-67-0	ZFMSMUAANRJZFM-UHFFFAOYSA-N	reagents	TCI	A0702	148.204	2.4237	Train	Not phenol	EtOH	> 1000						< 0.049			-7.497	0.071	-5.6518	-0.0544228
8	7731	https://doi.org/10.3390/antiox13030309	CC1=CC=C(C=C1)OC	p-methylanisol	104-93-8	CHLICZRVGGXEOD-UHFFFAOYSA-N	reagents	WAKO	032-09723	122.166	2.00362	Train	Not phenol	EtOH	> 1000						< 0.04			-7.454	0.077	-5.56473	0.0816342
9	75006	https://doi.org/10.3390/antiox13030309	COC1=C(C(=C(C=C1)C=O)OC)OC	2,3,4-trimethoxybenzaldehyde	2103-57-3	UCTUXUGXIFRVGX-UHFFFAOYSA-N	reagents	TCI	T1101	196.202	1.5249	Train	Not phenol	EtOH	> 1000						< 0.064			-7.942	-1.1	-5.88038	-1.13744
10	7136	https://doi.org/10.3390/antiox13030309	CC(=O)OC1=C(C=C(C=C1)CC=C)OC	(2-methoxy-4-prop-2-enylphenyl)acetate	93-28-7	SCCDQYPEOIRVGX-UHFFFAOYSA-N	reagents	TCI	E0210	206.241	2.349	Test	Not phenol	EtOH	> 1000						< 0.068			-7.77	0.01	-5.71711	-0.296604
11	54670067	https://doi.org/10.3390/antiox13030309	C([C@@H]([C@@H]1C(=C(C(=O)O1)O)O)O)O	ascorbic acid	50-81-7	CIWBSHSKHKDKBQ-JLAZNSOCSA-N	reagents	WAKO	012-04802	176.126	-1.4074	MolLogP < 0	MolLogP < 0	EtOH	38.242	1.86455	2.30648	0.114626	1.53488	0.0508412	1.08006	1.08006	0.0357759	-8.082	-0.217	-5.97834	-0.587766
12	31234	https://doi.org/10.3390/antiox13030309	C1=CC=C(C=C1)CCCO	3-phenylpropan-1-ol	122-97-4	VAJVDSVGBWFCLW-UHFFFAOYSA-N	reagents	WAKO	164-01892	136.193	1.6115	Train	Not phenol	EtOH	> 1000						< 0.045			-8.075	0.07	-6.43549	-0.00272114
13	10787	https://doi.org/10.3390/antiox13030309	C1=CC(=C(C=C1O)O)O	1,2,4-trihydroxybenzene	533-73-3	GGNQRNBDZQJCCN-UHFFFAOYSA-N	reagents	TCI	H0249	126.112	0.8034	Train	fr_Ar_OH > 1	EtOH	64.68	7.42107	0.983289	0.110073	0.903432	0.126617	0.455203	0.455203	0.0637971	-7.175	0.111	-5.162	0.201364
14	1057	https://doi.org/10.3390/antiox13030309	C1=CC(=C(C(=C1)O)O)O	pyrogallol	87-66-1	WQGWDDDVZFFDIG-UHFFFAOYSA-N	reagents	TCI	P0570	126.112	0.8034	Test	fr_Ar_OH > 1	EtOH	12.2976	2.87307	5.33846	1.36288	5.65626	0.233887	2.84996	2.84996	0.117846	-7.572	0.043	-5.52663	0.530622
15	24721416	https://doi.org/10.3390/antiox13030309	C1=C(C=C(C(=C1O)O)O)C(=O)O.O	gallic acid	5995-86-8	LNTHITQWFMADLM-UHFFFAOYSA-N	reagents	KANTO	17003-31	170.121	-0.3231	MolLogP < 0	MolLogP < 0	EtOH	16.6173	0.316308	5.12	0.0981372	4.13035	0.103777	2.80737	2.80737	0.070536	-7.821	-0.749	-6.01644	-0.917024
16	80196	https://doi.org/10.3390/antiox13030309	C1=C(C=C(C=C1O)O)O.O.O	phloroglucinol dihydrate	6099-90-7	QCDYQQDYXPDABM-UHFFFAOYSA-N	reagents	TCI	P1376	126.112	-0.846	MolLogP < 0	MolLogP < 0	EtOH	41.6333	2.08212	1.51706	0.0753115	1.51646	0.0614226	0.764082	0.764082	0.0309484	-7.693	0.06	-5.73344	0.391844
17	177609	https://doi.org/10.3390/antiox13030309	C1C=C(C)C=C(C2C=C(C)C=CC=2O)C=1O	2-(2-hydroxy-5-methylphenyl)-4-methylphenol	-	JIONXXHMDHBECT-UHFFFAOYSA-N	synthesis	https://doi.org/10.3390/antiox13030309	8a	214.263	3.38164	Train	fr_Ar_OH > 1	EtOH	351.293	32.3949	0.306638	0.0273434	0.2472	0.022	0.211615	0.211615	0.01887	-7.474	-0.034	-5.728	-0.448988
18	166972	https://doi.org/10.3390/antiox13030309	C1(OC)C=C(CCC)C=C(C2C=C(CCC)C=C(OC)C=2O)C=1O	2-(2-hydroxy-3-methoxy-5-propylphenyl)-6-methoxy-4-propylphenol	-	BTTCEFCKFDSNET-UHFFFAOYSA-N	synthesis	https://doi.org/10.3390/antiox13030309	8e	330.423	4.687	Train	fr_Ar_OH > 1	EtOH	136.685	21.9233	1.22925	0.192984	0.642593	0.1009	0.848319	0.848319	0.13318	-7.238	-0.061	-5.06948	-0.304768
19	11630787	https://doi.org/10.3390/antiox13030309	C1C=C(CCCC)C=C(C2C=C(CCCC)C=CC=2O)C=1O	4-butyl-2-(5-butyl-2-hydroxyphenyl)phenol	-	FDVJJYZMLOZRGE-UHFFFAOYSA-N	synthesis	https://doi.org/10.3390/antiox13030309	8b	298.424	5.45	MolLogP > 5	MolLogP > 5	EtOH	831.938	27.5251	0.17949	0.00595849	0.104434	0.0027	0.123868	0.123868	0.00411202	-7.479	-0.022	-5.74432	-0.443546
20	140004207	https://doi.org/10.3390/antiox13030309	C1C=C(CCCCCC)C=C(C2C=C(CCCCCC)C=CC=2O)C=1O	4-hexyl-2-(5-hexyl-2-hydroxyphenyl)phenol	-	XJCMIABJJYSQDQ-UHFFFAOYSA-N	synthesis	https://doi.org/10.3390/antiox13030309	8c	354.531	7.0104	MolLogP > 5	MolLogP > 5	EtOH	965.836	329.537	0.196806	0.0588268	0.100698	0.0209	0.135818	0.135818	0.040597	-7.471	-0.082	-5.77181	-0.613073
21	15731	https://doi.org/10.3390/antiox13030309	C1=CC=C(C(=C1)C2=CC=CC=C2O)O	2-(2-hydroxyphenyl)phenol	1806-29-7	IMHDGJOMLMDPJN-UHFFFAOYSA-N	reagents	TCI	B0813	186.21	2.7648	Train	fr_Ar_OH > 1	EtOH	> 1000						< 0.061			-7.711	-0.115	-5.42051	-0.470757
22	6426113	https://doi.org/10.3390/antiox13030309	C1C=C(C(C)(C)C)C=C(C2C=C(C(C)(C)C)C=CC=2O)C=1O	4-tert-butyl-2-(5-tert-butyl-2-hydroxyphenyl)phenol	-	RQGGYXNXKOLXCK-UHFFFAOYSA-N	synthesis	https://doi.org/10.3390/antiox13030309	8d	298.424	5.3598	MolLogP > 5	MolLogP > 5	EtOH	> 1000						< 0.098			-7.474	-0.078	-5.7416	-0.413613
23	2519	https://doi.org/10.3390/antiox13030309	CN1C=NC2=C1C(=O)N(C(=O)N2C)C	caffeine	1958-8-2	RYYVLZVUVIJVGH-UHFFFAOYSA-N	reagents	WAKO	031-06792	194.193	-1.0293	MolLogP < 0	MolLogP < 0	EtOH	> 1000						< 0.064			-7.656	-0.319	-5.89126	-1.05036
24	289	https://doi.org/10.3390/antiox13030309	C1=CC=C(C(=C1)O)O	pyrocatechol	120-80-9	YCIMNLLNPGFGHC-UHFFFAOYSA-N	reagents	WAKO	034-13752	110.112	1.0978	Train	fr_Ar_OH > 1	EtOH	10.709	0.621738	5.15307	0.30913	6.49534	0.0590911	2.85755	2.85755	0.0259964	-7.523	0.116	-5.55384	0.209528
25	9958	https://doi.org/10.3390/antiox13030309	CC1=CC(=C(C=C1)O)O	4-methylcatechol	452-86-8	ZBCATMYQYDCTIZ-UHFFFAOYSA-N	reagents	TCI	M0413	124.139	1.40622	Train	fr_Ar_OH > 1	EtOH	19.451	0.682538	3.19364	0.109853	3.10195	0.0388957	1.53851	1.53851	0.0192915	-7.333	0.076	-5.36064	0.28572
26	97638	https://doi.org/10.3390/antiox13030309	C1C=C(CCC)C=C(O)C=1O	4-propylbenzene-1,2-diol	-	SCTPZNJTGOGSQD-UHFFFAOYSA-N	synthesis	https://doi.org/10.3390/antiox13030309	9a	152.193	2.0503	Train	fr_Ar_OH > 1	EtOH	31.4961	3.30674	2.43498	0.241304	2.62285	0.259921	1.59483	1.59483	0.158046	-7.329	0.063	-5.37969	0.23946
27	587766	https://doi.org/10.3390/antiox13030309	C1C=C(OC)C=C(O)C=1O	4-methoxybenzene-1,2-diol	-	JXZABYGWFNGNLB-UHFFFAOYSA-N	synthesis	https://doi.org/10.3390/antiox13030309	9b	140.138	1.1064	Train	fr_Ar_OH > 1	EtOH	47.5739	6.31802	1.49064	0.201318	1.2664	0.1226	1.02871	1.02871	0.138932	-7.104	0.046	-5.01234	0.272114
28	8768	https://doi.org/10.3390/antiox13030309	C1(O)C(O)=CC=C(C(=O))C=1	3,4-dihydroxybenzaldehyde	139-85-5	IBGBGRVKPALMCQ-UHFFFAOYSA-N	reagents	ALDRICH	D108405	138.123	0.9103	Train	fr_Ar_OH > 1	EtOH	21.6408	0.738838	2.89961	0.102144	2.4023	0.0846256	1.32571	1.32571	0.0467005	-7.752	-1.037	-6.01099	-1.37145
29	5280567	https://doi.org/10.3390/antiox13030309	CC1=CC(=O)OC2=C1C=CC(=C2)O	4-methylumbelliferone	90-33-5	HSHNITRMYYLLCV-UHFFFAOYSA-N	reagents	TCI	M0453	176.171	1.80702	Train	Train	EtOH	> 1000						< 0.058			-7.655	-1.114	-6.05453	-1.67078
30	323	https://doi.org/10.3390/antiox13030309	C1=CC=C2C(=C1)C=CC(=O)O2	coumarin	91-64-5	ZYGHJZDHTFUPRJ-UHFFFAOYSA-N	reagents	TCI	C0395	146.145	1.793	Train	Not phenol	EtOH	> 1000						< 0.048			-8.067	-1.305	-6.41644	-1.94561
31	5315472	https://doi.org/10.3390/antiox13030309	C1=CC(=CC=C1/C=C/C(=O)CC(=O)/C=C/C2=CC=C(C=C2)O)O	(1E,6E)-1,7-bis(4-hydroxyphenyl)hepta-1,6-diene-3,5-dione	24939-16-0	PREBVFJICNPEKM-YDWXAUTNSA-N	reagents	TCI	B3347	308.333	3.3527	Train	fr_Ar_OH > 1	EtOH	402.672	20.6205	0.383358	0.0196314	0.166582	0.00853053	0.205213	0.205213	0.0105088	-7.446	-1.778	-5.83956	-1.98371
32	969516	https://doi.org/10.3390/antiox13030309	COC1=C(C=CC(=C1)/C=C/C(=O)CC(=O)/C=C/C2=CC(=C(C=C2)O)OC)O	curcumine	458-37-7	VFLDPWHFBUODDF-FCXRPNKRSA-N	reagents	TCI	C2302	368.385	3.3699	Train	fr_Ar_OH > 1	EtOH	65.7367	1.75177	2.80332	0.0758172	0.917843	0.0314911	1.35091	1.35091	0.0463496	-7.27	-1.806	-5.64092	-1.9701
33	16219651	https://doi.org/10.3390/antiox13030309	C1=CC(=C(C=C1O)O)C2=C(C(=O)C3=C(C=C(C=C3O2)O)O)O.O	morin	654055-01-3	YXOLAZRVSSWPPT-UHFFFAOYSA-N	reagents	TCI	P0041	302.24	1.1633	Train	fr_Ar_OH > 1	EtOH	78.9287	5.80362	1.92165	0.14344	0.816338	0.0986181	0.98577	0.98577	0.119086	-7.307	-1.341	-5.37969	-1.53744
34	16212154	https://doi.org/10.3390/antiox13030309	C1=CC(=C(C=C1C2=C(C(=O)C3=C(C=C(C=C3O2)O)O)O)O)O.O	quercetin	849061-97-8	REFJWTPEDVJJIY-UHFFFAOYSA-N	reagents	TCI	P0042	302.24	1.1633	Train	fr_Ar_OH > 1	EtOH	18.1482	0.463694	8.33054	0.211342	3.55269	0.0306497	4.29006	4.29006	0.0370111	-7.162	-1.507	-5.26812	-1.26533
35	107957	https://doi.org/10.3390/antiox13030309	C1[C@@H]([C@H](OC2=CC(=CC(=C21)O)O)C3=CC(=C(C=C3)O)O)O.O	catechin	225937-10-0	PFTAWBLQPZVEMU-DZGCQCFKSA-N	reagents	TCI	C0705	290.272	0.7214	Train	fr_Ar_OH > 1	EtOH	28.0089	1.71334	5.19469	0.316972	2.09565	0.0628456	2.4304	2.4304	0.0728845	-7.44	-0.084	-5.4586	0.122451
36	10251	https://doi.org/10.3390/antiox13030309	C1C(OC2=CC=CC=C2C1=O)C3=CC=CC=C3	flavanone	487-26-3	ZONYXWQDUYMKFB-UHFFFAOYSA-N	reagents	TCI	F0255	224.259	3.3931	Test	Not phenol	EtOH	> 1000						< 0.074			-8.018	-1.161	-6.23685	-1.49935
37	301	https://doi.org/10.3390/antiox13030309	C1=CC(=C(C=C1O)Cl)O	chlorohydroquinone	615-67-8	AJPXTSMULZANCB-UHFFFAOYSA-N	reagents	TCI	C0185	144.557	1.7512	Train	fr_Ar_OH > 1	EtOH	24.3187	1.02066	2.97559	0.123337	2.44502	0.0648346	1.41214	1.41214	0.0374457	-7.481	0.017	-5.55384	-0.394565
38	280945	https://doi.org/10.3390/antiox13030309	C1=C(C(=CC(=C1Br)O)Br)O	2,5-dibromohydroquinone	14753-51-6	VALXCIRMSIFPFN-UHFFFAOYSA-N	reagents	TCI	D4067	267.904	2.6228	Train	fr_Ar_OH > 1	EtOH	32.04	3.3951	4.21349	0.463749	2.00213	0.115764	2.14302	2.14302	0.123911	-7.736	-0.383	-5.85317	-0.819063
39	10279	https://doi.org/10.3390/antiox13030309	CC(=O)C1=C(C=CC(=C1)O)O	2',5'-dihydroxyacetophenone	490-78-8	WLDWSGZHNBANIO-UHFFFAOYSA-N	reagents	TCI	D1955	152.149	1.3004	Train	fr_Ar_OH > 1	EtOH	13.963	4.23087	5.88127	2.14572	4.40886	0.30977	2.6801	2.6801	0.188307	-7.442	-1.183	-5.49942	-1.61364
40	7253	https://doi.org/10.3390/antiox13030309	CC1=C(C=CC(=C1)O)O	methylhydroquinone	95-71-6	CNHDIAIOKMXOLK-UHFFFAOYSA-N	reagents	WAKO	132-14002	124.139	1.40622	Train	fr_Ar_OH > 1	EtOH	29.4616	1.55522	2.11077	0.113178	2.32966	0.114864	1.15547	1.15547	0.0569705	-7.179	0.081	-5.20554	-0.0707496
41	785	https://doi.org/10.3390/antiox13030309	C1=CC(=CC=C1O)O	hydroquinone	123-31-9	QIGBRXMKCJKVMJ-UHFFFAOYSA-N	reagents	KANTO	18087-31	110.112	1.0978	Train	fr_Ar_OH > 1	EtOH	35.7089	1.12498	1.54281	0.0478508	1.75215	0.0479689	0.770838	0.770838	0.0211033	-7.283	0.149	-5.29534	-0.0816342
42	70718	https://doi.org/10.3390/antiox13030309	C1=CC=C(C(=C1)O)S	2-hydroxybenzenethiol	1121-24-0	VMKYTRPNOVFCGZ-UHFFFAOYSA-N	reagents	TCI	H1177	126.173	1.6809	Train	Train	EtOH	51.5737	27.4307	1.43697	0.609985	1.29874	0.534273	0.654741	0.654741	0.269346	-7.922	-0.091	-6.09535	-0.560555
43	240147	https://doi.org/10.3390/antiox13030309	C1=CC(=CC=C1O)S	4-hydroxybenzenethiol	637-89-8	BXAVKNRWVKUTLY-UHFFFAOYSA-N	reagents	TCI	H0662	126.173	1.6809	Train	Train	EtOH	42.9797	3.05864	1.47304	0.108312	1.46895	0.0795994	0.74055	0.74055	0.0401289	-7.126	0.097	-6.15249	-0.299325
44	445858	https://doi.org/10.3390/antiox13030309	COC1=C(C=CC(=C1)/C=C/C(=O)O)O	trans-ferulic acid	537-98-4	KSEBMYQBYZTDHS-HWKANZROSA-N	reagents	TCI	H0267	194.187	1.4986	Train	Test	EtOH	61.9033	3.23493	1.57135	0.0829646	1.01073	0.0635562	0.784166	0.784166	0.0493097	-7.326	-1.288	-5.81779	-1.58642
45	5372367	https://doi.org/10.3390/antiox13030309	C1C(/C=C/CO)=CC2C(CO)C(C3C=CC(O)=C(OC)C=3)OC=2C=1OC	4-[3-(hydroxymethyl)-5-[(E)-3-hydroxyprop-1-enyl]-7-methoxy-2,3-dihydro-1-benzofuran-2-yl]-2-methoxyphenol	-	KUSXBOZNRPQEON-ONEGZZNKSA-N	synthesis	https://doi.org/10.3390/antiox13030309	7b	358.39	2.6245	Train	Train	EtOH	392.724	53.2413	0.437011	0.0444556	0.171783	0.0233226	0.245977	0.245977	0.0333956	-7.01	-0.38	-5.15928	-0.370075
46	736186	https://doi.org/10.3390/antiox13030309	COC1=C(C=C(C=C1)/C=C/C(=O)O)O	(E)-3-(3-hydroxy-4-methoxyphenyl)prop-2-enoic acid	537-73-5	QURCVMIEKCOAJU-HWKANZROSA-N	reagents	TCI	H0524	194.187	1.4986	Test	Test	EtOH	376.784	38.5156	0.25949	0.0263916	0.179039	0.0182093	0.138906	0.138906	0.0141275	-7.35	-1.292	-5.84501	-1.58098
47	14340	https://doi.org/10.3390/antiox13030309	Oc1ccc(CCC(O)=O)cc1OC	3-(4-hydroxy-3-methoxyphenyl)propanoic acid	-	BOLQJTPHPSDZHR-UHFFFAOYSA-N	synthesis	https://doi.org/10.3390/antiox13030309	2a	196.202	1.418	Train	Train	EtOH	73.9001	4.13197	1.33073	0.0778967	0	0.0508636	0.681144	0.681144	0.0398719	-7.315	0.017	-5.5484	0.0136057
48	736681	https://doi.org/10.3390/antiox13030309	Oc1ccc(/C=C/C(OCC)=O)cc1OC	ethyl (E)-3-(4-hydroxy-3-methoxyphenyl)prop-2-enoate	-	ATJVZXXHKSYELS-FNORWQNLSA-N	synthesis	https://doi.org/10.3390/antiox13030309	1b	222.24	1.9771	Train	Train	EtOH	120.503	9.01027	0.926271	0.0737927	0	0.0435	0.485056	0.485056	0.0386427	-7.271	-1.222	-5.60282	-1.37145
49	123548	https://doi.org/10.3390/antiox13030309	Oc1ccc(CCC(OCC)=O)cc1OC	ethyl 3-(4-hydroxy-3-methoxyphenyl)propanoate	-	XFJQZDADXNOFTQ-UHFFFAOYSA-N	synthesis	https://doi.org/10.3390/antiox13030309	3b	224.256	1.8965	Train	Train	EtOH	64.11	2.94828	1.75185	0.0841418	0	0.05248	0.979039	0.979039	0.0470235	-7.308	0.01	-5.4069	0.146941
50	1549095	https://doi.org/10.3390/antiox13030309	Oc1ccc(/C=C/CO)cc1OC	4-[(E)-3-hydroxyprop-1-enyl]-2-methoxyphenol	-	JMFRWRFFLBVWSI-NSCUHMNNSA-N	synthesis	https://doi.org/10.3390/antiox13030309	4b	180.203	1.4063	Train	Train	EtOH	95.2546	2.81507	0.946519	0.0285597	0.698983	0.0210907	0.503243	0.503243	0.0151846	-7.061	-0.315	-5.32799	-0.402728
51	16822	https://doi.org/10.3390/antiox13030309	Oc1ccc(CCCO)cc1OC	4-(3-hydroxypropyl)-2-methoxyphenol	-	MWOMNLDJNQWJMK-UHFFFAOYSA-N	synthesis	https://doi.org/10.3390/antiox13030309	5b	182.219	1.3257	Train	Test	EtOH	46.1119	0.758575	1.97625	0.0325695	1.23901	0.10429	1.03489	1.03489	0.0170555	-7.275	0.064	-5.38513	0.209528
52	102571161	https://doi.org/10.3390/antiox13030309	O=C1C(OC)=CC2(CCCO2)C=C1	7-methoxy-1-oxaspiro[4.5]deca-6,9-dien-8-one	-	AJMYHEKUGJYTQW-UHFFFAOYSA-N	synthesis	https://doi.org/10.3390/antiox13030309	6a	180.203	1.2048	Train	Not phenol	EtOH	> 1000						< 0.059			-8.688	-1.494	-5.85045	-1.80411
53	637775	https://doi.org/10.3390/antiox13030309	Oc1c(OC)cc(/C=C/C(O)=O)cc1OC	(E)-3-(4-hydroxy-3,5-dimethoxyphenyl)prop-2-enoic acid	-	PCMORTLOPMLEFB-ONEGZZNKSA-N	synthesis	https://doi.org/10.3390/antiox13030309	0a	224.213	1.5072	Test	Train	EtOH	42.7553	2.51098	2.62873	0.15262	1.35	0.11	1.22197	1.22197	0.0709456	-7.241	-1.32	-5.82324	-1.4803
54	84681	https://doi.org/10.3390/antiox13030309	Oc1c(OC)cc(CCC(O)=O)cc1OC	3-(4-hydroxy-3,5-dimethoxyphenyl)propanoic acid	-	BPPVOXVSMSXBEI-UHFFFAOYSA-N	synthesis	https://doi.org/10.3390/antiox13030309	2b	226.229	1.4266	Test	Train	EtOH	34.656	1.58192	3.26902	0.148589	1.65357	0.0751606	1.4946	1.4946	0.0679349	-7.253	-0.013	-5.39602	0.185037
55	6439771	https://doi.org/10.3390/antiox13030309	O=C(OCC)/C=C/c1cc(OC)c(O)c(OC)c1	ethyl (E)-3-(4-hydroxy-3,5-dimethoxyphenyl)prop-2-enoate	-	DMQNLOWHFHPWEA-AATRIKPKSA-N	synthesis	https://doi.org/10.3390/antiox13030309	1c	252.266	1.9857	Train	Train	EtOH	55.2078	0.60111	2.28482	0.0249946	1.42148	0.02342	1.19648	1.19648	0.0130888	-7.216	-1.257	-5.46132	-1.24084
56	53425272	https://doi.org/10.3390/antiox13030309	O=C(OCC)CCc1cc(OC)c(O)c(OC)c1	ethyl 3-(4-hydroxy-3,5-dimethoxyphenyl)propanoate	-	YRLOMFFWKXTKBV-UHFFFAOYSA-N	synthesis	https://doi.org/10.3390/antiox13030309	3c	254.282	1.9051	Train	Train	EtOH	40.6385	2.11089	3.13412	0.16058	1.72405	0.088334	1.75153	1.75153	0.0897422	-7.248	-0.021	-5.25996	0.326537
57	5280507	https://doi.org/10.3390/antiox13030309	OC/C=C/c1cc(OC)c(O)c(OC)c1	4-[(E)-3-hydroxyprop-1-enyl]-2,6-dimethoxyphenol	-	LZFOPEXOUVTGJS-ONEGZZNKSA-N	synthesis	https://doi.org/10.3390/antiox13030309	4c	210.229	1.4149	Train	Train	EtOH	68.3639	2.42162	1.53905	0.0554791	0.974207	0.0351178	0.818281	0.818281	0.029497	-7.018	-0.374	-5.22186	-0.302046
58	529893	https://doi.org/10.3390/antiox13030309	OCCCc1cc(OC)c(O)c(OC)c1	4-(3-hydroxypropyl)-2,6-dimethoxyphenol	-	PHOPGVYKZWPIGA-UHFFFAOYSA-N	synthesis	https://doi.org/10.3390/antiox13030309	5c	212.245	1.3343	Train	Train	EtOH	41.6419	1.43902	2.50225	0.0865531	1.59395	0.063346	1.18569	1.18569	0.0410132	-7.203	-0.001	-5.22186	0.536064
59	102074346	https://doi.org/10.3390/antiox13030309	O=C1C(OC)=CC2(CCCO2)C=C1OC	7,9-dimethoxy-1-oxaspiro[4.5]deca-6,9-dien-8-one	-	MAKBXNYRXXDXCU-UHFFFAOYSA-N	synthesis	https://doi.org/10.3390/antiox13030309	6b	210.229	1.1789	Train	Not phenol	EtOH	> 1000						< 0.069			-8.578	-1.576	-5.68174	-1.89119
60	5280535	https://doi.org/10.3390/antiox13030309	C1C(O)=CC=C(/C=C/CO)C=1	4-[(E)-3-hydroxyprop-1-enyl]phenol	-	PTNLHDGQWUGONS-OWOJBTEDSA-N	synthesis	https://doi.org/10.3390/antiox13030309	4a	150.177	1.3977	Test	Test	EtOH	468.051	45.4625	0.161489	0.0145342	0.123053	0.0110749	0.073833	0.073833	0.00664506	-7.203	-0.327	-5.59466	-0.476199
61	689043	https://doi.org/10.3390/antiox13030309	C1=CC(=C(C=C1/C=C/C(=O)O)O)O	(E)-3-(3,4-dihydroxyphenyl)prop-2-enoic acid	331-39-5	QAIPRVGONGVQAS-DUXPYHPUSA-N	reagents	TCI	C0002	180.16	1.1956	Test	fr_Ar_OH > 1	EtOH	39.5151	2.3636	2.28525	0.140882	1.58114	0.0974752	1.13812	1.13812	0.0701632	-7.383	-1.304	-5.93208	-1.60003
62	5317238	https://doi.org/10.3390/antiox13030309	C1(O)C(O)=CC=C(/C=C/C(=O)OCC)C=1	ethyl (E)-3-(3,4-dihydroxyphenyl)prop-2-enoate	-	WDKYDMULARNCIS-GQCTYLIASA-N	synthesis	https://doi.org/10.3390/antiox13030309	1d	208.213	1.6741	Train	fr_Ar_OH > 1	EtOH	18.7898	1.36747	5.26468	0.679193	3.57798	0.263333	2.97648	2.97648	0.219064	-7.376	-1.228	-5.71439	-1.43132
63	77586	https://doi.org/10.3390/antiox13030309	C1(O)C(O)=CC=C(CCC(=O)OCC)C=1	ethyl 3-(3,4-dihydroxyphenyl)propanoate	-	MHJZKZOOQLSKTN-UHFFFAOYSA-N	synthesis	https://doi.org/10.3390/antiox13030309	3d	210.229	1.5935	Train	fr_Ar_OH > 1	EtOH	26.8202	0.174352	4.01879	0.199943	2.54824	0.0165146	2.14037	2.14037	0.0138713	-7.379	-0.022	-5.49398	0.0653073
64	5282164	https://doi.org/10.3390/antiox13030309	C[C@H](CCC=C(C)C)[C@H]1CC[C@@]2([C@@]1(CC[C@]34[C@H]2CC[C@@H]5[C@]3(C4)CC[C@@H](C5(C)C)OC(=O)/C=C/C6=CC(=C(C=C6)O)OC)C)C	gamma-oryzanol	11042-64-1	FODTZLFLDFKIQH-FSVGXZBPSA-N	reagents	WAKO	152-01272	602.896	10.1474	MolWt > 500	MolWt > 500	EtOH	> 1000						< 0.198			-7.264	-1.201	-5.65561	-1.49663
65	676946	https://doi.org/10.3390/antiox13030309	C1C(O)=CC=C(/C=C/C(=O)OCC)C=1	ethyl (E)-3-(4-hydroxyphenyl)prop-2-enoate	-	ZOQCEVXVQCPESC-VMPITWQZSA-N	synthesis	https://doi.org/10.3390/antiox13030309	1a	192.214	1.9685	Train	Train	EtOH	> 1000						< 0.063			-7.459	-1.192	-5.87494	-1.52384
66	2736435	https://doi.org/10.3390/antiox13030309	C1C(O)=CC=C(CCC(=O)OCC)C=1	ethyl 3-(4-hydroxyphenyl)propanoate	-	UFMFPPAZUJDUMY-UHFFFAOYSA-N	synthesis	https://doi.org/10.3390/antiox13030309	3a	194.23	1.8879	Train	Train	EtOH	> 1000						< 0.064			-7.579	-0.004	-5.78786	-0.103403
67	82452	https://doi.org/10.3390/antiox13030309	C1C(O)=CC=C(CCCO)C=1	4-(3-hydroxypropyl)phenol	-	NJCVPQRHRKYSAZ-UHFFFAOYSA-N	synthesis	https://doi.org/10.3390/antiox13030309	5a	152.193	1.3171	Train	Train	EtOH	> 1000						< 0.05			-7.516	0.052	-5.74977	-0.0680285
68	460	https://doi.org/10.3390/antiox13030309	COC1=CC=CC=C1O	guaiacol	90-05-1	LHGVFZTZFXWLCP-UHFFFAOYSA-N	reagents	WAKO	133-08302	124.139	1.4008	Train	Test	EtOH	82.4522	2.82847	0.753397	0.0263593	0.672927	0.0695846	0.333759	0.333759	0.0345126	-7.447	0.1	-5.39874	0.195922
69	61586	https://doi.org/10.3390/antiox13030309	CCOCC1=CC(=C(C=C1)O)OC	4-(ethoxymethyl)-2-methoxyphenol	13184-86-6	KOCVACNWDMSLBM-UHFFFAOYSA-N	reagents	TCI	E1028	182.219	1.9373	Train	Test	EtOH	105.103	5.76393	0.868551	0.0461816	0.612705	0.0901983	0.446069	0.446069	0.0656672	-7.444	0.036	-5.23819	0.492526
70	1548943	https://doi.org/10.3390/antiox13030309	CC(C)/C=C/CCCCC(=O)NCC1=CC(=C(C=C1)O)OC	capsaicin	404-86-4	YKPUWZUDDOIDPM-SOFGYWHQSA-N	reagents	WAKO	030-11353	305.416	3.7896	Train	Train	EtOH	143.607	0.134765	1.06338	0.000997714	0.420146	0.0168058	0.512686	0.512686	0.0205074	-7.396	-0.036	-5.37969	0.217691
71	31211	https://doi.org/10.3390/antiox13030309	CC(=O)CCC1=CC(=C(C=C1)O)OC	4-(4-hydroxy-3-methoxyphenyl)butan-2-one	122-48-5	OJYLAHXKWMRDGS-UHFFFAOYSA-N	reagents	Thermo Scientific	B25150	194.23	1.9224	Test	Train	EtOH	60.5138	3.78193	1.60895	0.098598	1.36028	0.103948	1.0556	1.0556	0.0806653	-7.291	0.017	-5.36609	-0.337421
72	17739	https://doi.org/10.3390/antiox13030309	CCCC1=CC(=C(C=C1)O)OC	2-methoxy-4-propylphenol	2785-87-7	PXIKRTCSSLJURC-UHFFFAOYSA-N	reagents	ALDRICH	W359807	166.219	2.3533	Train	Train	EtOH	36.3041	2.06737	2.2943	0.132413	1.89057	0.116834	1.25555	1.25555	0.0775903	-7.261	0.066	-5.29261	0.345585
73	7041	https://doi.org/10.3390/antiox13030309	COC1=C(C(=CC=C1)OC)O	2,6-dimethoxyphenol	91-10-1	KLIDCXVFHGNTTM-UHFFFAOYSA-N	reagents	TCI	D0639	154.165	1.4094	Train	Test	EtOH	64.4703	5.46875	1.20112	0.0971304	1.00007	0.0864986	0.61599	0.61599	0.0532784	-7.425	0.045	-5.27901	0.595929
74	8456	https://doi.org/10.3390/antiox13030309	CC(C)(C)C1=C(C=CC(=C1)OC)O	3-tert-butyl-4-hydroxyanisole	121-00-6	MRBKEAMVRSLQPH-UHFFFAOYSA-N	reagents	TCI	B0723	180.246	2.6983	Train	Train	EtOH	56.9993	3.93458	1.58608	0.107522	1.44415	0.108001	1.04001	1.04001	0.0777771	-7.13	0.041	-5.11302	0.146941
75	7144	https://doi.org/10.3390/antiox13030309	CC1=CC(=C(C=C1)O)OC	2-methoxy-4-methylphenol	93-51-6	PETRWTHZSKVLRE-UHFFFAOYSA-N	reagents	TCI	M0114	138.166	1.70922	Test	Test	EtOH	44.1084	0.745107	1.56651	0.0262644	1.47358	0.110085	0.813453	0.813453	0.0607696	-7.276	0.061	-5.30078	0.293883
76	853433	https://doi.org/10.3390/antiox13030309	C/C=C/C1=CC(=C(C=C1)O)OC	isoeugenol	97-54-1	BJIOGJUNALELMI-ONEGZZNKSA-N	reagents	WAKO	059-01952	164.204	2.4339	Train	Train	EtOH	77.0274	3.07084	1.067	0.0422545	0.771926	0.0634931	0.506426	0.506426	0.041655	-6.943	-0.143	-5.19465	-0.108846
77	3314	https://doi.org/10.3390/antiox13030309	COC1=C(C=CC(=C1)CC=C)O	eugenol	97-53-0	RRAFCDWBNXTKKO-UHFFFAOYSA-N	reagents	WAKO	053-03932	164.204	2.1293	Train	Train	EtOH	49.7356	4.49699	1.66016	0.155819	1.30686	0.141452	0.857372	0.857372	0.0928005	-7.318	0.056	-5.37969	0.174153
78	9015	https://doi.org/10.3390/antiox13030309	COC1=CC=C(C=C1)O	p-methoxyphenol	150-76-5	NWVVVBRKAWDGAB-UHFFFAOYSA-N	reagents	KANTO	18092-30	124.139	1.4008	Train	Test	EtOH	49.6237	1.54242	1.25162	0.0396068	1.3098	0.113135	0.649638	0.649638	0.0561127	-7.236	0.099	-5.23003	-0.0136057
79	8655	https://doi.org/10.3390/antiox13030309	COC1=CC(=CC(=C1O)OC)C=O	syringaldehyde	134-96-3	KCDXJAYRVLXPFO-UHFFFAOYSA-N	reagents	WAKO	326-29912	182.176	1.2219	Test	Train	EtOH	748.087	19.2568	0.121815	0.00314619	0.0861297	0.0705798	0.06269	0.06269	0.0513719	-7.606	-1.08	-5.71983	-1.27077
80	62465	https://doi.org/10.3390/antiox13030309	CCC1=CC(=C(C=C1)O)OC	4-ethyl-2-methoxyphenol	2785-89-9	CHWNEIVBYREQRF-UHFFFAOYSA-N	reagents	WAKO	323-41201	152.193	1.9632	Test	Train	EtOH	30.1658	0.810817	2.52381	0.0670318	1.83931	0.0662396	1.11842	1.11842	0.0402781	-7.262	0.055	-5.30894	0.3347
81	1183	https://doi.org/10.3390/antiox13030309	COC1=C(C=CC(=C1)C=O)O	vanillin	121-33-5	MWOOGOJBHIARFG-UHFFFAOYSA-N	reagents	WAKO	228-00685	152.149	1.2133	Test	Train	EtOH	> 1000						< 0.05			-7.72	-1.045	-5.99467	-1.34152
82	9007	https://doi.org/10.3390/antiox13030309	COC1=CC=CC(=C1)O	3-methoxyphenol	150-19-6	ASHGTJPOSUFTGB-UHFFFAOYSA-N	reagents	TCI	M0122	124.139	1.4008	Train	Train	EtOH	> 1000						< 0.041			-7.536	0.096	-5.56473	0.315652
83	2214	https://doi.org/10.3390/antiox13030309	CC(=O)C1=CC(=C(C=C1)O)OC	4'-hydroxy-3'-methoxyacetophenone	498-02-2	DFYRUELUNQRZTB-UHFFFAOYSA-N	reagents	TCI	H0261	166.176	1.6034	Train	Test	EtOH	> 1000						< 0.055			-7.671	-0.893	-5.87222	-1.14016
84	8601	https://doi.org/10.3390/antiox13030309	C1=CC=C2C(=C1)C=C(C=C2O)O	1,3-dihydroxynaphthalene	132-86-5	XOOMNEFVDUTJPP-UHFFFAOYSA-N	reagents	TCI	D0588	160.172	2.251	Train	fr_Ar_OH > 1	EtOH	15.3343	0.205017	5.22328	0.0700408	4.19952	0.0728488	2.68746	2.68746	0.0466193	-6.984	-0.51	-5.27629	-0.672121
85	68462	https://doi.org/10.3390/antiox13030309	C1=CC2=C(C=C(C=C2)O)C(=C1)O	1,7-dihydroxynaphthalene	575-38-2	ZUVBIBLYOCVYJU-UHFFFAOYSA-N	reagents	TCI	D0592	160.172	2.251	Train	fr_Ar_OH > 1	EtOH	22.3721	0.355305	3.58032	0.0567757	2.62365	0.021444	1.67899	1.67899	0.013723	-6.962	-0.53	-5.32799	-0.846274
86	11397	https://doi.org/10.3390/antiox13030309	C1=CC(=CC2=C1C=CC(=C2)O)O	2,7-dihydroxynaphthalene	582-17-2	DFQICHCWIIJABH-UHFFFAOYSA-N	reagents	TCI	D0594	160.172	2.251	Train	fr_Ar_OH > 1	EtOH	26.3919	1.14332	3.03833	0.13297	2.3707	0.0564377	1.51712	1.51712	0.0361171	-7.147	-0.466	-5.40418	-0.794572
87	8663	https://doi.org/10.3390/antiox13030309	C1=CC=C2C=C(C=CC2=C1)O	2-naphthol	135-19-3	JWAZRIHNYRIHIV-UHFFFAOYSA-N	reagents	KANTO	28027-01	144.173	2.5454	Train	Test	EtOH	33.385	5.53842	2.19792	0.350998	1.84396	0.177949	1.06216	1.06216	0.102503	-7.187	-0.532	-5.58106	-0.843553
88	68463	https://doi.org/10.3390/antiox13030309	C1=CC2=C(C=CC(=C2)O)C(=C1)O	1,6-dihydroxynaphthalene	575-44-0	FZZQNEVOYIYFPF-UHFFFAOYSA-N	reagents	TCI	D0591	160.172	2.251	Train	fr_Ar_OH > 1	EtOH	29.876	1.09658	2.68307	0.100533	2.15547	0.0804699	1.37938	1.37938	0.0514964	-6.994	-0.521	-5.28717	-0.900697
89	11318	https://doi.org/10.3390/antiox13030309	C1=CC=C2C(=C1)C=CC(=C2O)O	1,2-dihydroxynaphthalene	574-00-5	NXPPAOGUKPJVDI-UHFFFAOYSA-N	reagents	TCI	D2299	160.172	2.251	Train	fr_Ar_OH > 1	EtOH	220.634	4.80457	0.363095	0.00784777	0.264846	0.0578087	0.169487	0.169487	0.0369945	-7.03	-0.538	-5.13207	-0.715659
90	11305	https://doi.org/10.3390/antiox13030309	C1=CC=C2C(=C1)C(=CC=C2O)O	1,4-dihydroxynaphthalene	571-60-8	PCILLCXFKWDRMK-UHFFFAOYSA-N	reagents	TCI	D0589	160.172	2.251	Train	fr_Ar_OH > 1	EtOH	527.382	19.9222	0.152002	0.00579535	0.114407	0.0413347	0.073214	0.073214	0.0264519	-6.797	-0.559	-5.02322	-0.800015
91	93552	https://doi.org/10.3390/antiox13030309	C1=CC2=C(C=CC(=C2)O)C=C1O	2,6-dihydroxynaphthalene	581-43-1	MNZMMCVIXORAQL-UHFFFAOYSA-N	reagents	TCI	D0956	160.172	2.251	Train	fr_Ar_OH > 1	EtOH	19.6354	0.194984	4.07892	0.0406543	3.26696	0.0476603	2.09068	2.09068	0.0305	-6.948	-0.53	-5.2001	-0.846274
92	7091	https://doi.org/10.3390/antiox13030309	C1=CC=C2C=C(C(=CC2=C1)O)O	2,3-dihydroxynaphthalene	92-44-4	JRNGUTKWMSBIBF-UHFFFAOYSA-N	reagents	TCI	D0593	160.172	2.251	Train	fr_Ar_OH > 1	EtOH	24.2165	2.26494	3.32752	0.327805	2.76592	0.106329	1.77004	1.77004	0.0680448	-7.215	-0.407	-5.51575	-0.696611
93	671	https://doi.org/10.3390/antiox13030309	C1=CC=C2C(=C1)C(=CC(=C2O)C(=O)O)O	1,4-dihydroxy-2-naphthoic acid	31519-22-9	VOJUXHHACRXLTD-UHFFFAOYSA-N	reagents	TCI	D2296	204.182	1.9492	Test	fr_Ar_OH > 1	EtOH	38.3494	1.83167	2.66612	0.125701	1.52373	0.0717559	1.24302	1.24302	0.0585369	-7.064	-1.14	-5.52119	-1.62996
94	66542	https://doi.org/10.3390/antiox13030309	COC1=CC=C(C2=CC=CC=C21)O	4-methoxy-1-naphthol	84-85-5	BOTGCZBEERTTDQ-UHFFFAOYSA-N	reagents	TCI	M0854	174.199	2.554	Train	Train	EtOH	45.1462	1.35829	1.93042	0.0571289	1.39846	0.0466567	0.973312	0.973312	0.0324725	-6.796	-0.454	-4.99873	-0.563276
95	85557	https://doi.org/10.3390/antiox13030309	C1=CC2=C(C=CC(=C2)O)C=C1C(=O)O	6-hydroxy-2-naphthoic acid	16712-64-4	KAUQJMHLAFIZDU-UHFFFAOYSA-N	reagents	TCI	H0612	188.182	2.2436	Train	Train	EtOH	92.1753	1.03923	1.02087	0.0115244	0.678787	0.0378896	0.51035	0.51035	0.0284875	-7.408	-1.084	-5.98378	-1.51023
96	604249	https://doi.org/10.3390/antiox13030309	C1=CC=C(C=C1)OC(=O)C2=C(C3=CC=CC=C3C(=C2)O)O	phenyl 1,4-dihydroxynaphthalene-2-carboxylate	54978-55-1	XDUXGEPGVNWEBQ-UHFFFAOYSA-N	reagents	TCI	D2297	280.279	3.4702	Train	fr_Ar_OH > 1	EtOH	54.7019	3.79126	2.57039	0.18438	1.06823	0.0875854	1.19622	1.19622	0.0980796	-7.092	-1.225	-5.30894	-1.61091
97	69733	https://doi.org/10.3390/antiox13030309	CC(=O)C1=C(C2=CC=CC=C2C=C1)O	2-Acetyl-1-naphthol	711-79-5	JBGJVMVWYWUVOW-UHFFFAOYSA-N	reagents	TCI	H0935	186.21	2.748	Train	Train	EtOH	> 1000						< 0.061			-7.327	-1.195	-5.65997	-1.64357
98	67236	https://doi.org/10.3390/antiox13030309	C1=CC=C(C=C1)OC(=O)C2=C(C3=CC=CC=C3C=C2)O	phenyl 1-hydroxy-2-naphthoate	132-54-7	QHDYIMWKSCJTIM-UHFFFAOYSA-N	reagents	TCI	H0797	264.28	3.7646	Train	Train	EtOH	> 1000						< 0.087			-7.352	-1.182	-5.73888	-1.60819
99	7104	https://doi.org/10.3390/antiox13030309	C1=CC=C2C=C(C(=CC2=C1)C(=O)O)O	3-hydroxy-2-naphthoic acid	92-70-6	ALKYHXVLJMQRLQ-UHFFFAOYSA-N	reagents	TCI	H0281	188.182	2.2436	Train	Train	EtOH	> 1000						< 0.062			-7.354	-1.249	-6.15249	-1.71432
100	7019130	https://doi.org/10.3390/antiox13030309	CC(C)(C)OC(=O)N[C@@H](CC1=CC=C(C=C1)O)C(=O)OC	N-(tert-butoxycarbonyl)-L-tyrosine methyl ester	4326-36-7	NQIFXJSLCUJHBB-LBPRGKRZSA-N	reagents	TCI	B2005	295.335	2.001	Train	Train	EtOH	> 1000						< 0.097			-7.634	-0.056	-5.83412	-0.111567
101	6989	https://doi.org/10.3390/antiox13030309	CC1=CC(=C(C=C1)C(C)C)O	thymol	89-83-8	MGSRCZKZVOBKFT-UHFFFAOYSA-N	reagents	TCI	M0410	150.22	2.82402	Test	Test	EtOH	694.928	48.2658	0.10844	0.00770169	0.100095	0.0703205	0.0600755	0.0600755	0.0422055	-7.538	0.043	-5.63548	0.201364
102	20087	https://doi.org/10.3390/antiox13030309	CCC1=CC(=C(C(=C1)C(C)(C)C)O)C(C)(C)C	2,6-di-tert-butyl-4-ethylphenol	4130-42-1	BVUXDWXKPROUDO-UHFFFAOYSA-N	reagents	TCI	D1667	234.381	4.5496	Train	Train	EtOH	82.8918	1.26834	1.41401	0.0218199	0.761657	0.0388043	0.713251	0.713251	0.0363382	-7.26	-0.009	-5.49398	0.26395
103	31405	https://doi.org/10.3390/antiox13030309	CC(C)(C)C1=C(C(=CC=C1)C(C)(C)C)O	2,6-di-tert-butylphenol	128-39-2	DKCPKDPYUFEZCP-UHFFFAOYSA-N	reagents	TCI	D0941	206.327	3.9872	Train	Train	EtOH	67.9653	16.268	1.58824	0.440841	0.905765	0.247865	0.746676	0.746676	0.20433	-7.504	0.01	-5.67357	0.26395
104	12150	https://doi.org/10.3390/antiox13030309	CCOC1=CC=C(C=C1)O	4-ethoxyphenol	622-62-8	LKVFCSWBKOVHAH-UHFFFAOYSA-N	reagents	TCI	E0216	138.166	1.7909	Train	Train	EtOH	38.858	1.33639	1.77924	0.0613735	1.42787	0.0696275	0.788221	0.788221	0.0384361	-7.228	0.086	-5.20554	0.0353748
105	31404	https://doi.org/10.3390/antiox13030309	CC1=CC(=C(C(=C1)C(C)(C)C)O)C(C)(C)C	2,6-di-tert-butyl-p-cresol	128-37-0	NLZUEZXRPGMBCV-UHFFFAOYSA-N	reagents	TCI	D0228	220.354	4.29562	Train	Test	EtOH	68.8392	2.89116	1.60244	0.0687935	0.863745	0.0648529	0.760443	0.760443	0.0570967	-7.268	-0.006	-5.47221	0.258508
106	15884	https://doi.org/10.3390/antiox13030309	CC1=CC(=C(C(=C1)C(C)(C)C)O)C	6-tert-butyl-2,4-xylenol	1879-09-0	OPLCSTZDXXUYDU-UHFFFAOYSA-N	reagents	TCI	B0903	178.274	3.30654	Train	Train	EtOH	44.745	1.40271	1.99345	0.0635754	1.4392	0.0781726	1.0251	1.0251	0.0556803	-7.27	0.006	-5.51575	0.138778
107	7311	https://doi.org/10.3390/antiox13030309	CC(C)(C)C1=CC(=C(C=C1)O)C(C)(C)C	2,4-di-tert-butylphenol	96-76-4	ICKWICRCANNIBI-UHFFFAOYSA-N	reagents	TCI	D0229	206.327	3.9872	Train	Train	EtOH	341.738	13.9486	0.302226	0.0126312	0.183086	0.054539	0.150929	0.150929	0.0449597	-7.355	0.005	-5.53207	0.182316
108	7771	https://doi.org/10.3390/antiox13030309	CC1=CC(=C(C=C1)O)C	2,4-dimethylphenol	105-67-9	KUFFULVDNCHOFZ-UHFFFAOYSA-N	reagents	TCI	D0774	122.166	2.00904	Train	Train	EtOH	135.384	2.35733	0.451279	0.00782401	0.50697	0.103491	0.247453	0.247453	0.0505143	-7.402	0.064	-5.5484	0.163268
109	11335	https://doi.org/10.3390/antiox13030309	CC1=C(C(=CC=C1)C)O	2,6-dimethylphenol	576-26-1	NXXYKOUNUYWIHA-UHFFFAOYSA-N	reagents	TCI	D0776	122.166	2.00904	Test	Train	EtOH	46.7628	2.79599	1.30945	0.0805948	1.46774	0.118246	0.716405	0.716405	0.0577163	-7.549	0.041	-5.66813	0.0625862
110	68289	https://doi.org/10.3390/antiox13030309	C1OC2=C(O1)C=C(C=C2)O	sesamol	533-31-3	LUSZGTFNYDARNI-UHFFFAOYSA-N	reagents	WAKO	196-11882	138.123	1.1209	Train	Test	EtOH	36.0927	2.02355	1.91746	0.107723	1.78421	0.090948	0.984612	0.984612	0.0501895	-7.078	0.098	-5.12935	0.0870764
111	17004	https://doi.org/10.3390/antiox13030309	CC1=CC(=C(C=C1)O)C(C)(C)C	2-tert-butyl-p-cresol	2409-55-4	IKEHOXWJQXIQAG-UHFFFAOYSA-N	reagents	TCI	B0910	164.247	2.99812	Train	Train	EtOH	118.484	2.39299	0.693314	0.0140415	0.544167	0.0263532	0.357099	0.357099	0.0172938	-7.364	0.043	-5.50214	0.182316
112	12902	https://doi.org/10.3390/antiox13030309	CC(C)(C)C1=CC(=C(C(=C1)C(C)(C)C)O)C(C)(C)C	2,4,6-tri-tert-butylphenol	732-26-3	PFEFOYRSMXVNEL-UHFFFAOYSA-N	reagents	TCI	T0359	262.434	5.2847	MolLogP > 5	MolLogP > 5	EtOH	402.889	15.467	0.32602	0.0127242	0.160032	0.041957	0.167798	0.167798	0.0439932	-7.265	-0.038	-5.4967	0.274835
113	13019	https://doi.org/10.3390/antiox13030309	C1=CC(=CC=C1C#N)O	4-cyanophenol	767-00-0	CVNOWLNNPYYEOH-UHFFFAOYSA-N	reagents	WAKO	030-17372	119.123	1.26388	Train	Train	EtOH	> 1000						< 0.039			-8.051	-0.47	-6.54978	-1.06124
114	2879	https://doi.org/10.3390/antiox13030309	CC1=CC=C(C=C1)O	p-cresol	106-44-5	IWDCLRJOBJJRNH-UHFFFAOYSA-N	reagents	TCI	C0400	108.14	1.70062	Test	Train	EtOH	> 1000						< 0.036			-7.509	0.104	-5.65997	0.0353748
115	11742	https://doi.org/10.3390/antiox13030309	CC(C)(C1=CC=CC=C1)C2=CC=C(C=C2)O	4-alpha-cumylphenol	599-64-4	QBDSZLJBMIMQRS-UHFFFAOYSA-N	reagents	TCI	C0684	212.291	3.7181	Train	Train	EtOH	> 1000						< 0.07			-7.472	0.008	-5.67357	-0.100682
116	69047	https://doi.org/10.3390/antiox13030309	C1=CC(=CC=C1C(C2=CC=C(C=C2)O)C3=CC=C(C=C3)O)O	4,4',4''-Trihydroxytriphenylmethane	603-44-1	WFCQTAXSWSWIHS-UHFFFAOYSA-N	reagents	TCI	T1484	292.334	3.9836	Train	fr_Ar_OH > 1	EtOH	> 1000						< 0.096			-7.285	-0.019	-5.43956	-0.299325
117	7019274	https://doi.org/10.3390/antiox13030309	CC(=O)CC1=CC=C(C=C1)O	4-hydroxyphenylacetone	770-39-8	VWMVAQHMFFZQGD-UHFFFAOYSA-N	reagents	TCI	H1249	150.177	1.5237	Train	Train	EtOH	> 1000						< 0.049			-7.612	-0.051	-5.86405	-0.514295
118	9732	https://doi.org/10.3390/antiox13030309	C1=CC(=CC=C1O)F	4-fluorophenol	371-41-5	RHMPLDJJXGPMEX-UHFFFAOYSA-N	reagents	Thermo Fisher	11956-1A	112.103	1.5313	Train	Train	EtOH	> 1000						< 0.037			-7.745	0.135	-5.81507	-0.307489
119	14327	https://doi.org/10.3390/antiox13030309	C1CCC(CC1)C2=CC=C(C=C2)O	4-cyclohexylphenol	1131-60-8	OAHMVZYHIJQTQC-UHFFFAOYSA-N	reagents	KANTO	07466-52	176.258	3.4399	Train	Train	EtOH	> 1000						< 0.058			-7.482	0.089	-5.66269	0.0217691
120	269933	https://doi.org/10.3390/antiox13030309	C1C2CC3CC1CC(C2)(C3)C4=CC=C(C=C4)O	4-(1-adamantyl)phenol	29799-07-3	KZMYFIUFUAOZHP-UHFFFAOYSA-N	reagents	TCI	A1392	228.333	3.86	Train	Train	EtOH	> 1000						< 0.075			-7.467	-0.005	-5.63276	0.078913
121	81338	https://doi.org/10.3390/antiox13030309	CC1=CC(=C(C=C1)C(=O)C)O	2'-hydroxy-4'-methylacetophenone	6921-64-8	LYKDOWJROLHYOT-UHFFFAOYSA-N	reagents	TCI	H1530	150.177	1.90322	Train	Train	EtOH	> 1000						< 0.049			-7.901	-0.881	-6.25046	-1.16737
122	10364	https://doi.org/10.3390/antiox13030309	CC1=C(C=C(C=C1)C(C)C)O	carvacrol	499-75-2	RECUKUPTGUEGMW-UHFFFAOYSA-N	reagents	TCI	C0026	150.22	2.82402	Train	Train	EtOH	> 1000						< 0.049			-7.476	0.034	-5.6899	0.059865
123	15420	https://doi.org/10.3390/antiox13030309	CCCCC1=CC=C(C=C1)O	4-Butylphenol	1638-22-8	CYYZDBDROVLTJU-UHFFFAOYSA-N	reagents	TCI	B1026	150.22	2.7348	Train	Train	EtOH	> 1000						< 0.049			-7.496	0.101	-5.64636	0.0462594
124	15624	https://doi.org/10.3390/antiox13030309	C=CCC1=CC=CC=C1O	2-allylphenol	1745-81-9	QIRNGVVZBINFMX-UHFFFAOYSA-N	reagents	TCI	A0233	134.177	2.1207	Train	Train	EtOH	> 1000						< 0.044			-7.731	0.09	-5.83956	-0.00272114
125	7267	https://doi.org/10.3390/antiox13030309	CC1=CC(=C(C=C1)C)O	2,5-dimethylphenol	95-87-4	NKTOLZVEWDHZMU-UHFFFAOYSA-N	reagents	TCI	D0775	122.166	2.00904	Test	Train	EtOH	> 1000						< 0.04			-7.539	0.059	-5.61915	0.176874
126	335	https://doi.org/10.3390/antiox13030309	CC1=CC=CC=C1O	o-cresol	95-48-7	QWVGKYWNOKOFNN-UHFFFAOYSA-N	reagents	TCI	C0402	108.14	1.70062	Test	Test	EtOH	> 1000						< 0.036			-7.659	0.085	-5.76881	0.0544228
127	7393	https://doi.org/10.3390/antiox13030309	CC(C)(C)C1=CC=C(C=C1)O	4-tert-butylphenol	98-54-4	QHPQWRBYOIRBIT-UHFFFAOYSA-N	reagents	TCI	B0230	150.22	2.6897	Train	Train	EtOH	> 1000						< 0.049			-7.514	0.056	-5.68174	0.0489805
128	66495	https://doi.org/10.3390/antiox13030309	C1=CC=C(C(=C1)CO)C(C2=CC=C(C=C2)O)C3=CC=C(C=C3)O	Phenolphthalol	81-92-5	CREICILGVGNQBH-UHFFFAOYSA-N	reagents	TCI	B0100	306.36	3.7703	Train	fr_Ar_OH > 1	EtOH	> 1000						< 0.101			-7.403	-0.065	-5.52119	-0.3347
129	26975	https://doi.org/10.3390/antiox13030309	CCCCCC1=CC=C(C=C1)O	4-amylphenol	14938-35-3	ZNPSUQQXTRRSBM-UHFFFAOYSA-N	reagents	TCI	P0843	164.247	3.1249	Train	Train	EtOH	> 1000						< 0.054			-7.495	0.1	-5.67629	0.00544228
130	4684	https://doi.org/10.3390/antiox13030309	C1=CC(=CC=C1O)Cl	p-Chlorophenol	106-48-9	WXNZTHHGJRFXKQ-UHFFFAOYSA-N	reagents	KANTO	07296-30	128.558	2.0456	Train	Train	EtOH	> 1000						< 0.042			-7.732	0.1	-5.96201	-0.40545
131	73219	https://doi.org/10.3390/antiox13030309	CC(C)(C)C1=CC(=CC(=C1O)C(C)(C)C)C=O	3,5-di-tert-butyl-4-hydroxybenzaldehyde	1620-98-0	DOZRDZLFLOODMB-UHFFFAOYSA-N	reagents	Thermo Scientific	A15864	234.338	3.7997	Train	Train	EtOH	> 1000						< 0.077			-7.762	-0.954	-6.13345	-1.25989
132	10894	https://doi.org/10.3390/antiox13030309	C1=CC(=CC=C1O)I	p-iodophenol	540-38-5	VSMDINRNYYEDRN-UHFFFAOYSA-N	reagents	WAKO	090-03561	220.009	1.9968	No Data: E_HOMO_calc	No Data: E_HOMO_calc	EtOH	> 1000						< 0.072			Error	Error	-5.75249	-2.82454
133	8375	https://doi.org/10.3390/antiox13030309	CC(=O)C1=CC=CC=C1O	o-hydroxyacetophenone	118-93-4	JECYUBVRTQDVAT-UHFFFAOYSA-N	reagents	WAKO	087-02132	136.15	1.5948	Test	Train	EtOH	> 1000						< 0.045			-7.983	-0.966	-6.36746	-1.28166
134	66092	https://doi.org/10.3390/antiox13030309	CCCC(=O)C1=CC=C(C=C1)O	p-hydroxybutyrophenone	1009-11-6	GFBLPULLSAPXDC-UHFFFAOYSA-N	reagents	WAKO	322-63251	164.204	2.375	Train	Train	EtOH	> 1000						< 0.054			-7.972	-0.821	-6.25318	-1.15921
135	996	https://doi.org/10.3390/antiox13030309	C1=CC=C(C=C1)O	phenol	108-95-2	ISWSIDIOOBJBQZ-UHFFFAOYSA-N	reagents	WAKO	167-01022	94.1128	1.3922	Train	Train	EtOH	> 1000						< 0.031			-7.781	0.149	-5.89671	0.0163268
136	6923	https://doi.org/10.3390/antiox13030309	CC(C)(C)C1=CC=CC=C1O	2-tert-butylphenol	88-18-6	WJQOZHYUIDYNHM-UHFFFAOYSA-N	reagents	ALDRICH	B99405	150.22	2.6897	Train	Train	EtOH	> 1000						< 0.049			-7.608	0.059	-5.82596	0.127894
137	13394	https://doi.org/10.3390/antiox13030309	C1=CC(=CC(=C1)O)C#N	3-cyanophenol	873-62-1	SGHBRHKBCLLVCI-UHFFFAOYSA-N	reagents	TCI	C1583	119.123	1.26388	Train	Train	EtOH	> 1000						< 0.039			-8.11	-0.757	-6.62325	-1.38778
138	18597	https://doi.org/10.3390/antiox13030309	CC1=C(C=CC(=C1)O)C(C)C	4-isopropyl-3-methylphenol	3228-02-2	IJALWSVNUBBQRA-UHFFFAOYSA-N	reagents	TCI	M0409	150.22	2.82402	Train	Train	EtOH	> 1000						< 0.049			-7.415	0.049	-5.61643	0.0272114
139	7808	https://doi.org/10.3390/antiox13030309	C1=CC(=CC=C1O)Br	p-Bromophenol	106-41-2	GZFGOTFRPZRKDS-UHFFFAOYSA-N	reagents	KANTO	04318-30	173.009	2.1547	Train	Train	EtOH	> 1000						< 0.057			-7.669	0.09	-6.01372	-0.440824
140	17412	https://doi.org/10.3390/antiox13030309	CC1=C(C=CC(=C1)O)[N+](=O)[O-]	4-nitro-m-cresol	2581-34-2	PIIZYNQECPTVEO-UHFFFAOYSA-N	reagents	TCI	N0351	153.137	1.60882	Train	Train	EtOH	> 1000						< 0.05			-8.311	-1.884	-6.75387	-2.03541
141	17132	https://doi.org/10.3390/antiox13030309	CCCCCCC1=CC=C(C=C1)O	4-hexylphenol	2446-69-7	SZWBRVPZWJYIHI-UHFFFAOYSA-N	reagents	TCI	H0611	178.274	3.515	Train	Train	EtOH	> 1000						< 0.059			-7.492	0.099	-5.63548	0.0517016
142	980	https://doi.org/10.3390/antiox13030309	C1=CC(=CC=C1[N+](=O)[O-])O	4-Nitrophenol	100-02-7	BTJIUGUIPKRLHP-UHFFFAOYSA-N	reagents	TCI	N0220	139.11	1.3004	Test	Test	EtOH	> 1000						< 0.046			-8.354	-1.988	-6.8355	-2.11977
143	12580	https://doi.org/10.3390/antiox13030309	CCCC1=CC=C(C=C1)O	4-propylphenol	645-56-7	KLSLBUSXWBJMEC-UHFFFAOYSA-N	reagents	TCI	P0698	136.193	2.3447	Train	Test	EtOH	> 1000						< 0.045			-7.502	0.104	-5.65997	0.0408171
144	992	https://doi.org/10.3390/antiox13030309	C1(=C(C(=C(C(=C1Cl)Cl)Cl)Cl)Cl)O	pentachlorophenol	87-86-5	IZUPBVBPLAPZRR-UHFFFAOYSA-N	reagents	TCI	P0033	266.338	4.6592	Train	Train	EtOH	> 1000						< 0.087			-8.272	-0.695	-6.63686	-1.30615
145	16143	https://doi.org/10.3390/antiox13030309	CCCCCCCC1=CC=C(C=C1)O	4-heptylphenol	1987-50-4	KNDDEFBFJLKPFE-UHFFFAOYSA-N	reagents	TCI	H0615	192.3	3.9051	Train	Train	EtOH	> 1000						< 0.063			-7.491	0.102	-5.63276	0.0544228
146	7469	https://doi.org/10.3390/antiox13030309	CC(=O)C1=CC=C(C=C1)O	4'-Hydroxyacetophenone	99-93-4	TXFPEBPIARQUIG-UHFFFAOYSA-N	reagents	JUNSEI	59260-0410	136.15	1.5948	Test	Test	EtOH	> 1000						< 0.045			-7.997	-0.852	-6.28311	-1.1837
147	101	https://doi.org/10.3390/antiox13030309	C1=CC(=CC(=C1)O)C=O	3-hydroxybenzaldehyde	100-83-4	IAVREABSGIHHMO-UHFFFAOYSA-N	reagents	KANTO	18100-31	122.123	1.2047	Test	Train	EtOH	> 1000						< 0.04			-8.011	-1.198	-6.37563	-1.69799
148	126	https://doi.org/10.3390/antiox13030309	C1=CC(=CC=C1C=O)O	4-hydroxybenzaldehyde	123-08-0	RGHHSNMVTDWUBI-UHFFFAOYSA-N	reagents	TCI	H0198	122.123	1.2047	Test	Test	EtOH	> 1000						< 0.04			-8.052	-1.013	-6.42461	-1.3905
149	7249	https://doi.org/10.3390/antiox13030309	CC1=C(C=C(C=C1)O)C	3,4-dimethylphenol	95-65-8	YCOXTKKNXUZSKD-UHFFFAOYSA-N	reagents	TCI	D0777	122.166	2.00904	Train	Train	EtOH	> 1000						< 0.04			-7.419	0.081	-5.56745	0.171432
150	21896274	https://doi.org/10.3390/antiox13030309	CC1=CC(=C(C(=C1O)C)C)C(C2=CC=CC=C2O)C3=C(C(=C(C(=C3)C)O)C)C	4,4'-(2-Hydroxybenzylidene)bis(2,3,6-trimethylphenol)	184355-68-8	CLAQXRONBVEWMK-UHFFFAOYSA-N	reagents	TCI	H1166	376.494	5.83412	MolLogP > 5	MolLogP > 5	EtOH	183.098	8.51277	1.02961	0.0477613	0.449573	0.0951884	0.676265	0.676265	0.143186	-7.217	-0.127	-5.19465	-0.0462594
151	6998	https://doi.org/10.3390/antiox13030309	C1=CC=C(C(=C1)C=O)O	salicylaldehyde	90-02-8	SMQUZDBALVYZAC-UHFFFAOYSA-N	reagents	WAKO	191-00102	122.123	1.2047	Test	Test	EtOH	> 1000						< 0.04			-8.05	-1.223	-6.42733	-1.55105
152	31242	https://doi.org/10.3390/antiox13030309	CCC1=CC=C(C=C1)O	4-Ethylphenol	123-07-9	HXDOZKJGKXYMEW-UHFFFAOYSA-N	reagents	TCI	E0159	122.166	1.9546	Test	Test	EtOH	> 1000						< 0.04			-7.516	0.088	-5.68174	0.0299325
153	342	https://doi.org/10.3390/antiox13030309	CC1=CC(=CC=C1)O	m-cresol	108-39-4	RLSSMJSEOOYNOY-UHFFFAOYSA-N	reagents	TCI	C0401	108.14	1.70062	Test	Test	EtOH	> 1000						< 0.036			-7.688	0.088	-5.77153	0.141499
154	7948	https://doi.org/10.3390/antiox13030309	CC1=CC(=CC(=C1)O)C	3,5-dimethylphenol	108-68-9	TUAMRELNJMMDMT-UHFFFAOYSA-N	reagents	TCI	D0778	122.166	2.00904	Train	Train	EtOH	> 1000						< 0.04			-7.625	0.051	-5.75521	0.0435382
155	4649	https://doi.org/10.3390/antiox13030309	C1=CC(=C(C=C1N)O)C(=O)O	4-aminosalicylic acid	65-49-6	WUBBRNOQWQTFEX-UHFFFAOYSA-N	reagents	TCI	A0420	153.137	0.6726	Train	Train	EtOH	485.764	21.7182	0.157832	0.00693528	0.137888	0.0675067	0.084365	0.084365	0.0413032	-7.421	-0.555	-5.85317	-0.968725
156	3469	https://doi.org/10.3390/antiox13030309	C1=CC(=C(C=C1O)C(=O)O)O	2,5-dihydroxybenzoic acid	490-79-9	WXTMDXOMEHJXQO-UHFFFAOYSA-N	reagents	TCI	D2933	154.122	0.796	Test	fr_Ar_OH > 1	EtOH	31.0179	7.13132	2.56706	0.541771	2.09548	0.254346	1.29033	1.29033	0.156619	-7.501	-1.002	-6.05181	-1.36329
157	637541	https://doi.org/10.3390/antiox13030309	C1=CC(=CC(=C1)O)/C=C/C(=O)O	m-hydroxycinnamic acid	14755-02-3	KKSDGJDHHZEWEP-SNAWJCMRSA-N	reagents	WAKO	326-36242	164.16	1.49	Test	Train	EtOH	> 1000						< 0.054			-7.776	-1.396	-6.28039	-1.70615
158	9338	https://doi.org/10.3390/antiox13030309	C1=CC(=C(C(=C1)O)C(=O)O)O	2,6-dihydroxybenzoic acid	303-07-1	AKEUNCKRJATALU-UHFFFAOYSA-N	reagents	TCI	R0011	154.122	0.796	Train	fr_Ar_OH > 1	EtOH	> 1000						< 0.051			-7.71	-0.913	-6.16066	-1.33336
159	7420	https://doi.org/10.3390/antiox13030309	C1=CC(=CC(=C1)O)C(=O)O	3-hydroxybenzoic acid	99-06-9	IJFXRHURBJZNAO-UHFFFAOYSA-N	reagents	TCI	H0205	138.123	1.0904	Train	Test	EtOH	> 1000						< 0.045			-8.019	-0.919	-6.48175	-0.927908
160	97257	https://doi.org/10.3390/antiox13030309	C1=CC(=C(C=C1C(=O)O)O)C(=O)O	2-hydroxyterephthalic acid	636-94-2	CDOWNLMZVKJRSC-UHFFFAOYSA-N	reagents	TCI	H1385	182.132	0.7886	Train	Train	EtOH	> 1000						< 0.06			-8.256	-1.607	-6.8872	-2.17963
161	135	https://doi.org/10.3390/antiox13030309	C1=CC(=CC=C1C(=O)O)O	4-hydroxybenzoic acid	99-96-7	FJKROLUGYXJWQN-UHFFFAOYSA-N	reagents	JUNSEI	59280-0410	138.123	1.0904	Test	Test	EtOH	> 1000						< 0.045			-8.092	-0.685	-6.49808	-0.887091
162	6738	https://doi.org/10.3390/antiox13030309	CC1=C(C(=CC=C1)C(=O)O)O	3-methylsalicylic acid	83-40-9	WHSXTWFYRGOBGO-UHFFFAOYSA-N	reagents	TCI	C0408	152.149	1.39882	Test	Test	EtOH	> 1000						< 0.05			-7.843	-0.887	-6.40012	-1.35785
163	338	https://doi.org/10.3390/antiox13030309	C1=CC=C(C(=C1)C(=O)O)O	salicylic acid	69-72-7	YGSDEFSMJLZEOE-UHFFFAOYSA-N	reagents	WAKO	194-14862	138.123	1.0904	Train	Train	EtOH	> 1000						< 0.045			-8.028	-0.883	-6.7457	-1.34696
164	637542	https://doi.org/10.3390/antiox13030309	C1=CC(=CC=C1/C=C/C(=O)O)O	trans-p-coumaric acid	501-98-4	NGSWKAQJJWESNS-ZZXKWVIFSA-N	reagents	WAKO	082-06521	164.16	1.49	Train	Train	EtOH	> 1000						< 0.054			-7.495	-1.268	-6.08991	-1.76602
165	5054	https://doi.org/10.3390/antiox13030309	C1=CC(=CC(=C1)O)O	resorcinol	108-46-3	GHMLBKRAJCXXBS-UHFFFAOYSA-N	reagents	MERCK	1.07593.0100	110.112	1.0978	Test	fr_Ar_OH > 1	EtOH	337.852	30.681	0.163862	0.0149442	0.203152	0.13658	0.0893743	0.0893743	0.0600866	-7.617	0.113	-5.69262	0.198643
166	445154	https://doi.org/10.3390/antiox13030309	C1=CC(=CC=C1/C=C/C2=CC(=CC(=C2)O)O)O	resveratrol	501-36-0	LUKBXSAWLPMMSZ-OWOJBTEDSA-N	reagents	TCI	R0071	228.247	2.9738	Train	fr_Ar_OH > 1	EtOH	69.4628	5.72431	1.65078	0.142646	0.798762	0.102256	0.728416	0.728416	0.0932505	-6.838	-0.901	-5.43411	-0.745592
167	16129778	https://doi.org/10.3390/antiox13030309	C1=C(C=C(C(=C1O)O)O)C(=O)OC2=CC(=CC(=C2O)O)C(=O)OC[C@@H]3[C@H]([C@@H]([C@H]([C@@H](O3)OC(=O)C4=CC(=C(C(=C4)OC(=O)C5=CC(=C(C(=C5)O)O)O)O)O)OC(=O)C6=CC(=C(C(=C6)OC(=O)C7=CC(=C(C(=C7)O)O)O)O)O)OC(=O)C8=CC(=C(C(=C8)OC(=O)C9=CC(=C(C(=C9)O)O)O)O)O)OC(=O)C1=CC(=C(C(=C1)OC(=O)C1=CC(=C(C(=C1)O)O)O)O)O	tannic acid	5424-20-4	LRBQNJMCXXYXIU-PPKXGCFTSA-N	reagents	WAKO	201-06332	1701.2		MolWt > 500	MolWt > 500	EtOH	25.8922	2.26301	33.0311	2.78362	2.26795	0.191126	15.4151	15.4151	1.29907	Error	Error	No Data	No Data
168	2116	https://doi.org/10.3390/antiox13030309	CC1=C(C2=C(CCC(O2)(C)CCCC(C)CCCC(C)CCCC(C)C)C(=C1O)C)C	tocopherol	10191-41-0	GVJHHUAWPYXKBD-UHFFFAOYSA-N	reagents	WAKO	209-01791	430.713	8.84026	MolLogP > 5	MolLogP > 5	EtOH	106.292	3.01954	2.02717	0.0569661	0.521996	0.0668747	0.898289	0.898289	0.115083	-6.86	-0.064	-4.85723	0.231297
169	10393	https://doi.org/10.3390/antiox13030309	C1=CC(=CC=C1CCO)O	2-(4-Hydroxyphenyl)ethanol	501-94-0	YCCILVSKPBXVIP-UHFFFAOYSA-N	reagents	TCI	H0720	138.166	0.927	Train	Test	EtOH	> 1000						< 0.045			-7.563	0.094	-5.90759	-0.250345
170	8468	https://doi.org/10.1002/jsfa.70080	COC1=C(C=CC(=C1)C(=O)O)O	vanillic acid	121-34-6	WKOLLVMJNQIZCI-UHFFFAOYSA-N	reagent	TCI	V0017	168.15	1.099	Test	Test	EtOH	134.648	29.6722	0.647948	0.160819	0.394093	0.097813	0.264744	0.264744	0.065709	-7.701	-0.725	-6.04093	-0.710217
171	593006	https://doi.org/10.1002/jsfa.70080	COC1=CC(=C(C=C1)O)OC	2,4-dimethoxyphenol	13330-65-9	MNVMYTVDDOXZLS-UHFFFAOYSA-N	reagent	TCI	D5629	154.16	1.4094	Train	Train	EtOH	36.7589	2.85543	2.10505	0.157177	1.60857	0.120107	0.990758	0.990758	0.073977	-7.116	0.067	-4.9171	0.367354
172	72	https://doi.org/10.1002/jsfa.70080	C1=CC(=C(C=C1C(=O)O)O)O	protocatechuic acid	99-50-3	YQUVCSBJEUQKSH-UHFFFAOYSA-N	reagent	TCI	C0055	154.12	0.796	Test	fr_Ar_OH > 1	EtOH	14.5853	2.45476	5.39325	0.981067	4.13406	0.752012	2.54561	2.54561	0.463063	-7.799	-0.718	-6.14433	-0.848995
173	7381	https://doi.org/10.1002/jsfa.70080	CC(C)(C)C1=CC(=C(C=C1)O)O	4-tert-buytlcatechol	98-29-3	XESZUVZBAMCAEJ-UHFFFAOYSA-N	reagent	WAKO	026-10852	166.22	2.3953	Train	fr_Ar_OH > 1	EtOH	28.0584				2.31664		1.53851	1.53851	0.0192915	-7.361	0.022	-5.37425	0.272114
174	16043	https://doi.org/10.1002/jsfa.70080	CC(C)(C)C1=C(C=CC(=C1)O)O	2-tert-Butylbenzene-1,4-diol	1948-33-0	BGNXCDMCOKJUMV-UHFFFAOYSA-N	reagents	TCI	B0833	166.22	2.3953	Train	fr_Ar_OH > 1	EtOH	32.7278	2.7089	2.55166	0.221685	2.0473	0.177867	1.35963	1.35963	0.118123	-7.16	0.06	-5.15656	0.0816342
175	2374	https://doi.org/10.1002/jsfa.70080	CC(C)(C)C1=CC(=C(C=C1O)C(C)(C)C)O	2,5-Ditert-butylbenzene-1,4-diol	88-58-4	JZODKRWQWUWGCD-UHFFFAOYSA-N	reagents	TCI	D0940	222.32	3.6928	Train	fr_Ar_OH > 1	EtOH	57.2788				1.13482		1.08	1.08	0.04	-7.066	-0.006	-5.20826	0.130615
176	69988	https://doi.org/10.1002/jsfa.70080	COC1=C(C=CC(=C1)O)O	2-Methoxybenzene-1,4-diol	824-46-4	LAQYHRQFABOIFD-UHFFFAOYSA-N	reagents	ALDRICH	176893	140.14	1.1064	Train	fr_Ar_OH > 1	EtOH	36.2501				1.79314		1.00403	1.00403	0.012235	-7.12	0.087	-5.0205	0.296604
177	10853602	https://doi.org/10.1002/jsfa.70080	OC1=C(C2=CC(C)=CC(C(C)(C)C)=C2O)C=C(C)C=C1C(C)(C)C	2-tert-Butyl-6-(3-tert-butyl-2-hydroxy-5-methylphenyl)-4-methylphenol	-	AEDJUGFTXGHBTM-UHFFFAOYSA-N	synthetic	https://doi.org/10.1002/jsfa.70080	P-D-6	326.5	5.97664	MolLogP > 5	MolLogP > 5	EtOH	90.2026				0.72059		0.94	0.94	0.05	-7.31	-0.088	-5.29534	-0.331979
178	80808	https://doi.org/10.1002/jsfa.70080	OC1=C(C2=CC(C(C)(C)C)=CC(C(C)(C)C)=C2O)C=C(C(C)(C)C)C=C1C(C)(C)C	2,4-Di-tert-Butyl-6-(3,5-ditert-butyl-2-hydroxyphenyl)phenol	-	GDGDLBOVIAWEAD-UHFFFAOYSA-N	synthetic	https://doi.org/10.1002/jsfa.70080	P-D-7	410.6	7.9548	MolLogP > 5	MolLogP > 5	EtOH	> 1000						< 0.280000		0	-7.309	-0.128	-5.32255	-0.302046
179	7184	in this study	CCCCOC(=O)C1=CC=C(C=C1)O	4-Hydroxybenzoic Acid Butyl Ester	94-26-8	QFOHBWFCKVYLES-UHFFFAOYSA-N	reagents	TCI	B3771	194.23	2.3491	Train	Test	EtOH	> 1000						< 0.058094			-8.04	-0.595	-6.26678	-0.925187
180	10687	in this study	CC1=C(C(=CC=C1)O)C	2,3-Dimethylphenol	526-75-0	QWBBPBRQALCEIZ-UHFFFAOYSA-N	reagents	TCI	D0773	122.16	2.00904	Train	Test	EtOH	> 1000						< 0.036538			-7.594	0.052	-5.68446	0.133336
181	11450	in this study	CC(C)(C)C1=CC(=CC=C1)O	m-tert-Butylphenol	585-34-2	CYEKUDPFXBLGHH-UHFFFAOYSA-N	reagents	KANTO	04670-32	150.22	2.6897	Train	Train	EtOH	> 1000						< 0.044931			-7.702	0.056	-5.75249	0.138778
182	12769	in this study	CC1=CC(=C(C(=C1)O)C)C	2,3,5-trimethylphenol	697-82-5	OGRAOKJKVGDSFR-UHFFFAOYSA-N	reagents	ALDRICH	T78603	136.19	2.31746	Test	Train	EtOH	114.518	9.84714	0.597593	0.051882	0.636622	0.05527	0.346405	0.346405	0.030074	-7.456	0.029	-5.61915	0.138778
183	16251	in this study	COC1=C(C=C(C=C1)O)OC	3,4-Dimethoxyphenol	2033-89-8	SMFFZOQLHYIRDA-UHFFFAOYSA-N	reagents	WAKO	329-81841	154.16	1.4094	Train	Train	EtOH	48.2899	2.31804	1.59865	0.07696	1.23466	0.0594374	0.760458	0.760458	0.036609	-7.245	0.061	-4.92254	0.400007
184	262234	in this study	COC1=C(C=CC(=C1)Br)O	4-Bromo-2-methoxyphenol	7368-78-7	WHSIIJQOEGXWSN-UHFFFAOYSA-N	reagents	TCI	B4056	203.03	2.1633	Train	Train	EtOH	> 1000						< 0.060726			-7.439	0.061	-5.67357	-0.117009
185	7638	in this study	C1=CC=C(C=C1)COC2=CC=C(C=C2)O	4-(Benzyloxy)phenol	103-16-2	VYQNWZOUAUKGHI-UHFFFAOYSA-N	reagents	TCI	B1104	200.23	2.9712	Train	Train	EtOH	23.371	2.00962	4.30513	0.373762	3.11945	0.270824	2.49553	2.49553	0.216657	-7.253	0.035	-5.31166	-0.122451
186	31233	in this study	CCCCOC1=CC=C(C=C1)O	4-Butoxyphenol	122-94-1	MBGGFXOXUIDRJD-UHFFFAOYSA-N	reagents	TCI	B0293	166.22	2.5711	Train	Train	EtOH	31.3166	1.37155	2.65734	0.119347	2.1321	0.095757	1.41595	1.41595	0.063593	-7.211	0.095	-5.18649	0.0489805
187	77412	in this study	CCCCCCCCOC1=CC=C(C=C1)O	4-n-Octyloxyphenol	3780-50-5	HFRUPPHPJRZOCM-UHFFFAOYSA-N	reagents	TCI	O0140	222.32	4.1315	Train	Train	EtOH	63.8744	3.20045	1.74318	0.086488	0.958711	0.047567	0.851575	0.851575	0.042251	-7.218	0.089	-5.162	0.0353748
188	69714	in this study	CC(=O)C1=C(C=CC(=C1)OC)O	2'-Hydroxy-5'-methoxyacetophenone	705-15-7	MLIBGOFSXXWRIY-UHFFFAOYSA-N	reagents	TCI	H0868	166.17	1.6034	Train	Train	EtOH	> 1000						< 0.049701			-7.435	-1.023	-5.50214	-1.55377
189	4072341	in this study	COC1=CC(=C(C=C1)O)C(=O)OC	Methyl 5-Methoxysalicylate	2905-82-0	DFNBGZODMHWKKK-UHFFFAOYSA-N	reagents	TCI	M2127	182.17	1.1874	Train	Train	EtOH	> 1000						< 0.054487			-7.444	-0.917	-5.40962	-1.26533
190	29352	in this study	CCCOC1=CC=C(C=C1)O	4-Propoxyphenol	18979-50-5	KIIIPQXXLVCCQP-UHFFFAOYSA-N	reagents	Thermo Scientific	B22266.14	152.19	2.181	Train	Train	EtOH	39.7103	5.53759	1.9403	0.259253	1.55886	0.208286	0.947873	0.947873	0.12665	-7.213	0.087	-5.19193	0.0435382
191	15068	in this study	CC1=CC(=C(C=C1)O)C(=O)C	2'-Hydroxy-5'-methylacetophenone	1450-72-2	YNPDFBFVMJNGKZ-UHFFFAOYSA-N	reagents	TCI	H0790	150.17	1.90322	Test	Train	EtOH	> 1000						< 0.044916			-7.673	-1.108	-5.86133	-1.55377
192	89802	in this study	CC1=CC(=C(C=C1)O)C(=O)OC	Methyl 5-Methylsalicylate	22717-57-3	JQYUQKRFSSSGJM-UHFFFAOYSA-N	reagents	TCI	M1353	166.17	1.48722	Train	Train	EtOH	> 1000						< 0.049701			-7.729	-0.803	-5.8695	-1.26261
193	78135	in this study	COC1=C(C=CC(=C1)C#N)O	4-Hydroxy-3-methoxybenzonitrile	4421-08-3	QJRWLNLUIAJTAD-UHFFFAOYSA-N	reagents	TCI	H0620	149.15	1.27248	Train	Train	EtOH	> 1000						< 0.044611			-7.727	-0.512	-6.13617	-0.987773
194	62348	in this study	COC1=C(C=CC(=C1)CO)O	Vanillyl Alcohol	498-00-0	ZENOXNGFMSCLLL-UHFFFAOYSA-N	reagents	TCI	V0018	154.16	0.8931	Train	Test	EtOH	37.5062	0.912687	2.05595	0.050689	1.77862	0.043851	1.0955	1.0955	0.027009	-7.409	0.012	-5.46132	0.163268
195	68443	in this study	Nc1cccc(C(=O)O)c1O	3-Aminosalicylic acid	570-23-0	IQGMRVWUTCYCST-UHFFFAOYSA-N	reagents	TCI	A0421	153.14	0.6726	Train	Train	EtOH	18.854	1.34034	4.0749	0.126866	2.92008	0.207349	1.78665	1.78665	0.126866	-7.19	-0.813	-5.59194	-1.32519
196	165506	in this study	C1C(OC2=CC=CC=C2C1=O)C3=CC=C(C=C3)O	4'-Hydroxyflavanone	6515-37-3	ZLHVIYHWWQYJID-UHFFFAOYSA-N	reagents	TCI	H1026	240.25	3.0987	Train	Train	DMSO	> 1000						< 0.049352			-7.792	-1.154	-5.98378	-1.46397
197	1890	in this study	O=C1CC(c2ccccc2)Oc2cc(O)ccc21	7-Hydroxyflavanone	6515-36-2	SWAJPHCXKPCPQZ-UHFFFAOYSA-N	reagents	TCI	H1006	240.25	3.0987	Train	Train	DMSO	> 1000						< 0.049352			-7.938	-0.979	-6.17971	-1.2354
198	192197	in this study	CC[C@H](C1=CC=C(C=C1)O)[C@@H](CC)C2=CC=C(C=C2)O	Hexestrol	84-16-2	PBBGSZCBWVPOOL-HDICACEKSA-N	reagents	TCI	D0494	270.4	4.7852	Train	fr_Ar_OH > 1	DMSO	> 1000						< 0.062749			-7.317	0.008	-5.43411	-0.0217691
199	80808	in this study	CC(C)(C)C1=CC(=C(C(=C1)C(C)(C)C)O)C2=C(C(=CC(=C2)C(C)(C)C)C(C)(C)C)O	3,3',5,5'-Tetra-tert-butyl-2,2'-dihydroxybiphenyl	6390-69-8	GDGDLBOVIAWEAD-UHFFFAOYSA-N	reagents	TCI	T3052	410.6	7.9548	MolLogP > 5	MolLogP > 5	EtOH / DMSO	> 1000 / > 1000						< 0.095283			-7.309	-0.128	-5.32255	-0.302046
200	8512	in this study	C1=CC=C2C(=C1)C(=O)C3=C(C2=O)C(=CC=C3)O	1-Hydroxyanthraquinone	129-43-1	BTLXPCBPYBNQNR-UHFFFAOYSA-N	reagents	TCI	H0354	224.21	2.1676	Train	Train	DMSO	> 1000						< 0.049012			-8.155	-2.523	-6.36746	-2.83271
201	2950	in this study	C1=CC2=C(C(=C1)O)C(=O)C3=C(C2=O)C=CC=C3O	1,8-Dihydroxyanthraquinone	117-10-2	QBPFLULOKWLNNW-UHFFFAOYSA-N	reagents	TCI	D0563	240.21	1.8732	Test	fr_Ar_OH > 1	DMSO	> 1000						< 0.055743			-8.062	-2.498	-6.1661	-2.68032
202	6928	in this study	CCC1=CC(=C(C(=C1)C(C)(C)C)O)CC2=C(C(=CC(=C2)CC)C(C)(C)C)O	2,2'-Methylenebis(6-tert-butyl-4-ethylphenol)	88-24-4	GPNYZBKIGXGYNU-UHFFFAOYSA-N	reagents	TCI	M0250	368.6	6.4084	MolLogP > 5	MolLogP > 5	DMSO	38.2734	5.67753	4.89339	0.789359	1.45269	0.234336	2.13934	2.13934	0.345104	-7.247	-0.089	-5.64908	-0.223133
203	5281894	in this study	C1=CC=C(C=C1)C2=CC(=O)C3=C(O2)C=C(C=C3)O	7-Hydroxyflavone	6665-86-7	MQGPSCMMNJKMHQ-UHFFFAOYSA-N	reagents	TCI	H0852	238.24	3.1656	Train	Train	DMSO	> 1000						< 0.052079			-7.943	-1.426	-6.31304	-1.56465
204	7112	in this study	C1=CC(=CC=C1C2=CC=C(C=C2)O)O	4,4'-Dihydroxybiphenyl	92-88-6	VCCBEIPGXKNHFW-UHFFFAOYSA-N	reagents	TCI	B0464	186.21	2.7648	Train	fr_Ar_OH > 1	DMSO	369.5	6.87894	0.252034	0.004696	0.138416	0.002579	0.102978	0.102978	0.001919	-7.018	-0.054	-5.445	-0.163268
205	79980	in this study	CCOC(=O)C1=CC(=C(C=C1O)C(=O)OCC)O	Diethyl 2,5-dihydroxyterephthalate	5870-38-2	UQOUOXLHXPHDHF-UHFFFAOYSA-N	reagents	ALDRICH	382140	254.24	1.4512	Train	fr_Ar_OH > 1	DMSO	21.8935	1.24001	5.81835	0.319164	2.43577	0.133613	2.47421	2.47421	0.135722	-7.598	-1.635	-5.73616	-0.663958
206	68438	in this study	C1=CC2=C(C(=C1)O)C(=CC=C2)O	1,8-Naphthalenediol	569-42-6	OENHRRVNRZBNNS-UHFFFAOYSA-N	reagents	ALDRICH	740683	160.17	2.251	Train	fr_Ar_OH > 1	EtOH	21.3329	3.01841	3.80171	0.505768	2.51685	0.334834	1.61063	1.61063	0.214273	-6.856	-0.364	-5.46405	-0.873485
207	442614	in this study	CC1=C(C(=C2C(=C1O)[C@]3(C(=CC(=C(C3=O)C(=O)C)O)O2)C)C(=O)C)O	(+)-Usnic acid	7562-61-0	WEYVVCKOOFYHRW-GOSISDBHSA-N	reagents	TCI	U0023	344.3	2.12662	Train	fr_Ar_OH > 1	DMSO	> 1000						< 0.066830			-7.56	-1.546	-5.99467	-2.29392
208	6688	in this study	C1=CC=C2C(=C1)C(=O)C3=C(C=CC(=C3C2=O)O)O	Quinizarin	81-64-1	GUEIZVNYDFNHJU-UHFFFAOYSA-N	reagents	TCI	D0243	240.21	1.8732	Train	fr_Ar_OH > 1	DMSO	> 1000						< 0.046626			-7.676	-2.487	-5.82868	-2.65039
209	6057	in this study	C1=CC(=CC=C1C[C@@H](C(=O)O)N)O	L-tyrosine	60-18-4	OUYCCCASQSFEME-QMMMGPOBSA-N	reagents	TCI	T0550	181.19	0.3466	Train	Train	DMSO	> 1000						< 0.035170			-7.626	0	-5.70623	-0.0353748
210	6293	in this study	C1=CC=C2C(=C1)C(=O)C3=C(C2=O)C(=C(C=C3)O)O	Alizarin	72-48-0	RGCKGOZRHPZPFP-UHFFFAOYSA-N	reagents	TCI	D0242	240.21	1.8732	Train	fr_Ar_OH > 1	DMSO										-7.864	-2.49	-6.09263	-2.77284
211	8328	in this study	C1=CC2=C(C(=C1)O)C(=O)C3=C(C2=O)C(=CC=C3)O	1,5-Dihydroxyanthraquinone	117-12-4	JPICKYUTICNNNJ-UHFFFAOYSA-N	reagents	TCI	D0562	240.21	1.8732	Train	fr_Ar_OH > 1	DMSO	> 1000						< 0.046626			-8.114	-2.346	-6.40284	-2.93611
212	932	in this study	C1C(OC2=CC(=CC(=C2C1=O)O)O)C3=CC=C(C=C3)O	Naringenin	67604-48-2	FTVWIRXFELQLPI-UHFFFAOYSA-N	reagents	TCI	N0072	272.25	2.5099	Train	fr_Ar_OH > 1	EtOH	> 1000						< 0.055619			-7.809	-1.018	-5.84228	-0.914303
213	5281607	in this study	O=c1cc(-c2ccccc2)oc2cc(O)cc(O)c12	chrysin	480-40-0	RTIXKCRFFJGDFG-UHFFFAOYSA-N	reagents	TCI	C1652	254.24	2.8712	Test	fr_Ar_OH > 1	DMSO	> 1000						< 0.054057			-7.738	-1.463	-5.91031	-1.73881
214	4943	in this study	CC(C)C1=C(C(=CC=C1)C(C)C)O	2,6-di(propan-2-yl)phenol	2078-54-8	OLBCVFGFOZPWHH-UHFFFAOYSA-N	reagents	TCI	D0617	178.27	3.639	Train	Train	EtOH	81.3536	7.87087	1.10216	0.101012	0.887769	0.081363	0.632317	0.632317	0.057951	-7.536	0.018	-5.65725	0.136057
215	75512	in this study	C1=CC=C(C=C1)C2=C(C(=CC=C2)C3=CC=CC=C3)O	2,6-diphenylphenol	2432-11-3	ATGFTMUSEPZNJD-UHFFFAOYSA-N	reagents	TCI	D2563	246.3	4.7262	Train	Train	EtOH	674.406	49.6704	0.183291	0.013976	0.106858	0.008148	0.105155	0.105155	0.008018	-7.529	-0.392	-5.65453	-0.563276
216	6943	in this study	CC(C)C1=CC=CC=C1O	2-Isopropylphenol	88-69-7	CRBJBYGJVIBWIY-UHFFFAOYSA-N	reagents	TCI	I0173	136.19	2.5156	Train	Train	EtOH	> 1000						< 0.034462			-7.633	0.059	-5.77698	0.0843553
217	16678	in this study	CC1=C(C(=CC=C1)C(C)(C)C)O	2-tert-Butyl-6-methylphenol	2219-82-1	BKZXZGWHTRCFPX-UHFFFAOYSA-N	reagents	TCI	B0728	164.24	2.99812	Train	Train	EtOH	80.1376	3.50855	1.02603	0.044159	0.897039	0.038608	0.588636	0.588636	0.025334	-7.507	0.027	-5.71983	0.117009
218	11762	in this study	C1=CC=C2C(=C1)C=CC(=C2C3=C(C=CC4=CC=CC=C43)O)O	(S)-(-)-1,1'-Bi-2-naphthol	18531-99-2	PPTXVXKCQZKFBN-UHFFFAOYSA-N	reagents	TCI	B1100	286.3	5.0712	MolLogP > 5	MolLogP > 5	EtOH	52.9631	13.8409	2.82944	0.735059	0.811678	0.210865	0.928457	0.928457	0.241203	-7.177	-0.606	-5.36064	-1.11295
219	5146	in this study	C1=CC=C(C(=C1)CO)O	2-Hydroxybenzyl Alcohol	90-01-7	CQRYARSYNCAZFO-UHFFFAOYSA-N	reagents	TCI	H0223	124.14	0.8845	Test	Test	EtOH	> 1000						< 0.029145			-7.716	0.024	-5.96201	-0.152384
220	12570	in this study	CCCC1=CC=CC=C1O	2-Propylphenol	644-35-9	LCHYEKKJCUJAKN-UHFFFAOYSA-N	reagents	TCI	P0530	136.19	2.3447	Test	Test	EtOH	> 1000						< 0.031974			-7.63	0.09	-5.7933	0.0925187
221	69092	in this study	CCCOC(=O)C1=CC=CC=C1O	Propyl Salicylate	607-90-9	LZFIOSVZIQOVFW-UHFFFAOYSA-N	reagents	TCI	S0441	180.2	1.959	Train	Train	EtOH	> 1000						< 0.042307			-7.977	-0.844	-6.22324	-1.07485
222	4133	in this study	COC(=O)C1=CC=CC=C1O	Methyl Salicylate	119-36-8	OSWPMRLSEDHDFF-UHFFFAOYSA-N	reagents	TCI	S0015	152.15	1.1788	Train	Train	EtOH	> 1000						< 0.035722			-7.982	-0.859	-6.19875	-0.791851
223	8363	in this study	C1=CC=C(C=C1)COC(=O)C2=CC=CC=C2O	Benzyl Salicylate	118-58-1	ZCTQGTTXIYCGGC-UHFFFAOYSA-N	reagents	TCI	S0009	228.24	2.7492	Test	Train	EtOH	> 1000						< 0.053586			-7.98	-0.867	-6.35658	-1.17825
224	8348	in this study	C1=CC=C(C=C1)C(=O)C2=CC=CC=C2O	2-Hydroxybenzophenone	117-99-7	HJIAMFHSAAEUKR-UHFFFAOYSA-N	reagents	TCI	H0470	198.22	2.6232	Train	Train	EtOH	> 1000						< 0.046538			-7.953	-1.489	-6.19331	-1.37417
225	72300	in this study	C=CCC1=CC(=C(C=C1)O)C2=C(C=CC(=C2)CC=C)O	Magnolol	528-43-8	VVOAZFWZEDHOOU-UHFFFAOYSA-N	reagents	TCI	D3971	226.3	4.2218	Train	fr_Ar_OH > 1	EtOH	329.961	23.9798	0.34411	0.024582	0.135739	0.009697	0.122729	0.122729	0.008767	-7.537	-0.12	-5.84228	-0.565997
226	68148	in this study	C=CCC1=CC=C(C=C1)O	4-Allylphenol	501-92-8	RGIBXDHONMXTLI-UHFFFAOYSA-N	reagents	TCI	C3743	134.17	2.1207	Train	Train	EtOH	> 1000						< 0.031500			-7.56	0.097	-5.74432	-0.11973
227	78089	in this study	COC1=C(C=C(C=C1)CO)O	Isovanillyl Alcohol	4383-06-6	WHKRHBLAJFYZKF-UHFFFAOYSA-N	reagents	TCI	I0648	154.16	0.8931	Train	Train	EtOH	35.6504	2.16755	2.16728	0.127444	1.25498	0.073798	0.772973	0.772973	0.045454	-7.364	0.035	-5.47765	0.185037
228	440936	in this study	C1=CC(=CC=C1O)O[C@H]2[C@@H]([C@H]([C@@H]([C@H](O2)CO)O)O)O	Arbutin	497-76-7	BJRNKVDFDLYUGJ-RMPHRYRLSA-N	reagents	TCI	A0522	272.25	-1.4291	MolLogP < 0	MolLogP < 0	EtOH	544.256	66.252	0.2527	0.0317	0.1255	0.0157	0.136466	0.1365	0.0171	-7.471	0.05	-5.3035	0.0952398
229	5284419	in this study	C[C@H]1[C@@H]([C@H]([C@H]([C@@H](O1)OC[C@@H]2[C@H]([C@@H]([C@H]([C@@H](O2)OC3=CC(=C4C(=O)C[C@H](OC4=C3)C5=CC(=C(C=C5)OC)OC)O)O)O)O)O)O)O	Methyl Hesperidine	11013-97-1	GUMSHIGGVOJLBP-SLRPQMTOSA-N	reagents	TCI	M0338	624.6	-0.8536	MolWt > 500	MolWt > 500	EtOH	> 1000						< 0.146642			-7.389	-1.094	-5.37969	-0.982331
230	5757	in this study	C[C@]12CC[C@H]3[C@H]([C@@H]1CC[C@@H]2O)CCC4=C3C=CC(=C4)O	β-Estradiol	50-28-2	VOXZDWNPVJITMN-ZBRFXRBCSA-N	reagents	TCI	E0025	272.4	3.6092	Test	Train	EtOH	> 1000						< 0.063954			-7.414	0.057	-5.5582	0.069933
231	70825	in this study	CC(C)(C)C1=CC(=CC(=C1)O)C(C)(C)C	3,5-Di-tert-butylphenol	1138-52-9	ZDWSNKPLZUXBPE-UHFFFAOYSA-N	reagents	TCI	D5978	206.32	3.9872	Train	Train	EtOH	> 1000						< 0.036793			-7.508	-0.007	-5.64908	0.247624
232	122797	in this study	COC1=CC(=CC(=C1O)OC)[C@H]2[C@@H]3[C@H](COC3=O)[C@@H](C4=CC5=C(C=C24)OCO5)O	4'-Demethylepipodophyllotoxin	6559-91-7	YVCVYCSAAZQOJI-JHQYFNNDSA-N	reagents	TCI	D5653	400.4	2.1062	Train	Train	DMSO	> 1000						< 0.074184			-7.344	-0.092	-5.27629	-0.400007
233	16928	in this study	COC1=C(C=CC(=C1)CCO)O	Homovanillyl alcohol	2380-78-1	XHUBSJRBOQIZNI-UHFFFAOYSA-N	reagents	ALDRICH	148830	168.19	0.9356	Test	Train	EtOH	53.92	1.28859	1.56021	0.0368386	1.10209	0.0260217	0.74058	0.74058	0.0174861	-7.313	0.029	-5.54296	0.0380959
234	109058	in this study	CC1=CC(=C(C(=C1)C(C)(C)C)O)CC2=C(C(=CC(=C2)C)C(C)(C)C)OC(=O)C=C	2,2'-Methylenebis(6-tert-butyl-4-methylphenol) Monoacrylate	61167-58-6	IORUEKDKNHHQAL-UHFFFAOYSA-N	reagents	TCI	M3302	394.5	6.28624	MolLogP > 5	MolLogP > 5	EtOH	76.6229	1.21663	2.57473	0.0411491	0.775384	0.0123921	1.22214	1.22214	0.0195321	-7.264	-0.951	-5.58106	-1.38234
235	16211025	in this study	C1=CC(=O)OC2=CC(=C(C=C21)O[C@H]3[C@@H]([C@H]([C@@H]([C@H](O3)CO)O)O)O)O.O	Esculin hydrate	66778-17-4	CQYPGSKIFJFVDQ-QWFKVUSTSA-N	reagents	TCI	E0024	358.3	-2.1474	MolLogP < 0	MolLogP < 0	EtOH	> 1000						< 0.063895			-7.631	-1.231	-6.01644	-1.84221
236	5486699	in this study	C[C@H]1[C@@H]([C@H]([C@H]([C@@H](O1)OC[C@@H]2[C@H]([C@@H]([C@H]([C@@H](O2)OC3=C(OC4=CC(=CC(=C4C3=O)O)OCCO)C5=CC(=C(C=C5)OCCO)OCCO)O)O)O)O)O)O	Troxerutin	7085-55-4	IYVFNTXFRYQLRP-VVSTWUKXSA-N	reagents	TCI	T3541	742.7	-2.6906	MW > 500	MW > 500	DMSO	> 1000						< 0.137603			-7.507	-1.462	-5.23819	-1.08846
237	6049	in this study	C(CN(CC(=O)O)CC(=O)O)N(CC(=O)O)CC(=O)O	EDTA	60-00-4	KCXVZYZYPLLWCC-UHFFFAOYSA-N	reagents	WAKO	H001	292.24	-2.0712	MolLogP < 0	Not phenol	DMSO	> 1000						< 0.069067			-7.805	-0.01	-7.15659	-1.26533
238	70991	in this study	CC(=O)C1=C(C=CC(=C1)OC)OC	2',5'-Dimethoxyacetophenone	1201-38-3	FAXUIYJKGGUCBO-UHFFFAOYSA-N	reagents	TCI	D1444	180.2	1.9064	Train	Not phenol	EtOH	> 1000						< 0.044259			-7.371	-1.039	-5.58106	-1.24356
239	75077	in this study	COC(=O)C1=C(C=CC(=C1)O)O	Methyl 2,5-Dihydroxybenzoate	2150-46-1	XGDPKUKRQHHZTH-UHFFFAOYSA-N	reagents	TCI	M2006	168.15	0.8844	Train	fr_Ar_OH > 1	EtOH	21.0396	0.54814	3.99784	0.103691	3.0826	0.0799531	2.07096	2.07096	0.0537141	-7.476	-0.929	-5.48582	-1.31975
240	7309	in this study	CCC1=CC(=C(C=C1)O)C(C)(C)C	2-tert-Butyl-4-ethylphenol	96-70-8	LZHCVNIARUXHAL-UHFFFAOYSA-N	reagents	TCI	B1810	178.27	3.2521	Train	Train	EtOH	184.785	5.3085	0.482635	0.013804	0.351019	0.0100396	0.250014	0.250014	0.00715071	-7.367	0.037	-5.52663	0.176874
241	54685925	in this study	CN(C)[C@H]1[C@@H]2C[C@@H]3CC4=C(C=CC(=C4C(=C3C(=O)[C@@]2(C(=C(C1=O)C(=O)N)O)O)O)O)N(C)C	Minocycline	13614-98-7	WTJXVDPDEQKTCV-VQAITOIOSA-N	reagents	TCI	M2288	493.9	0.4518	Train	Train	EtOH	56.8945	3.68839	4.35231	0.273676	0.946726	0.0595306	1.86818	1.86818	0.117472	-7.069	-1.62	-5.65834	-1.80629
242	5281078	in this study	CC1=C2COC(=O)C2=C(C(=C1OC)C/C=C(\C)/CCC(=O)OCCN3CCOCC3)O	Mycophenolate Mofetil	128794-94-5	RTGDFNSFWBGLEC-SYZQJQIISA-N	reagents	TCI	M2387	433.5	2.52402	Train	Train	EtOH	> 1000						< 0.107430			-7.759	-0.695	-5.67902	-0.90886
243	6957986	in this study	C1=CC=C2C(=C1)C(C3=CC=CC=C32)COC(=O)N[C@@H](CC4=CC=C(C=C4)O)C(=O)O	N-[(9H-Fluoren-9-ylmethoxy)carbonyl]-L-tyrosine	92954-90-0	SWZCTMTWRHEBIN-QFIPXVFZSA-N	reagents	TCI	F0456	403.4	3.9266	Train	Train	EtOH	> 1000						< 0.099971			-7.43	-0.455	-5.82596	-1.0422
244	135492540	in this study	COC1=CC(=C(C=C1)C2=NC(=NC(=N2)C3=CC=CC=C3)C4=CC=CC=C4)O	2-(2-Hydroxy-4-methoxyphenyl)-4,6-diphenyl-1,3,5-triazine	106556-36-9	UUINYPIVWRZHAG-UHFFFAOYSA-N	reagents	TCI	H1531	355.4	4.5868	Train	Train	DMSO	> 1000						< 0.086710			-7.616	-1.519	-5.71684	-1.87432
245	62485	in this study	CC(C)(C)CC(C)(C)C1=CC(=C(C=C1)O)N2N=C3C=CC=CC3=N2	2-(2-Hydroxy-5-tert-octylphenyl)benzotriazole	3147-75-9	IYAZLDLPUNDVAG-UHFFFAOYSA-N	reagents	TCI	H0716	323.4	4.8399	Train	Train	EtOH	> 1000						< 0.080145			-7.471	-1.392	-5.76609	-1.87759
246	446541	in this study	CC1=C2COC(=O)C2=C(C(=C1OC)C/C=C(\C)/CCC(=O)O)O	Mycophenolic Acid	24280-93-1	HPNSFSBZBAHARI-RUDMXATFSA-N	reagents	TCI	M2216	320.3	2.73322	Train	Train	EtOH	> 1000						< 0.079377			-7.762	-0.697	-6.03276	-0.938793
247	79878	in this study	CCN(CC)C1=CC(=C(C=C1)C(=O)C2=CC=CC=C2C(=O)O)O	2-(4-Diethylamino-2-hydroxybenzoyl)benzoic Acid	5809-23-4	FQNKTJPBXAZUGC-UHFFFAOYSA-N	reagents	TCI	D2140	313.3	3.1676	Train	Train	DMSO	> 1000						< 0.066924			-6.948	-1.22	-5.66813	-1.50751
248	77033	in this study	CCOC(=O)[C@H](CC1=CC=C(C=C1)O)NC(=O)C2=CC=CC=C2	N-Benzoyl-L-tyrosine Ethyl Ester	3483-82-7	SRLROPAFMUDDRC-INIZCTEOSA-N	reagents	TCI	B1140	313.3	2.2964	Train	Train	EtOH	> 1000						< 0.073896			-7.639	-0.552	-5.67085	-0.563276
249	1514128	in this study	C1=CC=C(C=C1)COC(=O)N[C@H](C2=CC=C(C=C2)O)C(=O)O	N-Carbobenzoxy-4-hydroxy-D-2-phenylglycine	26787-75-7	CGDQNVNWDDEJPY-CQSZACIVSA-N	reagents	TCI	C2773	301.29	2.4443	Train	Train	EtOH	311.979	40.5357	0.488207	0.0617774	0.174085	0.0220286	0.209558	0.209558	0.0265173	-7.905	-0.064	-6.02188	-0.552391
250	70410	in this study	CC(C)C[C@@H](C(=O)N[C@@H](CC1=CC=C(C=C1)O)C(=O)O)N	L-Leucyl-L-tyrosine	968-21-8	LHSGPCFBGJHPCY-STQMWFEESA-N	reagents	TCI	L0040	294.35	0.8775	Train	Train	DMSO	> 1000						< 0.062876			-7.666	-0.056	-5.86133	-0.176874
251	71916	in this study	COC1=CC(=CC(=C1O)C(=O)NCCO)CC=C	Alibendol	26750-81-2	UMJHTFHIQDEGKB-UHFFFAOYSA-N	reagents	TCI	A2965	251.28	0.8514	Train	Train	EtOH	193.556	35.9843	0.66386	0.11959	0.3587	0.0646172	0.360119	0.360119	0.0648728	-7.531	-0.594	-5.85861	-0.772803
252	68310	in this study	CC(=O)N[C@@H](CC1=CC=C(C=C1)O)C(=O)O	N-Acetyl-L-tyrosine	537-55-3	CAHKINHBCWCHCF-JTQLQIEISA-N	reagents	TCI	A1409	223.22	0.524	Train	Train	EtOH	> 1000						< 0.052649			-7.642	-0.031	-6.17426	-0.497968
253	439280	in this study	C1=CC2=C(C=C1O)C(=CN2)C[C@@H](C(=O)O)N	5-Hydroxy-L-tryptophan	4350-09-8	LDCYZAJDBXYCGN-VIFPVBQESA-N	reagents	TCI	H0531	220.22	0.8279	Test	Test	DMSO	25.8805	0.656906	4.25638	0.107839	2.41135	0.0610933	2.12165	2.12165	0.0537535	-6.957	-0.017	-5.2137	-0.146941
254	94233	in this study	C1=CC(=CC=C1C2C(=O)NC(=O)N2)O	5-(4-Hydroxyphenyl)hydantoin	2420-17-9	UMTNMIARZPDSDI-UHFFFAOYSA-N	reagents	TCI	H0806	192.17	0.2727	Train	Train	DMSO	> 1000						< 0.047012			-7.817	-0.029	-6.26134	-0.59865
255	14530	in this study	CC(=O)C1=CC(=C(C=C1)O)O	3',4'-Dihydroxyacetophenone	1197-09-7	UCQUAMAQHHEXGD-UHFFFAOYSA-N	reagents	WAKO	F002544	152.15	1.3004	Train	fr_Ar_OH > 1	EtOH	20.3449	0.597321	3.74142	0.11043	3.3387	0.0985438	2.02958	2.02958	0.0599043	-7.74	-0.895	-5.9729	-1.20274
256	6990	in this study	CC(=O)C1=C(C=C(C=C1)O)O	2',4'-Dihydroxyacetophenone	89-84-9	SULYEHHGGXARJS-UHFFFAOYSA-N	reagents	TCI	D0561	152.15	1.3004	Train	fr_Ar_OH > 1	EtOH	> 1000						< 0.037019			-7.887	-0.941	-6.0246	-1.35785
257	12035	in this study	CC(=O)N[C@@H](CS)C(=O)O	N-Acetyl-L-cysteine	616-91-1	PWKSKIMOESPYIA-BYPYZUCNSA-N	reagents	WAKO	017-05131	163.2	-0.4945	MolLogP < 0	Not phenol	EtOH	84.1163	0.196936	0.970089	0.00227417	0.704295	0.00165107	0.459231	0.459231	0.00107657	-8.272	-0.051	-6.49808	-0.348306
258	166971	in this study	OC1=C(C2=CC(C)=CC(OC)=C2O)C=C(C)C=C1OC	3,3'-dimethoxy-5,5'-dimethyl-[1,1'-biphenyl]-2,2'-diol	-	QXKAEQCGFVTAMN-UHFFFAOYSA-N	synthetic	https://doi.org/10.1021/acsomega.5c05523	1d	274.31	3.39884	Train	fr_Ar_OH > 1	EtOH	45.2933	0.836156	3.02884	0.0561701	1.49916	0.027802	1.64303	1.64303	0.0304701	-7.239	-0.054	-4.99601	-0.253066
259	70180	in this study	CC(C)(C)CC(C)(C)c1cc(O)c(C(C)(C)CC(C)(C)C)cc1O	2,5-Bis(1,1,3,3-tetramethylbutyl)hydroquinone	903-19-5	CLDZVCMRASJQFO-UHFFFAOYSA-N	reagents	TCI	B1839	334.5	6.5254	MolLogP > 5	MolLogP > 5	EtOH	72.2222	3.5572	2.3194	0.1119	0.9373	0.0452	1.25269	1.2527	0.0604	-6.938	-0.034	-5.21642	0.111567
260	11265003	in this study	OC1=C(C2=CC(C)=CC(C)=C2O)C=C(C)C=C1C	3,3',5,5'-tetramethyl-[1,1'-biphenyl]-2,2'-diol	-	XBDTZNMRTRPDKH-UHFFFAOYSA-N	synthetic	https://doi.org/10.1021/acsomega.5c05523	2h	242.31	3.99848	Train	fr_Ar_OH > 1	EtOH	48.6419	1.26148	2.49187	0.0644099	1.25059	0.0323253	1.21072	1.21072	0.0312947	-7.402	-0.071	-5.162	-0.367354
261	10014791	in this study	OC1=C(C2=CC(OC)=CC=C2O)C=C(OC)C=C1	5,5'-dimethoxy-[1,1'-biphenyl]-2,2'-diol	-	ZOTPRNGZOCVFQN-UHFFFAOYSA-N	synthetic	https://doi.org/10.1021/acsomega.5c05523	1f	246.26	2.782	Train	fr_Ar_OH > 1	EtOH	40.425	2.75477	3.05551	0.212121	1.5522	0.107757	1.52721	1.52721	0.106022	-7.253	-0.208	-5.31438	-0.544228
262	177609	in this study	OC1=C(C2=CC(C)=CC=C2O)C=C(C)C=C1	5,5'-dimethyl-[1,1'-biphenyl]-2,2'-diol	-	JIONXXHMDHBECT-UHFFFAOYSA-N	synthetic	https://doi.org/10.1021/acsomega.5c05523	1o	214.26	3.38164	Train	fr_Ar_OH > 1	EtOH	269.422	5.56765	0.397743	0.0083182	0.21995	0.00459993	0.188288	0.188288	0.00393775	-7.474	-0.035	-5.728	-0.448988
263	166972	in this study	CCCc1cc(OC)c(O)c(-c2cc(CCC)cc(OC)c2O)c1	3,3'-Dimethoxy-5,5'-dipropyl[1,1'-biphenyl]-2,2'-diol	-	BTTCEFCKFDSNET-UHFFFAOYSA-N	synthetic	https://doi.org/10.1021/acsomega.5c05523	1'a	330.4	4.687	Train	fr_Ar_OH > 1	EtOH	55.1142	0.867181	2.99791	0.0472612	0.862709	0.0136004	1.13883	1.13883	0.0179534	-7.238	-0.061	-5.06948	-0.304768
264	6610	in this study	CCC(C)(C)c1cc(O)c(C(C)(C)CC)cc1O	2,5-bis(2-methylbutan-2-yl)benzene-1,4-diol	79-74-3	CZNRFEXEPBITDS-UHFFFAOYSA-N	reagents	TCI	D0299	250.38	4.473	Train	fr_Ar_OH > 1	EtOH	51.6044	2.3447	2.4292	0.1082	1.3115	0.0584	1.31199	1.312	0.0585	-6.998	-0.005	-6.998	-0.005
265	780	in this study	O=C(O)Cc1cc(O)ccc1O	2-(2,5-dihydroxyphenyl)acetic acid	451-13-8	IGMNYECMUMZDDF-UHFFFAOYSA-N	reagents	TCI	D1050	168.15	0.7249	Train	fr_Ar_OH > 1	EtOH	31.367	1.9149	2.6869	0.1596	2.0735	0.1232	1.39305	1.393	0.0828	-7.343	-0.003	-7.343	-0.003
266	1983	in this study	CC(O)=Nc1ccc(O)cc1	N-(4-hydroxyphenyl)acetamide	103-90-2	RZVAJINKPMORJF-UHFFFAOYSA-N	reagents	TCI	H0190	151.16	2.0001	Test	Test	EtOH	194.213	4.7476	0.3893	0.0096	0.3342	0.0082	0.201847	0.2018	0.005	-7.225	0.033	-7.225	0.033
267	67185	in this study	CC(C)(C)c1cc(-c2cc(C(C)(C)C)c(O)c(C(C)(C)C)c2)cc(C(C)(C)C)c1O	2,6-ditert-butyl-4-(3,5-ditert-butyl-4-hydroxyphenyl)phenol	128-38-1	GSOYMOAPJZYXTB-UHFFFAOYSA-N	reagents	TCI	T1807	410.6	7.9548	MolLogP > 5	MolLogP > 5	EtOH	216.242	40.2637	0.9696	0.163	0.3192	0.0537	0.523684	0.5237	0.088	-6.79	-0.101	-6.79	-0.101
268	1002	in this study	OC1=NC(c2ccccc2)C(O)=N1	5-phenylimidazolidine-2,4-dione	89-24-7	NXQJDVBMMRCKQG-UHFFFAOYSA-N	reagents	TCI	P0666	176.17	1.6118	Train	Not phenol	EtOH	406.043	19.5815	0.2173	0.0106	0.1667	0.0082	0.117348	0.1173	0.0057	-8.295	-0.072	-8.295	-0.072
269	10006	in this study	OC1=NC(O)=NC1	imidazolidine-2,4-dione	461-72-3	WJRBRSLFGCUECM-UHFFFAOYSA-N	reagents	TCI	H0167	100.08	-0.1295	MolLogP < 0	Not phenol	DMSO	> 1000						< 0.024350			-8.685	0.097	-7.3253	-0.389123
270	71403257	in this study	CCC1=CC(C2=C(O)C(OC)=CC(CC)=C2)=C(O)C(OC)=C1	5,5'-Diethyl-3,3'-dimethoxy[1,1'-biphenyl]-2,2'-diol	-	VEDGCOJRGCIQFG-UHFFFAOYSA-N	synthetic	https://doi.org/10.1021/acsomega.5c05523	1e	302.4	3.9068	Train	fr_Ar_OH > 1	EtOH	46.9442	4.02282	3.23686	0.280723	1.25072	0.108471	1.51111	1.51111	0.131054	-7.249	-0.053	-5.46132	-0.302046
271	100915436	in this study	OC1=C(C2=C(O)C=CC(OCC)=C2)C=C(C=C1)OCC	5,5'-Diethoxy[1,1'-biphenyl]-2,2'-diol	-	ZTKSSRIXHYZKKE-UHFFFAOYSA-N	synthetic	https://doi.org/10.1021/acsomega.5c05523	1g	274.31	3.5622	Train	fr_Ar_OH > 1	EtOH	31.8573	0.427522	4.30581	0.0582292	1.49245	0.020183	1.63568	1.63568	0.0221199	-7.259	-0.154	-5.26268	-0.514295
272	-	in this study	OC1=C(C(OC)=O)C=C(OC)C=C1C2=CC(OC)=CC(C(OC)=O)=C2O	-	-	GIKFITLICRHEKT-UHFFFAOYSA-N	synthetic	https://doi.org/10.1021/acsomega.5c05523	1j	362.334	2.3552	No Data: E_HOMO_PubChemQC	No Data: E_HOMO_PubChemQC	EtOH	> 1000						< 0.028494			-7.292	-1.104	No Data	No Data
273	7409	in this study	CC(O)c1ccccc1	1-phenylethanol	13323-81-4	WAPNOHKVXSQRPX-UHFFFAOYSA-N	reagents	WAKO	166-01612	122.16	1.7399	Test	fr_Ar_OH > 1	EtOH	> 1000						< 0.084516			-8.21	0.056	-6.51985	-0.0108846
274	8419	in this study	COc1ccc(C=O)cc1OC	3,4-dimethoxybenzaldehyde	120-14-9	WJUFSDZVCOTFON-UHFFFAOYSA-N	reagents	KANTO	10296-31	166.17	1.5163	Test	Not phenol	EtOH	> 1000									-7.93	-1.183	-5.81779	-1.28166

## Sheet: Predict_Classification
FooDB_ID	CID	Name	iso_SMILES	inchikey	pred	prob
FDB000004	122396785	Cyanidin 3-(6''-acetyl-galactoside)	CC(=O)OC[C@H]1O[C@@H](Oc2cc3c(O)cc(O)cc3[o+]c2-c2ccc(O)c(O)c2)[C@H](O)[C@@H](O)[C@H]1O	HBXXDBKJLPLXPR-DLBZZEGUSA-O	1	0.999467
FDB000031	157009723	Pelargonidin 3-arabinoside	OC[C@H]1O[C@H](Oc2cc3c(O)cc(O)cc3[o+]c2-c2ccc(O)cc2)[C@@H](O)[C@@H]1O	BGOQMKHOLJPANL-XSYGEPLQSA-O	1	0.999199
FDB000040	134775899	Delphinidin 3-xyloside	OC[C@H]1O[C@@H](Oc2cc3c(O)cc(O)cc3[o+]c2-c2cc(O)c(O)c(O)c2)[C@H](O)[C@H]1O	WIEYMFHXYNRELM-MJKGWSOKSA-O	1	0.999882
FDB000078	441701	Luteolinidin	Oc1cc(O)c2ccc(-c3ccc(O)c(O)c3)[o+]c2c1	GDNIGMNXEKGFIP-UHFFFAOYSA-O	1	0.999637
FDB000082	5281222	Butein	O=C(/C=C/c1ccc(O)c(O)c1)c1ccc(O)cc1O	AYMYWHCQALZEGT-ORCRQEGFSA-N	1	0.997811
FDB000095	199472	ent-Gallocatechin 3-gallate	O=C(O[C@@H]1Cc2c(O)cc(O)cc2O[C@H]1c1cc(O)c(O)c(O)c1)c1cc(O)c(O)c(O)c1	WMBWREPUVVBILR-NQIIRXRSSA-N	1	0.759295
FDB000095	199472	(+)-Gallocatechin 3-O-gallate	O=C(O[C@@H]1Cc2c(O)cc(O)cc2O[C@H]1c1cc(O)c(O)c(O)c1)c1cc(O)c(O)c(O)c1	WMBWREPUVVBILR-NQIIRXRSSA-N	1	0.759295
FDB000138	5319484	Apigenin 7-O-glucuronide	O=C(O)[C@H]1O[C@@H](Oc2cc(O)c3c(=O)cc(-c4ccc(O)cc4)oc3c2)[C@H](O)[C@@H](O)[C@@H]1O	JBFOLLJCGUCDQP-ZFORQUDYSA-N	1	0.696587
FDB000146	5379096	Jaceosidin	COc1cc(-c2cc(=O)c3c(O)c(OC)c(O)cc3o2)ccc1O	GLAAQZFBFGEBPS-UHFFFAOYSA-N	0	0.456353
FDB000163	6324952	Quercetin 3-O-acetyl-rhamnoside	CC(=O)O[C@H]1[C@H](Oc2c(-c3ccc(O)c(O)c3)oc3cc(O)cc(O)c3c2=O)O[C@@H](C)[C@H](O)[C@H]1O	QYSPPPJDISHVRH-ZKLNTULWSA-N	1	0.985573
FDB000176	5280417	3,7-Dimethylquercetin	COc1cc(O)c2c(=O)c(OC)c(-c3ccc(O)c(O)c3)oc2c1	LUJAXSNNYBCFEE-UHFFFAOYSA-N	1	0.962686
FDB000201	10435673	Kaempferol 3-O-acetyl-glucoside	CC(=O)OC[C@H]1O[C@@H](Oc2c(-c3ccc(O)cc3)oc3cc(O)cc(O)c3c2=O)[C@H](O)[C@@H](O)[C@@H]1O	AKENCGNASJPQNR-LNNZMUSMSA-N	1	0.584556
FDB000229	341	Gallic acid 3-O-gallate	O=C(O)c1cc(O)c(O)c(OC(=O)c2cc(O)c(O)c(O)c2)c1	COVFEVWNJUOYRL-UHFFFAOYSA-N	1	0.998314
FDB000230	10151874	Valoneic acid dilactone	O=C(O)c1cc(O)c(O)c(O)c1Oc1cc2c(=O)oc3c(O)c(O)cc4c(=O)oc(c1O)c2c34	BPAOAXAAABIQKR-UHFFFAOYSA-N	1	0.93956
FDB000232	136784551	Sanguisorbic acid dilactone	O=C(O)c1cc(O)c(O)c(Oc2c(O)c(O)c3oc(=O)c4cc(O)c(O)c5oc(=O)c2c3c54)c1	DBLLWHYTKRSJEV-UHFFFAOYSA-N	1	0.98054
FDB000243	5317238	Caffeic acid ethyl ester	CCOC(=O)/C=C/c1ccc(O)c(O)c1	WDKYDMULARNCIS-GQCTYLIASA-N	1	0.99899
FDB000258	676946	p-Coumaric acid ethyl ester	CCOC(=O)/C=C/c1ccc(O)cc1	ZOQCEVXVQCPESC-VMPITWQZSA-N	0	0.0324937
FDB000262	21889163	Hydroxycaffeic acid	O=C(O)/C=C/c1ccc(O)c(O)c1O	RHGWNBSOWGUGPA-DUXPYHPUSA-N	1	0.984306
FDB000263	5281770	5-5'-Dehydrodiferulic acid	COc1cc(/C=C/C(=O)O)cc(-c2cc(/C=C/C(=O)O)cc(OC)c2O)c1O	LBQZVWQOPFFQJI-GGWOSOGESA-N	1	0.554403
FDB000264	157009739	5-8'-Dehydrodiferulic acid	COc1cc(/C=C(/C(=O)O)c2cc(/C=C\C(=O)O)cc(OC)c2O)ccc1O	DEPVSDIYICBTJE-FGDQGFBNSA-N	1	0.984522
FDB000271	157009740	8-4'-Dehydrodiferulic acid	COc1cc(/C=C(/Oc2ccc(/C=C\C(=O)O)cc2OC)C(=O)O)ccc1O	GGCXWTMEZZGUFT-WBZVOSOQSA-N	1	0.94156
FDB000273	6079067	5-8'-Benzofuran dehydrodiferulic acid	COc1cc(C2Oc3c(OC)cc(/C=C/C(=O)O)cc3C2C(=O)O)ccc1O	JTHPLBUVRLOJBB-ZZXKWVIFSA-N	0	0.388098
FDB000283	5281157	Avenanthramide 2p	O=C(O)c1cc(O)ccc1N=C(O)/C=C/c1ccc(O)cc1	QGUMNWHANDITDB-FPYGCLRLSA-N	0	0.3296
FDB000284	11723200	Avenanthramide 2c	O=C(O)c1cc(O)ccc1N=C(O)/C=C/c1ccc(O)c(O)c1	IDUUXROOZBOOPH-QHHAFSJGSA-N	1	0.997301
FDB000285	10087955	Avenanthramide 2f	COc1cc(/C=C/C(O)=Nc2ccc(O)cc2C(=O)O)ccc1O	JXFZHMCSCYADIX-XVNBXDOJSA-N	1	0.969761
FDB000290	101219702	p-Coumaroyl glycolic acid	O=C(O)COC(=O)/C=C/c1ccc(O)cc1	RMPWEBYRPJQKNT-ZZXKWVIFSA-N	1	0.803883
FDB000298	24891368	Caffeoyl aspartic acid	O=C(O)CC(N=C(O)/C=C/c1ccc(O)c(O)c1)C(=O)O	YNHFZQQNJPOYRC-DUXPYHPUSA-N	1	0.999734
FDB000299	24891369	p-Coumaroyl aspartic acid	O=C(O)CC(N=C(O)/C=C/c1ccc(O)cc1)C(=O)O	FKBRNPNAUOXZMQ-ZZXKWVIFSA-N	1	0.82594
FDB000304	10018570	Avenanthramide K	O=C(O)c1ccc(O)cc1N=C(O)/C=C/c1ccc(O)c(O)c1	OSILFOKGSJBVLY-QHHAFSJGSA-N	1	0.996197
FDB000316	547	3,4-Dihydroxyphenylacetic acid	O=C(O)Cc1ccc(O)c(O)c1	CFFZDZCDUFSOFZ-UHFFFAOYSA-N	1	0.99839
FDB000325	101392635	7-Hydroxymatairesinol	COc1cc(C[C@H]2COC(=O)C2[C@H](O)c2ccc(O)c(OC)c2)ccc1O	ZZSOKNNVDKKSDE-LPHKOSDUSA-N	1	0.734542
FDB000326	11773212	Isohydroxymatairesinol	COc1cc(C[C@H]2C(=O)O[C@H](c3ccc(O)c(OC)c3)[C@H]2CO)ccc1O	BTXZSJTULWTSJG-BIENJYKASA-N	1	0.789572
FDB000328	160521	Cyclolariciresinol	COc1cc([C@H]2c3cc(O)c(OC)cc3C[C@@H](CO)[C@@H]2CO)ccc1O	OGFXBIXJCWAUCH-KPHUOKFYSA-N	1	0.89918
FDB000329	157009746	7-Oxomatairesinol	COc1cc(C[C@H]2COC(=O)C2C(=O)c2ccc(O)c(OC)c2)ccc1O	IHQUAAXBXPJDEX-FVRDMJKUSA-N	1	0.88938
FDB000330	158029	Todolactol A	COc1cc(CC2C(O)OCC2C(O)c2ccc(O)c(OC)c2)ccc1O	VUKYFJWPBAAZAU-UHFFFAOYSA-N	1	0.887026
FDB000331	72506	Conidendrin	COc1cc([C@@H]2c3cc(O)c(OC)cc3C[C@H]3C(=O)OC[C@@H]23)ccc1O	CAYMSCGTKZIVTN-PJIJBLCYSA-N	0	0.0195531
FDB000332	157009747	7-Hydroxysecoisolariciresinol	CC[C@H](Cc1ccc(O)c(OC)c1)[C@H](CC)C(O)c1ccc(O)c(OC)c1	BBZFADZHJBEXSO-QQROTITISA-N	1	0.984808
FDB000334	14150057	Episesaminol	Oc1cc2c(cc1[C@@H]1OC[C@H]3[C@@H]1CO[C@@H]3c1ccc3c(c1)OCO3)OCO2	KQRXQIPRDKVZPW-ICCDWZQGSA-N	1	0.977996
FDB000336	24148525	4-Vinylsyringol	COc1cc(/C=C/c2ccccc2)cc(O)c1O	WBBHYMRWGHBXLS-BQYQJAHWSA-N	1	0.997319
FDB000337	114679	Mellein	C[C@@H]1Cc2cccc(O)c2C(=O)O1	KWILGNNWGSNMPA-ZCFIWIBFSA-N	0	0.0045405
FDB000338	596370	2-Methoxy-5-prop-1-enylphenol	CC=Cc1ccc(OC)c(O)c1	LHJZSWVADJCBNI-UHFFFAOYSA-N	1	0.919557
FDB000341	21590181	5,5',6,6'-Tetrahydroxy-3,3'-biindolyl	Oc1cc2[nH]cc(-c3c[nH]c4cc(O)c(O)cc34)c2cc1O	UHYVKNUCMCSKMR-UHFFFAOYSA-N	1	0.97781
FDB000344	155240	Hydroxytyrosol acetate	CC(=O)OCCc1ccc(O)c(O)c1	FGJGLFPNIZXRLV-UHFFFAOYSA-N	1	0.998582
FDB000345	637753	p-HPEA-AC	CC(=O)OCCc1ccc(O)cc1	LDLOCPJLLDCCGO-UHFFFAOYSA-N	0	0.0135771
FDB000346	124202093	3,4-DHPEA-EA	C/C=C1\[C@H](O)OC=C(C(=O)OC)[C@H]1CC(=O)OCCc1ccc(O)c(O)c1	BIWKXNFEOZXNLX-SQOYHTLWSA-N	1	0.996053
FDB000349	16681728	p-HPEA-EDA	C/C=C(/C=O)C(CC=O)CC(=O)OCCc1ccc(O)cc1	VPOVFCBNUOUZGG-VVHNFQOZSA-N	0	0.00518515
FDB000349	16681728	p-HPEA-EA	C/C=C(/C=O)C(CC=O)CC(=O)OCCc1ccc(O)cc1	VPOVFCBNUOUZGG-VVHNFQOZSA-N	0	0.00518515
FDB000350	16681728	p-HPEA-EDA	C/C=C(/C=O)C(CC=O)CC(=O)OCCc1ccc(O)cc1	VPOVFCBNUOUZGG-VVHNFQOZSA-N	0	0.00518515
FDB000350	16681728	p-HPEA-EA	C/C=C(/C=O)C(CC=O)CC(=O)OCCc1ccc(O)cc1	VPOVFCBNUOUZGG-VVHNFQOZSA-N	0	0.00518515
FDB000351	56842347	Oleuropein-aglycone	C/C=C1/[C@H](O)OC=C(C(=O)OC)[C@H]1CC(=O)OCCc1ccc(O)c(O)c1	BIWKXNFEOZXNLX-BBHIFXBUSA-N	1	0.996053
FDB000352	102252771	Ligstroside-aglycone	C/C=C1/[C@H](O)OC=C(C(=O)OC)[C@H]1CC(=O)OCCc1ccc(O)cc1	ZJRZKUMVZLKDPM-HARHXEFRSA-N	0	0.0342607
FDB000357	340	3-Methylcatechol	Cc1cccc(O)c1O	PGSWEKYNAOWQDF-UHFFFAOYSA-N	1	0.962719
FDB000358	31242	4-Ethylphenol	CCc1ccc(O)cc1	HXDOZKJGKXYMEW-UHFFFAOYSA-N	0	0.00118923
FDB000362	5757	Estradiol	C[C@]12CC[C@@H]3c4ccc(O)cc4CC[C@H]3[C@@H]1CC[C@@H]2O	VOXZDWNPVJITMN-ZBRFXRBCSA-N	0	0.0747612
FDB000376	5281638	6-Hydroxykaempferol	O=c1c(O)c(-c2ccc(O)cc2)oc2cc(O)c(O)c(O)c12	LFPHMXIOQBBTSS-UHFFFAOYSA-N	1	0.882038
FDB000379	6124299	L-Malic acid caffeate	O=C(O)CC(OC(=O)/C=C/c1ccc(O)c(O)c1)C(=O)O	PMKQSEYPLQIEAY-DUXPYHPUSA-N	1	0.999504
FDB000380	44257468	1-Methoxyphaseollidin	COc1cc(O)cc2c1C1Oc3c(ccc(O)c3CC=C(C)C)C1CO2	YKTZRMXYANFKQR-UHFFFAOYSA-N	1	0.872195
FDB000429	54456	Salsolinol	CC1NCCc2cc(O)c(O)cc21	IBRKLUSXDYATLG-UHFFFAOYSA-N	1	0.76622
FDB000429	54456	(S)-Salsolinol	CC1NCCc2cc(O)c(O)cc21	IBRKLUSXDYATLG-UHFFFAOYSA-N	1	0.76622
FDB000429	54456	xi-Salsolinol	CC1NCCc2cc(O)c(O)cc21	IBRKLUSXDYATLG-UHFFFAOYSA-N	1	0.76622
FDB000430	54456	Salsolinol	CC1NCCc2cc(O)c(O)cc21	IBRKLUSXDYATLG-UHFFFAOYSA-N	1	0.76622
FDB000430	54456	(S)-Salsolinol	CC1NCCc2cc(O)c(O)cc21	IBRKLUSXDYATLG-UHFFFAOYSA-N	1	0.76622
FDB000430	54456	xi-Salsolinol	CC1NCCc2cc(O)c(O)cc21	IBRKLUSXDYATLG-UHFFFAOYSA-N	1	0.76622
FDB000432	5280537	Moupinamide	COc1cc(/C=C/C(O)=NCCc2ccc(O)cc2)ccc1O	NPNNKDMSXVRADT-WEVVVXLNSA-N	1	0.99879
FDB000435	9727	N-Methyltyramine	CNCCc1ccc(O)cc1	AXVZFRBSCNEKPQ-UHFFFAOYSA-N	0	0.00294538
FDB000442	5280520	2'-Hydroxydaidzein	O=c1c(-c2ccc(O)cc2O)coc2cc(O)ccc12	ZCTNPCRBEWXCGP-UHFFFAOYSA-N	0	0.146033
FDB000445	61327	L-Tyrosine ethyl ester hydrochloride	CCOC(=O)C(N)Cc1ccc(O)cc1.Cl	BQULAXAVRFIAHN-UHFFFAOYSA-N	0	0.000782628
FDB000446	1153	L-Tyrosine	NC(Cc1ccc(O)cc1)C(=O)O	OUYCCCASQSFEME-UHFFFAOYSA-N	0	0.00875439
FDB000488	442530	Ochratoxin A	C[C@@H]1Cc2c(Cl)cc(C(O)=N[C@@H](Cc3ccccc3)C(=O)O)c(O)c2C(=O)O1	RWQKHEORZBHNRI-BMIGLBTASA-N	1	0.607611
FDB000514	10742	Syringic acid	COc1cc(C(=O)O)cc(OC)c1O	JMSVCTWVEWCHDZ-UHFFFAOYSA-N	0	0.406627
FDB000567	6047	L-DOPA	N[C@@H](Cc1ccc(O)c(O)c1)C(=O)O	WTDRDQBEARUVNC-LURJTMIESA-N	1	0.991066
FDB000578	65090	Xanthotoxol	O=c1ccc2cc3ccoc3c(O)c2o1	JWVYQQGERKEAHW-UHFFFAOYSA-N	1	0.959235
FDB000588	3083581	Eugenitin	COc1cc2oc(C)cc(=O)c2c(O)c1C	RGTSAUBIQAKKLC-UHFFFAOYSA-N	0	0.169028
FDB000589	74977387	Dolichin B	C=C(C)C(O)Cc1c(O)ccc2c1OC1c3ccc(O)cc3OCC21	LRCYZCCKRIVTHN-UHFFFAOYSA-N	0	0.252174
FDB000589	74977387	Dolichin A	C=C(C)C(O)Cc1c(O)ccc2c1OC1c3ccc(O)cc3OCC21	LRCYZCCKRIVTHN-UHFFFAOYSA-N	0	0.252174
FDB000590	74977387	Dolichin B	C=C(C)C(O)Cc1c(O)ccc2c1OC1c3ccc(O)cc3OCC21	LRCYZCCKRIVTHN-UHFFFAOYSA-N	0	0.252174
FDB000590	74977387	Dolichin A	C=C(C)C(O)Cc1c(O)ccc2c1OC1c3ccc(O)cc3OCC21	LRCYZCCKRIVTHN-UHFFFAOYSA-N	0	0.252174
FDB000591	5273755	Eupatilin	COc1ccc(-c2cc(=O)c3c(O)c(OC)c(O)cc3o2)cc1OC	DRRWBCNQOKKKOL-UHFFFAOYSA-N	1	0.865018
FDB000595	12310980	Isoeugenitin	COc1cc(O)c2c(=O)cc(C)oc2c1C	DFAAYQHTFVTATL-UHFFFAOYSA-N	0	0.0698862
FDB000600	15290461	Isolimocitrol	COc1ccc(-c2oc3c(OC)c(O)c(OC)c(O)c3c(=O)c2O)cc1O	BWMPBUKVVAIQMC-UHFFFAOYSA-N	1	0.865018
FDB000604	5281654	Isorhamnetin	COc1cc(-c2oc3cc(O)cc(O)c3c(=O)c2O)ccc1O	IZQSVPBOUDKVDZ-UHFFFAOYSA-N	1	0.83256
FDB000608	14310828	Isorhamnetin 7-rhamnoside	COc1cc(-c2oc3cc(OC4OC(C)C(O)C(O)C4O)cc(O)c3c(=O)c2O)ccc1O	XLQFMBLUUSGXQY-UHFFFAOYSA-N	1	0.883431
FDB000610	5118250	Isosakuranetin	COc1ccc(C2CC(=O)c3c(O)cc(O)cc3O2)cc1	HMUJXQRRKBLVOO-UHFFFAOYSA-N	0	0.0519333
FDB000611	12304405	Isosakuranetin 7-glucoside	COc1ccc(C2CC(=O)c3c(O)cc(OC4OC(CO)C(O)C(O)C4O)cc3O2)cc1	KEEWIHDTSNESJZ-UHFFFAOYSA-N	0	0.423931
FDB000614	4475102	Isovitexin	O=c1cc(-c2ccc(O)cc2)oc2cc(O)c(C3OC(CO)C(O)C(O)C3O)c(O)c12	MYXNWGACZJSMBT-UHFFFAOYSA-N	1	0.928862
FDB000623	156743	Isoferreirin	COc1cc(O)ccc1C1COc2cc(O)cc(O)c2C1=O	VODZWHSRITUHNI-UHFFFAOYSA-N	0	0.0672141
FDB000624	5281614	Fisetin	O=c1c(O)c(-c2ccc(O)c(O)c2)oc2cc(O)ccc12	XHEFDIBZLJXQHF-UHFFFAOYSA-N	1	0.999486
FDB000633	5280863	Kaempferol	O=c1c(O)c(-c2ccc(O)cc2)oc2cc(O)cc(O)c12	IYRMWMYZSQPJKC-UHFFFAOYSA-N	1	0.855626
FDB000635	73715454	Kaempferol 7-rhamnofuranoside	CC(O)C1OC(Oc2cc(O)c3c(=O)c(O)c(-c4ccc(O)cc4)oc3c2)C(O)C1O	PMWOCSJXZDDAPR-UHFFFAOYSA-N	1	0.895572
FDB000636	13245583	Kaempferol 3-arabinoside	O=c1c(OC2OC(CO)C(O)C2O)c(-c2ccc(O)cc2)oc2cc(O)cc(O)c12	POQICXMTUPVZMX-UHFFFAOYSA-N	1	0.944198
FDB000638	86021565	Cannithrene 2	COc1cc(O)c2c(c1)CCc1ccc(OC)c(O)c1-2	JOPGVVOTXYNMIS-UHFFFAOYSA-N	1	0.98953
FDB000645	5495928	Garcinone B	CC(C)=CCc1c(O)cc2oc3cc(O)c4c(c3c(=O)c2c1O)C=CC(C)(C)O4	HVXHJNVYRXRHNX-UHFFFAOYSA-N	1	0.690118
FDB000646	44159808	Garcinone C	CC(C)=CCc1c(O)cc2oc3cc(O)c(O)c(CCC(C)(C)O)c3c(=O)c2c1O	HLOCLVMUASBDDP-UHFFFAOYSA-N	1	0.987845
FDB000652	5489485	Limocitrin	COc1cc(-c2oc3c(OC)c(O)cc(O)c3c(=O)c2O)ccc1O	IBXCKSUZOFKGSB-UHFFFAOYSA-N	1	0.596983
FDB000655	1889	Liquiritigenin	O=C1CC(c2ccc(O)cc2)Oc2cc(O)ccc21	FURUXTVZLHCCNA-UHFFFAOYSA-N	0	0.00397659
FDB000655	1889	Liquiritin rhamnoside	O=C1CC(c2ccc(O)cc2)Oc2cc(O)ccc21	FURUXTVZLHCCNA-UHFFFAOYSA-N	0	0.00397659
FDB000657	5281616	Galangin	O=c1c(O)c(-c2ccccc2)oc2cc(O)cc(O)c12	VCCRNZQBSJXYJD-UHFFFAOYSA-N	1	0.589418
FDB000658	5281946	3-Methylgalangin	COc1c(-c2ccccc2)oc2cc(O)cc(O)c2c1=O	LYISDADPVOHJBJ-UHFFFAOYSA-N	0	0.0134183
FDB000662	370	Gallic acid	O=C(O)c1cc(O)c(O)c(O)c1	LNTHITQWFMADLM-UHFFFAOYSA-N	1	0.898652
FDB000663	7428	Methyl gallate	COC(=O)c1cc(O)c(O)c(O)c1	FBSFWRHWHYMIOG-UHFFFAOYSA-N	1	0.971157
FDB000669	22288010	6''-O-Acetylgenistin	CC(=O)OCC1OC(Oc2cc(O)c3c(=O)c(-c4ccc(O)cc4)coc3c2)C(O)C(O)C1O	DXWGBJJLEDQBKS-UHFFFAOYSA-N	0	0.477954
FDB000678	439246	(S)-Naringenin	O=C1C[C@@H](c2ccc(O)cc2)Oc2cc(O)cc(O)c21	FTVWIRXFELQLPI-ZDUSSCGKSA-N	0	0.0459971
FDB000682	5281296	Xenognosin A	COc1cc(O)ccc1C/C=C/c1ccc(O)cc1	LOHIEGDVOARVPJ-NSCUHMNNSA-N	1	0.997965
FDB000687	9796282	(-)-Ligballinol	Oc1ccc(C2OCC3C(c4ccc(O)cc4)OCC23)cc1	AYMLHOROIXAYPH-UHFFFAOYSA-N	0	0.220759
FDB000690	183466	3'-Hydroxy-4',5,6,7,8-pentamethoxyflavone	COc1ccc(-c2cc(=O)c3c(OC)c(OC)c(OC)c(OC)c3o2)cc1O	XFYYZBJXMSDKCV-UHFFFAOYSA-N	0	0.0566613
FDB000691	632255	Pebrellin	COc1ccc(-c2cc(=O)c3c(O)c(O)c(OC)c(OC)c3o2)cc1OC	AREVFHPDZQHBHI-UHFFFAOYSA-N	0	0.490505
FDB000696	5318565	Isofraxidin	COc1cc2ccc(=O)oc2c(OC)c1O	HOEVRHHMDJKUMZ-UHFFFAOYSA-N	1	0.865018
FDB000698	5317750	Glycitein	COc1cc2c(=O)c(-c3ccc(O)cc3)coc2cc1O	DXYUAIFZCFRPTH-UHFFFAOYSA-N	0	0.00436764
FDB000709	162789593	(R)-Synephrine	CNCO[C@@H](O)c1ccc(O)cc1	GBBBJHCSNNEWLH-SECBINFHSA-N	1	0.78616
FDB000717	5056755	N-gamma-L-Glutamyl-L-tyrosine	NC(CCC(O)=NC(Cc1ccc(O)cc1)C(=O)O)C(=O)O	VVLXCWVSSLFQDS-UHFFFAOYSA-N	0	0.0120183
FDB000790	5281701	Tricetin	O=c1cc(-c2cc(O)c(O)c(O)c2)oc2cc(O)cc(O)c12	ARSRJFRKVXALTF-UHFFFAOYSA-N	1	0.877752
FDB000801	5280960	Chalconaringenin	O=C(/C=C/c1ccc(O)cc1)c1c(O)cc(O)cc1O	YQHMWTPYORBCMF-ZZXKWVIFSA-N	1	0.778761
FDB000816	66654	Xanthoxylin	COc1cc(O)c(C(C)=O)c(OC)c1	FBUBVLUPUDBFME-UHFFFAOYSA-N	0	0.360647
FDB000817	24135	2',6'-Dihydroxy-4'-methoxyacetophenone	COc1cc(O)c(C(C)=O)c(O)c1	GKSGTWUNURZTKD-UHFFFAOYSA-N	0	0.387461
FDB000820	83651	Gallaldehyde	O=Cc1cc(O)c(O)c(O)c1	RGZHEOWNTDJLAQ-UHFFFAOYSA-N	1	0.752232
FDB000821	12928004	3,5-Dihydroxy-4-methoxybenzaldehyde	COc1c(O)cc(C=O)cc1O	UAFQVVYJCLAIGY-UHFFFAOYSA-N	0	0.0775654
FDB000822	8655	4-Hydroxy-3,5-dimethoxybenzaldehyde	COc1cc(C=O)cc(OC)c1O	KCDXJAYRVLXPFO-UHFFFAOYSA-N	0	0.097231
FDB000823	66520	2,4,6-Trihydroxybenzoic acid	O=C(O)c1c(O)cc(O)cc1O	IBHWREHFNDMRPR-UHFFFAOYSA-N	1	0.588784
FDB000831	440082	2,4'-Dihydroxyacetophenone	O=C(CO)c1ccc(O)cc1	KLAKIAVEMQMVBT-UHFFFAOYSA-N	0	0.0706082
FDB000832	6429110	2',3'-Dihydroxyacetophenone	CC(=O)c1cccc(O)c1O	HEJLFBLJYFSKCE-UHFFFAOYSA-N	0	0.184274
FDB000833	6990	2',4'-Dihydroxyacetophenone	CC(=O)c1ccc(O)cc1O	SULYEHHGGXARJS-UHFFFAOYSA-N	0	0.0385065
FDB000834	69687	2',6'-Dihydroxyacetophenone	CC(=O)c1c(O)cccc1O	YPTJKHVBDCRKNF-UHFFFAOYSA-N	0	0.00168539
FDB000838	1183	Vanillin	COc1cc(C=O)ccc1O	MWOOGOJBHIARFG-UHFFFAOYSA-N	0	0.484528
FDB000841	8467	Ethyl vanillin	CCOc1cc(C=O)ccc1O	CBOQJANXLMLOSS-UHFFFAOYSA-N	1	0.999904
FDB000842	1491	2,4-Dihydroxybenzoic acid	O=C(O)c1ccc(O)cc1O	UIAFKZKHHVMJGS-UHFFFAOYSA-N	1	0.668923
FDB000843	75231	2-Hydroxy-4-methoxybenzoic acid	COc1ccc(C(=O)O)c(O)c1	MRIXVKKOHPQOFK-UHFFFAOYSA-N	0	0.0615899
FDB000844	3469	Gentisic acid	O=C(O)c1cc(O)ccc1O	WXTMDXOMEHJXQO-UHFFFAOYSA-N	1	0.989447
FDB000845	9338	2,6-Dihydroxybenzoic acid	O=C(O)c1c(O)cccc1O	AKEUNCKRJATALU-UHFFFAOYSA-N	0	0.0561947
FDB000846	8468	Vanillic acid	COc1cc(C(=O)O)ccc1O	WKOLLVMJNQIZCI-UHFFFAOYSA-N	0	0.208568
FDB000848	7424	3,5-Dihydroxybenzoic acid	O=C(O)c1cc(O)cc(O)c1	UYEMGAFJOZZIFP-UHFFFAOYSA-N	0	0.0430985
FDB000848	7424	3,5-Dihydroxyphenylbenzoic acid	O=C(O)c1cc(O)cc(O)c1	UYEMGAFJOZZIFP-UHFFFAOYSA-N	0	0.0430985
FDB000849	10394	Phloretic acid	O=C(O)CCc1ccc(O)cc1	NMHMNPHRMNGLLB-UHFFFAOYSA-N	0	0.0222962
FDB000850	17016	2,3,6-Trimethylphenol	Cc1ccc(C)c(O)c1C	QQOMQLYQAXGHSU-UHFFFAOYSA-N	1	0.731672
FDB000857	332	2-Methoxy-4-vinylphenol	C=Cc1ccc(O)c(OC)c1	YOMSJEATGXXYPX-UHFFFAOYSA-N	1	0.597519
FDB000861	5281612	Diosmetin	COc1ccc(-c2cc(=O)c3c(O)cc(O)cc3o2)cc1O	MBNGWHIJMBWFHU-UHFFFAOYSA-N	0	0.0833753
FDB000865	240925	2,6-Dimethoxy-4-methylphenol	COc1cc(C)cc(OC)c1O	ZFBNNSOJNZBLLS-UHFFFAOYSA-N	1	0.966309
FDB000877	8663	2-Naphthol	Oc1ccc2ccccc2c1	JWAZRIHNYRIHIV-UHFFFAOYSA-N	1	0.987332
FDB000885	785	Hydroquinone	Oc1ccc(O)cc1	QIGBRXMKCJKVMJ-UHFFFAOYSA-N	0	0.356958
FDB000886	9015	Mequinol	COc1ccc(O)cc1	NWVVVBRKAWDGAB-UHFFFAOYSA-N	1	0.960281
FDB000893	996	Phenol	Oc1ccccc1	ISWSIDIOOBJBQZ-UHFFFAOYSA-N	0	0.0385488
FDB000955	2950	Dantron	O=C1c2cccc(O)c2C(=O)c2c(O)cccc21	QBPFLULOKWLNNW-UHFFFAOYSA-N	0	0.00265571
FDB000961	26548	4-Hydroxybenzeneacetonitrile	N#CCc1ccc(O)cc1	AYKYOOPFBCOXSL-UHFFFAOYSA-N	0	0.0217961
FDB000984	131750899	Cymorcin monoglucoside	Cc1c(O)cc(C(C)C)cc1OC1OC(CO)C(O)C(O)C1O	KKDBPBRQLCHZDX-UHFFFAOYSA-N	1	0.991401
FDB001028	8365	Ethyl salicylate	CCOC(=O)c1ccccc1O	GYCKQBWUSACYIF-UHFFFAOYSA-N	0	0.00368647
FDB001029	8363	Benzyl salicylate	O=C(OCc1ccccc1)c1ccccc1O	ZCTQGTTXIYCGGC-UHFFFAOYSA-N	0	0.262075
FDB001031	119956	2,6-Diisopropyl-3-methylphenol	Cc1ccc(C(C)C)c(O)c1C(C)C	KEGGEHPMMDYTGB-UHFFFAOYSA-N	1	0.634302
FDB001032	139921	2,5-Diisopropyl-4-methylphenol	Cc1cc(C(C)C)c(O)cc1C(C)C	UJBZHJNVIHOWFA-UHFFFAOYSA-N	0	0.284462
FDB001033	20447657	2,5-Diisopropyl-3-methylphenol	Cc1cc(C(C)C)cc(O)c1C(C)C	LQCZIRGCOVVBOQ-UHFFFAOYSA-N	0	0.284462
FDB001034	527839	2,4-Diisopropyl-5-methylphenol	Cc1cc(O)c(C(C)C)cc1C(C)C	NNSNIMZGXLISCO-UHFFFAOYSA-N	0	0.0522652
FDB001036	58446461	2,3-Diisopropyl-5-methylphenol	Cc1cc(O)c(C(C)C)c(C(C)C)c1	VCHHFAUHGLYASU-UHFFFAOYSA-N	0	0.284462
FDB001046	14010333	Ractopamine hydrochloride	CC(CCc1ccc(O)cc1)NCC(O)c1ccc(O)cc1.Cl	JHGSLSLUFMZUMK-UHFFFAOYSA-N	0	0.00158324
FDB001053	3565	Harmalol	CC1=NCCc2c1[nH]c1cc(O)ccc21	RHVPEFQDYMMNSY-UHFFFAOYSA-N	0	0.0321649
FDB001066	2998	Nonivamide	CCCCCCCCC(O)=NCc1ccc(O)c(OC)c1	RGOVYLWUIBMPGK-UHFFFAOYSA-N	1	0.993687
FDB001094	5281426	Umbelliferone	O=c1ccc2ccc(O)cc2o1	ORHBXUUXSCNDEV-UHFFFAOYSA-N	0	0.395772
FDB001097	10048103	Mangostanol	COc1c(O)cc2oc3cc4c(c(O)c3c(=O)c2c1CC=C(C)C)CC(O)C(C)(C)O4	KCMPFWGUVNEDHW-UHFFFAOYSA-N	1	0.727596
FDB001105	131750921	Paucine	NCCCCN=C(O)/C=C\c1ccc(O)c(O)c1	KTZNZCYTXQYEHT-XQRVVYSFSA-N	1	0.999811
FDB001108	3473	(S)-[6]-Gingerol	CCCCCC(O)CC(=O)CCc1ccc(O)c(OC)c1	NLDDIKRKFXEWBK-UHFFFAOYSA-N	1	0.985326
FDB001155	44258664	Artonin T	COc1cc(O)c2c(=O)c3c(oc2c1)-c1c(O)c(CC=C(C)C)c(O)c2c1C(C3)C(C)(C)O2	WGHQJSXSGKUCQL-UHFFFAOYSA-N	0	0.497887
FDB001259	131750936	Coriandrone D	COc1cc2c(c(O)c1CC(OC(C)=O)C(C)(C)O)C(=O)OC(C)C2	ZSKZYWHCOISHNI-UHFFFAOYSA-N	0	0.145881
FDB001268	5281641	1-Isomangostin	COc1c(O)cc2oc3cc(O)c4c(c3c(=O)c2c1CC=C(C)C)OC(C)(C)CC4	JUHXHWKPHWGZKL-UHFFFAOYSA-N	0	0.298847
FDB001288	14841185	Cycloartomunoxanthone	COc1cc(O)c2c3c1OC(C)(C)C3Cc1c-2oc2c3c(cc(O)c2c1=O)OC(C)(C)C=C3	HKEMUQOOVFTSNA-UHFFFAOYSA-N	0	0.0244421
FDB001330	3530567	Euglobal Ia1	CC(C)CC1c2c(O)c(C=O)c(O)c(C=O)c2OC2(C)C=CC(C(C)C)CC12	GCAXPYWXIWWHHT-UHFFFAOYSA-N	0	0.00516098
FDB001332	73819907	Euglobal Ib	CC(C)CC1CC2(CCC3(C(C)C)CC23)Oc2c(C=O)c(O)c(C=O)c(O)c21	DRQVGVASTZKOLP-UHFFFAOYSA-N	0	0.00432905
FDB001332	73819907	Euglobal Ic	CC(C)CC1CC2(CCC3(C(C)C)CC23)Oc2c(C=O)c(O)c(C=O)c(O)c21	DRQVGVASTZKOLP-UHFFFAOYSA-N	0	0.00432905
FDB001332	73819907	Euglobal IIa	CC(C)CC1CC2(CCC3(C(C)C)CC23)Oc2c(C=O)c(O)c(C=O)c(O)c21	DRQVGVASTZKOLP-UHFFFAOYSA-N	0	0.00432905
FDB001333	73819907	Euglobal Ib	CC(C)CC1CC2(CCC3(C(C)C)CC23)Oc2c(C=O)c(O)c(C=O)c(O)c21	DRQVGVASTZKOLP-UHFFFAOYSA-N	0	0.00432905
FDB001333	73819907	Euglobal Ic	CC(C)CC1CC2(CCC3(C(C)C)CC23)Oc2c(C=O)c(O)c(C=O)c(O)c21	DRQVGVASTZKOLP-UHFFFAOYSA-N	0	0.00432905
FDB001333	73819907	Euglobal IIa	CC(C)CC1CC2(CCC3(C(C)C)CC23)Oc2c(C=O)c(O)c(C=O)c(O)c21	DRQVGVASTZKOLP-UHFFFAOYSA-N	0	0.00432905
FDB001334	73819907	Euglobal Ib	CC(C)CC1CC2(CCC3(C(C)C)CC23)Oc2c(C=O)c(O)c(C=O)c(O)c21	DRQVGVASTZKOLP-UHFFFAOYSA-N	0	0.00432905
FDB001334	73819907	Euglobal Ic	CC(C)CC1CC2(CCC3(C(C)C)CC23)Oc2c(C=O)c(O)c(C=O)c(O)c21	DRQVGVASTZKOLP-UHFFFAOYSA-N	0	0.00432905
FDB001334	73819907	Euglobal IIa	CC(C)CC1CC2(CCC3(C(C)C)CC23)Oc2c(C=O)c(O)c(C=O)c(O)c21	DRQVGVASTZKOLP-UHFFFAOYSA-N	0	0.00432905
FDB001397	7172	Synephrine	CNCC(O)c1ccc(O)cc1	YRCWQPVGYLYSOX-UHFFFAOYSA-N	1	0.875271
FDB001403	1826	5-Hydroxyindole-3-acetic acid	O=C(O)Cc1c[nH]c2ccc(O)cc12	DUUGKQCEGZLZNO-UHFFFAOYSA-N	1	0.921768
FDB001441	65373	(+)-Secoisolariciresinol	COc1cc(C[C@@H](CO)[C@H](CO)Cc2ccc(O)c(OC)c2)ccc1O	PUETUDUXMCLALY-HOTGVXAUSA-N	1	0.956731
FDB001441	65373	(8R,8'R)-Secoisolariciresinol	COc1cc(C[C@@H](CO)[C@H](CO)Cc2ccc(O)c(OC)c2)ccc1O	PUETUDUXMCLALY-HOTGVXAUSA-N	1	0.956731
FDB001442	64981	(-)-Arctigenin	COc1cc(C[C@H]2C(=O)OC[C@@H]2Cc2ccc(OC)c(OC)c2)ccc1O	NQWVSMVXKMHKTF-JKSUJKDBSA-N	1	0.819432
FDB001443	157009759	(+)-Pinoresinolin	COc1cc(O[C@H]2OCC3C(c4ccc(O)c(OC)c4)OC[C@@H]32)ccc1O	IABRXERCCIPDNL-IAEFTCJHSA-N	1	0.534285
FDB001445	23724666	2-Hydroxypseudobaptigenin	O=c1c(-c2cc3c(cc2O)OCO3)coc2cc(O)ccc12	WMDDXGLVVGBJSO-UHFFFAOYSA-N	0	0.0724449
FDB001446	23724668	(3R)-Sophorol	O=C1c2ccc(O)cc2OC[C@H]1c1cc2c(cc1O)OCO2	FAPWSAQOVOBPCP-NSHDSACASA-N	0	0.201421
FDB001447	181681	Medioresinol	COc1cc([C@H]2OC[C@H]3[C@@H]2CO[C@@H]3c2cc(OC)c(O)c(OC)c2)ccc1O	VJOBNGRIBLNUKN-BMHXQBNDSA-N	1	0.649313
FDB001448	5273570	(-)-Olivil	COc1cc(C[C@@]2(O)CO[C@H](c3ccc(O)c(OC)c3)[C@H]2CO)ccc1O	BVHIKUCXNBQDEM-JSNMRZPZSA-N	1	0.754922
FDB001461	60699	6-Oxocamphor	CC[C@@]1(O)C(=O)OCc2c1cc1n(c2=O)Cc2cc3c(CN(C)C)c(O)ccc3nc2-1.Cl	DGHHQBMTXTWTJV-BQAIUKQQSA-N	1	0.99819
FDB001471	92775	Butin	O=C1C[C@@H](c2ccc(O)c(O)c2)Oc2cc(O)ccc21	MJBPUQUGJNAPAZ-AWEZNQCLSA-N	1	0.926573
FDB001472	73571	Sakuranetin	COc1cc(O)c2c(c1)O[C@H](c1ccc(O)cc1)CC2=O	DJOJDHGQRNZXQQ-AWEZNQCLSA-N	0	0.158608
FDB001473	5281628	6-Methylscutellarein	COc1c(O)cc2oc(-c3ccc(O)cc3)cc(=O)c2c1O	IHFBPDAQLQOCBX-UHFFFAOYSA-N	1	0.926291
FDB001486	129326	Eutypine	C=C(C)C#Cc1cc(C=O)ccc1O	SFCYVTIQMNZUCZ-UHFFFAOYSA-N	1	0.988744
FDB001507	441782	2,8-Dihydroxy-3,4,7-trimethoxy-dibenzofuran	COc1cc2oc3c(OC)c(OC)c(O)cc3c2cc1O	BUJOWQKLLDUNTC-UHFFFAOYSA-N	0	0.281572
FDB001508	69502	Alloimperatorin	CC(C)=CCc1c2ccoc2c(O)c2oc(=O)ccc12	KDXVVZMYSLWJMA-UHFFFAOYSA-N	0	0.00360905
FDB001511	442667	Anhydroglycinol	Oc1ccc2c(c1)OCc1c-2oc2cc(O)ccc12	WYIDBNAGSMCMET-UHFFFAOYSA-N	1	0.871182
FDB001512	289	1,2-Benzenediol	Oc1ccccc1O	YCIMNLLNPGFGHC-UHFFFAOYSA-N	1	0.879876
FDB001513	5280536	Coniferyl aldehyde	COc1cc(/C=C/C=O)ccc1O	DKZBBWMURDFHNE-NSCUHMNNSA-N	1	0.855058
FDB001515	5280802	Sinapaldehyde	COc1cc(/C=C/C=O)cc(OC)c1O	CDICDSOGTRCHMG-ONEGZZNKSA-N	0	0.280334
FDB001536	5282073	7,4'-Dihydroxyflavone	O=c1cc(-c2ccc(O)cc2)oc2cc(O)ccc12	LCAWNFIFMLXZPQ-UHFFFAOYSA-N	0	0.0479002
FDB001537	188323	Cirsimaritin	COc1cc2oc(-c3ccc(O)cc3)cc(=O)c2c(O)c1OC	ZIIAJIWLQUVGHB-UHFFFAOYSA-N	1	0.729871
FDB001539	97214	Eupatorin	COc1ccc(-c2cc(=O)c3c(O)c(OC)c(OC)cc3o2)cc1O	KLAOKWJLUQKWIF-UHFFFAOYSA-N	1	0.865018
FDB001545	5481646	5,7-Dihydroxy-3,6-dimethoxyflavone	COc1c(O)cc2oc(-c3ccccc3)c(OC)c(=O)c2c1O	RVOWLPGDGHUGHV-UHFFFAOYSA-N	1	0.616314
FDB001546	5320351	Artemetin	COc1ccc(-c2oc3cc(OC)c(OC)c(O)c3c(=O)c2OC)cc1OC	RIGYMJVFEJNCKD-UHFFFAOYSA-N	0	0.335754
FDB001546	5320351	Artemitin	COc1ccc(-c2oc3cc(OC)c(OC)c(O)c3c(=O)c2OC)cc1OC	RIGYMJVFEJNCKD-UHFFFAOYSA-N	0	0.335754
FDB001547	10200272	3,3',4',7,8-Pentamethylgossypetin	COc1ccc(-c2oc3c(OC)c(OC)cc(O)c3c(=O)c2OC)cc1OC	NPMMYTVKEWLZKD-UHFFFAOYSA-N	0	0.0566613
FDB001548	44259872	5,3',4'-Trihydroxy-3-methoxy-6,7-methylenedioxyflavone	COc1c(-c2ccc(O)c(O)c2)oc2cc3c(c(O)c2c1=O)OCO3	BBZORTSKYSEICL-UHFFFAOYSA-N	1	0.957272
FDB001557	157009764	3'-Deoxyderhamnosylmaysin	C[C@@H]1OC(c2c(O)cc3oc(-c4ccc(O)cc4)cc(=O)c3c2O)[C@H](O)[C@H](O)C1=O	FBACKRBXYOUJQQ-PFQBAWLCSA-N	0	0.235352
FDB001561	157009766	Derhamnosylmaysin	C[C@@H]1O[C@H](c2c(O)cc3oc(-c4ccc(O)c(O)c4)cc(=O)c3c2O)[C@@H](O)[C@H](O)C1=O	WDPQNSQNFBXQCI-IMQBRNHPSA-N	1	0.934658
FDB001562	157009767	3'-O-Methylderhamnosylmaysin	COc1cc(-c2cc(=O)c3c(O)c(C4O[C@@H](C)C(=O)[C@@H](O)[C@H]4O)c(O)cc3o2)ccc1O	ZXKDFTZACWMRCV-QHXVAADCSA-N	0	0.277839
FDB001565	138397548	Apigeninidin	Cl.[O-]c1cc(O)cc2[o+]c(-c3ccc(O)cc3)ccc12	GYQDOAKHUGURPD-UHFFFAOYSA-N	1	0.819339
FDB001571	15714477	Cyanidin 3-(6''-acetylglucoside)	CC(=O)OC[C@H]1O[C@@H](Oc2cc3c(O)cc(O)cc3[o+]c2-c2ccc(O)c(O)c2)[C@H](O)[C@@H](O)[C@@H]1O	HBXXDBKJLPLXPR-ZFVIQDPVSA-O	1	0.999467
FDB001597	14034812	Cerasidin	COc1ccc(/C=C/C(=O)c2c(O)cc(OC)cc2OC)c(OC)c1	IAUDUEQNUVKNBT-SOFGYWHQSA-N	0	0.350546
FDB001598	6438503	4-Hydroxyderricin	COc1ccc(C(=O)/C=C/c2ccc(O)cc2)c(O)c1CC=C(C)C	XDKYBPGIBVMHHB-KPKJPENVSA-N	1	0.91778
FDB001599	11302670	Xanthoangelol D	C=C(C)C(O)Cc1c(OC)ccc(C(=O)/C=C/c2ccc(O)cc2)c1O	YSOKENZJQWPLRA-UXBLZVDNSA-N	1	0.907612
FDB001600	10022050	Xanthoangelol E	C=C(C)C(Cc1c(OC)ccc(C(=O)/C=C/c2ccc(O)cc2)c1O)OO	AJERVVHSERWGFL-UXBLZVDNSA-N	1	0.907612
FDB001602	10409180	Xanthoangelol B	C=C(C)C(O)CC/C(C)=C/Cc1c(O)ccc(C(=O)/C=C/c2ccc(O)cc2)c1O	NCHZAFAGBAEJJJ-BAYITLGHSA-N	1	0.917783
FDB001603	15731056	Xanthoangelol C	C/C(=C\Cc1c(O)ccc(C(=O)/C=C/c2ccc(O)cc2)c1O)CCC=O	SXDGLCCGJJGJRY-FEUCYYSJSA-N	1	0.931087
FDB001632	44257114	Gallocatechin 3'-gallate	O=C(Oc1cc([C@H]2Oc3cc(O)cc(O)c3C[C@@H]2O)cc(O)c1O)c1cc(O)c(O)c(O)c1	CCCILYAHJRZUQN-HRAATJIYSA-N	1	0.962612
FDB001634	14284598	Epigallocatechin 3-caffeate	O=C(/C=C/c1ccc(O)c(O)c1)O[C@@H]1Cc2c(O)cc(O)cc2O[C@@H]1c1cc(O)c(O)c(O)c1	BNLVODKLELGOBT-WEDYXYFPSA-N	1	0.992964
FDB001650	5748551	5-O-Methylgenistein	COc1cc(O)cc2occ(-c3ccc(O)cc3)c(=O)c12	YSINCDVRUMTOPK-UHFFFAOYSA-N	0	0.00253453
FDB001652	5378260	7,8,2',4'-Tetrahydroxyisoflavone	O=c1c(-c2ccc(O)cc2O)coc2c(O)c(O)ccc12	MMEMQPVSEZVECO-UHFFFAOYSA-N	1	0.871313
FDB001653	44257383	(+)-Dihydrowighteone	CC(C)=CCc1c(O)cc2c(c1O)C(=O)C(c1ccc(O)cc1)CO2	UYDQKAKPHFFLDY-UHFFFAOYSA-N	0	0.374532
FDB001654	480785	3'-Dimethylallylkievitone	CC(C)=CCc1c(O)ccc(C2COc3c(CC=C(C)C)c(O)cc(O)c3C2=O)c1O	FSHPJPOJLGCQOJ-UHFFFAOYSA-N	1	0.942251
FDB001654	480785	(・ゑｽｱ)-2',4',5,7-Tetrahydroxy-3',8-diprenylisoflavanone	CC(C)=CCc1c(O)ccc(C2COc3c(CC=C(C)C)c(O)cc(O)c3C2=O)c1O	FSHPJPOJLGCQOJ-UHFFFAOYSA-N	1	0.942251
FDB001655	44257484	2-Prenyl-6alpha-hydroxyphaseollidin	CC(C)=CCc1cc2c(cc1O)OCC1(O)c3ccc(O)c(CC=C(C)C)c3OC21	ZAAKSBRPXNODLV-UHFFFAOYSA-N	1	0.987277
FDB001656	121596018	Demethyltexasin 4'-O-glucoside	O=c1c(-c2ccc(O[C@@H]3O[C@H](CO)[C@@H](O)[C@H](O)[C@H]3O)cc2)coc2cc(O)c(O)cc12	ZWSNUPOSLDAWJS-QNDFHXLGSA-N	1	0.632817
FDB001678	14749098	Kaempferol 3-alpha-D-arabinopyranoside	O=c1c(O[C@@H]2OC[C@@H](O)[C@H](O)[C@@H]2O)c(-c2ccc(O)cc2)oc2cc(O)cc(O)c12	RNVUDWOQYYWXBJ-ZMQFRBSTSA-N	0	0.26166
FDB001706	5280441	Vitexin 6''-O-malonyl 2''-O-xyloside	O=c1cc(-c2ccc(O)cc2)oc2c([C@@H]3O[C@H](CO)[C@@H](O)[C@H](O)[C@H]3O)c(O)cc(O)c12	SGEWCQFRYRRZDC-VPRICQMDSA-N	0	0.212654
FDB001715	6479089	Xanthoangelol H	COc1ccc(C(=O)/C=C/c2ccc(O)cc2)c2c1CC(O)C(C)(C)O2	BLZMHRPUJFCGIJ-UXBLZVDNSA-N	0	0.0871218
FDB001717	1214726	2'-Hydroxy-4'-methoxydihydrochalcone	COc1ccc(C(=O)CCc2ccccc2)c(O)c1	FQCZZYGBJVMLOG-UHFFFAOYSA-N	0	0.0466694
FDB001718	42607666	2'-Methoxy-4'-hydroxydihydrochalcone	COc1cc(O)ccc1C(=O)CCc1ccccc1	CSEOFFVAVSWEAR-UHFFFAOYSA-N	1	0.577985
FDB001743	17950432	3-Hydroxy-4-isopentenyl-5-methoxybibenzyl-2-carboxylic acid	COc1cc(CCc2ccccc2)c(C(=O)O)c(O)c1CC=C(C)C	CTNFTPUIYFUXBE-UHFFFAOYSA-N	1	0.879266
FDB001744	67322417	3-Hydroxy-5-methoxystilbene-2-carboxylic acid	COc1cc(O)c(C(=O)O)c(/C=C/c2ccccc2)c1	PICDNGANOHNCPT-BQYQJAHWSA-N	0	0.0461261
FDB001747	14031069	3-Isopentadienyl-3',4,5'-trihydroxystilbene	C=C(C)/C=C/c1cc(/C=C/c2cc(O)cc(O)c2)ccc1O	MNTCXQWBUINPSP-JLVHPEPXSA-N	1	0.998762
FDB001783	1738	3-Methoxy-4-hydroxyphenylacetic acid	COc1cc(CC(=O)O)ccc1O	QRMZSPFSDQBLIX-UHFFFAOYSA-N	1	0.983217
FDB001823	16830	Methyl ferulate	COC(=O)C=Cc1ccc(O)c(OC)c1	AUJXJFHANFIVKH-UHFFFAOYSA-N	1	0.950493
FDB001825	92203	Methyl p-coumarate	COC(=O)C=Cc1ccc(O)cc1	NITWSHWHQAQBAW-UHFFFAOYSA-N	0	0.225095
FDB001840	127693	Theasaponin F1	Cc1c(C(=O)O)c(O)cc2cc3c(c(O)c12)C(=O)c1c(O)cc(O)cc1C3	BJSNGVYBQJIGRT-UHFFFAOYSA-N	1	0.594373
FDB001841	5282117	Theasaponin F2	CC(=O)c1c(/C=C(\O)CC(=O)O)cc2c(c1O)C(=O)c1c(O)cc(O)cc1C2	OVIPDYYHLHEFDF-PQMHYQBVSA-N	1	0.895201
FDB001861	166768	p-Hydroxymandelonitrile	N#CC(O)c1ccc(O)cc1	HOOOPXDSCKBLFG-UHFFFAOYSA-N	0	0.199697
FDB001863	16102149	Rapalexin B	COc1c(O)ccc2[nH]cc(N=C=S)c12	RIANPHYYVJUMIF-UHFFFAOYSA-N	1	0.95617
FDB001867	129395	Foeniculoside X	COC(=O)c1c(OC)cc2cc3c(c(O)c2c1C)C(=O)[C@]1(OC)C(=O)C=C(OC)[C@@H](O)[C@]1(O)C3=O	QSPIPUXWSNFXCK-AGILITTLSA-N	0	0.251816
FDB001886	46901319	[4]-Gingerol	CCC[C@H](O)CC(=O)CCc1ccc(O)c(OC)c1	GDRKZARFCIYVCI-LBPRGKRZSA-N	1	0.985326
FDB001887	11482504	[4]-Isogingerol	CCCC(=O)CC(O)CCc1ccc(O)c(OC)c1	RGSRPNZPGBVHPU-UHFFFAOYSA-N	1	0.989118
FDB001888	9794897	[4]-Shogaol	CCC/C=C/C(=O)CCc1ccc(O)c(OC)c1	PHHDVGGCTAPBHF-AATRIKPKSA-N	1	0.992471
FDB001889	11472344	[7]-Gingerol	CCCCCCC(O)CC(=O)CCc1ccc(O)c(OC)c1	BJUICGMKNZDPOT-UHFFFAOYSA-N	1	0.985326
FDB001890	156373480	[8]-Gingerdiol	CCCCCCCC(CC(CCc1ccc(O)c(OC)c1)OC(C)=O)OC(C)=O	BUACOWOGXVQEBF-UHFFFAOYSA-N	1	0.959282
FDB001892	139031793	1-Dehydro-[6]-gingerdione	CCCCC/C(O)=C/C(=O)/C=C/c1ccc(O)c(OC)c1	GPNSDXAINXYRNZ-YYKRUEADSA-N	1	0.999378
FDB001893	44610342	1-Dehydro-[8]-gingerdione	CCCCCCCC(=O)CC(=O)/C=C/c1ccc(O)c(OC)c1	QOJHXMDTWFYFRL-PKNBQFBNSA-N	1	0.999701
FDB001895	5316449	Dehydrogingerdione	CCCCCC(=O)/C=C(O)/C=C\c1ccc(O)c(OC)c1	FZWNRFAUDBWSKY-YUKZMVOFSA-N	1	0.999378
FDB001897	5318039	Hexahydrocurcumin	COc1cc(CCC(=O)CC(O)CCc2ccc(O)c(OC)c2)ccc1O	RSAHICAPUYTWHW-UHFFFAOYSA-N	1	0.955383
FDB001905	74819401	Neosilyhermin A	COc1cc(C2Oc3c(O)ccc(C4CC(=O)c5c(O)cc(O)cc5O4)c3C2CO)ccc1O	ODFCTVKAFKIYJI-UHFFFAOYSA-N	1	0.945182
FDB001910	156431	Celerin	C=CC(C)(C)c1cc(OC)c(O)c2oc(=O)ccc12	KATNIMBVOAPAGX-UHFFFAOYSA-N	0	0.216745
FDB001912	442788	Homoferreirin	COc1ccc(C2COc3cc(O)cc(O)c3C2=O)c(OC)c1	LMLDNMHDNFCNCW-UHFFFAOYSA-N	0	0.012279
FDB001947	16744613	Isosojagol	CC(C)=CCc1c(O)ccc2c1oc1c3ccc(O)cc3oc(=O)c21	MQKLGUOASGICKG-UHFFFAOYSA-N	1	0.991753
FDB001960	78016	3,5-Dihydroxy-4-methoxybenzoic acid	COc1c(O)cc(C(=O)O)cc1O	UBXDWYFLYYJQFR-UHFFFAOYSA-N	0	0.462995
FDB001970	136417	5-Hydroxy-3,3',4',6,7,8-hexamethoxyflavone	COc1ccc(-c2oc3c(OC)c(OC)c(OC)c(O)c3c(=O)c2OC)cc1OC	JDVPHCLYMGBZLE-UHFFFAOYSA-N	0	0.335754
FDB002000	10143	(S)-Isocorydine	COc1ccc2c(c1O)-c1c(OC)c(OC)cc3c1[C@H](C2)N(C)CC3	QELDJEKNFOQJOY-ZDUSSCGKSA-N	1	0.934522
FDB002030	92732	Laudanine	COc1ccc(CC2c3cc(OC)c(OC)cc3CCN2C)cc1O	MPYHGNAJOKCMAQ-UHFFFAOYSA-N	1	0.989925
FDB002036	5318956	Launobine	COc1ccc2c(c1O)-c1c3c(cc4c1C(C2)NCC4)OCO3	JIFBCUOVFPCZEW-UHFFFAOYSA-N	1	0.855269
FDB002039	267400	Laurotetanine	COc1cc2c(cc1O)CC1NCCc3cc(OC)c(OC)c-2c31	GVVXPMORGFYVOO-UHFFFAOYSA-N	0	0.104119
FDB002072	5320211	(S)-Norisocorydine	COc1ccc2c(c1O)-c1c(OC)c(OC)cc3c1C(C2)NCC3	OHDQLTAYHMLRBA-UHFFFAOYSA-N	1	0.869606
FDB002075	626667	Oripavine	COC1=CC=C2C3Cc4ccc(O)c5c4C2(CCN3C)C1O5	ZKLXUUYLEHCAMF-UHFFFAOYSA-N	1	0.980196
FDB002089	10233	(S)-Reticuline	COc1ccc(CC2c3cc(O)c(OC)cc3CCN2C)cc1O	BHLYRWXGMIUIHG-UHFFFAOYSA-N	1	0.9044
FDB002096	248507	Boldine	COc1cc2c(cc1O)CC1c3c(cc(O)c(OC)c3-2)CCN1C	LZJRNLRASBVRRX-UHFFFAOYSA-N	0	0.232095
FDB002096	248507	(S)-Boldine	COc1cc2c(cc1O)CC1c3c(cc(O)c(OC)c3-2)CCN1C	LZJRNLRASBVRRX-UHFFFAOYSA-N	0	0.232095
FDB002121	601259	Coreximine	COc1cc2c(cc1O)CC1c3cc(O)c(OC)cc3CCN1C2	BWUQAWCUJMATJS-UHFFFAOYSA-N	0	0.102479
FDB002122	10153	(S)-Corydine	COc1cc2c3c(c1O)-c1c(ccc(OC)c1OC)C[C@@H]3N(C)CC2	IDQUPXZJURZAGF-ZDUSSCGKSA-N	1	0.950471
FDB002124	131750994	Muricinine	COc1ccc2c(c1O)-c1c(O)c(OC)cc3c1C(C2)NCC3	POIRVLZGTSWEMG-UHFFFAOYSA-N	1	0.846657
FDB002150	5319512	Floribundine	COc1c(O)cc2c3c1-c1ccccc1CC3N(C)CC2	AKXOIHNFHOEPHN-UHFFFAOYSA-N	0	0.224313
FDB002151	12443412	Thesinine	O=C(/C=C/c1ccc(O)cc1)OCC1CCN2CCCC12	FQVNMXZPGWLUFZ-VMPITWQZSA-N	1	0.728758
FDB002192	5089476	Actinodaphnine	COc1cc2c(cc1O)CC1NCCc3cc4c(c-2c31)OCO4	VYJUHRAQPIBWNV-UHFFFAOYSA-N	0	0.0251517
FDB002201	12308663	Asimilobine	COc1c(O)cc2c3c1-c1ccccc1CC3NCC2	NBDNEUOVIJYCGZ-UHFFFAOYSA-N	0	0.153491
FDB002222	10016895	Citrusinine II	COc1c(O)cc(O)c2c(=O)c3cccc(O)c3n(C)c12	QEGXAAUCDUFHPJ-UHFFFAOYSA-N	0	0.0148287
FDB002223	5487772	Citrusinine I	COc1cc(O)c2c(=O)c3cccc(O)c3n(C)c2c1OC	UTEAJHNFBCLZHN-UHFFFAOYSA-N	0	0.219204
FDB002224	5487591	Citracridone I	COc1c(O)ccc2c(=O)c3c(O)cc4c(c3n(C)c12)C=CC(C)(C)O4	DIDVBISMWJGFOF-UHFFFAOYSA-N	1	0.823363
FDB002225	98369	(S)-Isoboldine	COc1cc2c(cc1O)CC1c3c(cc(OC)c(O)c3-2)CCN1C	LINHZVMHXABQLB-UHFFFAOYSA-N	1	0.582036
FDB002265	21124297	Armillaripin	COc1cc(C)c(C(=O)OC2CC3(C)C2C(C=O)=CC2(O)CC(C)(C)CC23)c(O)c1	BGKXQRPQNIXIMH-UHFFFAOYSA-N	0	0.218469
FDB002339	14345581	4-(4-Hydroxyphenyl)-2-butanone O-[6-galloylglucoside]	CC(=O)CCc1ccc(OC2OC(COC(=O)c3cc(O)c(O)c(O)c3)C(O)C(O)C2O)cc1	BJYRNIFAMMOVGW-UHFFFAOYSA-N	1	0.997934
FDB002357	10740797	Artonol B	CC(=O)c1c2c(cc3c(=O)c4c(O)cc5c(c4oc13)C=CC(C)(C)O5)C(C)(C)OC2=O	LWJBUOOKYYTUDX-UHFFFAOYSA-N	0	0.00543144
FDB002359	10575445	Artonol E	C=C(C)C1Cc2c(oc3cc(OC)cc(O)c3c2=O)-c2c(O)c3c(c(O)c21)OC(C)(C)C=C3	CNWSDOLXOOXOCZ-UHFFFAOYSA-N	0	0.111912
FDB002364	10672941	Artonol D	C=C(C)C1Cc2c(oc3c4c(cc(O)c3c2=O)OC(C)(C)C=C4)C2=C1C(=O)C1=C(C=CC(C)(C)O1)C2=O	BPBNMDXSLVPNFT-UHFFFAOYSA-N	0	0.00564991
FDB002369	2171	Amoxycillin	CC1(C)SC2C(N=C(O)C(N)c3ccc(O)cc3)C(=O)N2C1C(=O)O	LSQZJLSUYDQPKJ-UHFFFAOYSA-N	0	0.000101833
FDB002371	102139104	(2S,4R,6S)-2-[2-(4-Hydroxy-3-methoxyphenyl)ethyl]tetrahydro-6-(4,5-dihydroxy-3-methoxyphenyl)-2H-pyran-4-ol	COc1cc(CCC2CC(O)CC(c3cc(O)c(O)c(OC)c3)O2)ccc1O	YYPVGAJJYQQFMX-UHFFFAOYSA-N	1	0.989243
FDB002371	102139104	(2S,4S,6S)-2-[2-(4-Hydroxy-3-meyhoxyphenyl)ethyl]tetrahydro-6-(4,5-dihydroxy-3-methoxyphenyl)-2H-pyran-4-ol	COc1cc(CCC2CC(O)CC(c3cc(O)c(O)c(OC)c3)O2)ccc1O	YYPVGAJJYQQFMX-UHFFFAOYSA-N	1	0.989243
FDB002371	102139104	1,5-Epoxy-3-hydroxy-1-(3,4-dihydroxy-5-methoxyphenyl)-7-(4-hydroxy-3-methoxyphenyl)-heptane	COc1cc(CCC2CC(O)CC(c3cc(O)c(O)c(OC)c3)O2)ccc1O	YYPVGAJJYQQFMX-UHFFFAOYSA-N	1	0.989243
FDB002374	102139104	(2S,4R,6S)-2-[2-(4-Hydroxy-3-methoxyphenyl)ethyl]tetrahydro-6-(4,5-dihydroxy-3-methoxyphenyl)-2H-pyran-4-ol	COc1cc(CCC2CC(O)CC(c3cc(O)c(O)c(OC)c3)O2)ccc1O	YYPVGAJJYQQFMX-UHFFFAOYSA-N	1	0.989243
FDB002374	102139104	(2S,4S,6S)-2-[2-(4-Hydroxy-3-meyhoxyphenyl)ethyl]tetrahydro-6-(4,5-dihydroxy-3-methoxyphenyl)-2H-pyran-4-ol	COc1cc(CCC2CC(O)CC(c3cc(O)c(O)c(OC)c3)O2)ccc1O	YYPVGAJJYQQFMX-UHFFFAOYSA-N	1	0.989243
FDB002374	102139104	1,5-Epoxy-3-hydroxy-1-(3,4-dihydroxy-5-methoxyphenyl)-7-(4-hydroxy-3-methoxyphenyl)-heptane	COc1cc(CCC2CC(O)CC(c3cc(O)c(O)c(OC)c3)O2)ccc1O	YYPVGAJJYQQFMX-UHFFFAOYSA-N	1	0.989243
FDB002375	131751038	(2S,4S,6S)-2-[2-(4-Hydroxy-3-meyhoxyphenyl)ethyl]tetrahydro-6-(4,5-dihydroxy-3-methoxyphenyl)-2H-pyran-4-yl 4-acetate	COc1cc(CCC2CC(OC(C)=O)CC(c3cc(O)c(O)c(OC)c3)O2)ccc1O	PCHXAHPLKORHMW-UHFFFAOYSA-N	1	0.93083
FDB002375	131751038	3-Epiacetoxy-1,5-epoxy-1-(3,4-dihydroxy-5-methoxyphenyl)-7-(4-hydroxy-3-methoxyphenyl)-heptane	COc1cc(CCC2CC(OC(C)=O)CC(c3cc(O)c(O)c(OC)c3)O2)ccc1O	PCHXAHPLKORHMW-UHFFFAOYSA-N	1	0.93083
FDB002398	591830	Isovestitol	COc1cc(O)ccc1C1COc2cc(O)ccc2C1	FFDNYMAHNWBKCH-UHFFFAOYSA-N	1	0.631485
FDB002413	7267	2,5-Dimethylphenol	Cc1ccc(C)c(O)c1	NKTOLZVEWDHZMU-UHFFFAOYSA-N	0	0.188394
FDB002414	5281603	Axillarin	COc1c(O)cc2oc(-c3ccc(O)c(O)c3)c(OC)c(=O)c2c1O	KIGVXRGRNLQNNI-UHFFFAOYSA-N	1	0.986757
FDB002415	3984814	3,3',4',7-Tetrahydroxyflavan	Oc1ccc2c(c1)OC(c1ccc(O)c(O)c1)C(O)C2	VFZYLYJWCROVLO-UHFFFAOYSA-N	1	0.992566
FDB002417	5481970	Norartocarpetin	O=c1cc(-c2ccc(O)cc2O)oc2cc(O)cc(O)c12	ZSYPIPFQOQGYHH-UHFFFAOYSA-N	0	0.443528
FDB002420	14585506	7,8-Dimethylisoscutellarein	COc1cc(O)c2c(=O)cc(-c3ccc(O)cc3)oc2c1OC	FTFPXINQVCVDEY-UHFFFAOYSA-N	0	0.11941
FDB002421	5377945	3,4',5,7-Tetrahydroxy-6-methoxyflavone	COc1c(O)cc2oc(-c3ccc(O)cc3)c(O)c(=O)c2c1O	OGQSUSFDBWGFFJ-UHFFFAOYSA-N	1	0.902826
FDB002422	5317284	Eupafolin	COc1c(O)cc2oc(-c3ccc(O)c(O)c3)cc(=O)c2c1O	FHHSEFRSDKWJKJ-UHFFFAOYSA-N	1	0.986757
FDB002427	5315615	Rosmarinic acid	O=C(/C=C/c1ccc(O)c(O)c1)OC(Cc1ccc(O)c(O)c1)C(=O)O	DOUMFZQKYFQNTF-ZZXKWVIFSA-N	1	0.999651
FDB002429	13984469	Tricin 7-glucoside	COc1cc(-c2cc(=O)c3c(O)cc(OC4OC(CO)C(O)C(O)C4O)cc3o2)cc(OC)c1O	JGXFMIJHKASCIZ-UHFFFAOYSA-N	1	0.996503
FDB002436	3047739	Fraxinol	COc1cc2oc(=O)ccc2c(OC)c1O	PBPNOAHYDPHKFH-UHFFFAOYSA-N	0	0.357771
FDB002440	5281702	Tricin	COc1cc(-c2cc(=O)c3c(O)cc(O)cc3o2)cc(OC)c1O	HRGUSFBJBOKSML-UHFFFAOYSA-N	1	0.87165
FDB002440	5281702	Tricin 7-rhamnosylglucoside	COc1cc(-c2cc(=O)c3c(O)cc(O)cc3o2)cc(OC)c1O	HRGUSFBJBOKSML-UHFFFAOYSA-N	1	0.87165
FDB002440	5281702	Tricin 5-diglucoside	COc1cc(-c2cc(=O)c3c(O)cc(O)cc3o2)cc(OC)c1O	HRGUSFBJBOKSML-UHFFFAOYSA-N	1	0.87165
FDB002440	5281702	Tricin 7-diglucoside	COc1cc(-c2cc(=O)c3c(O)cc(O)cc3o2)cc(OC)c1O	HRGUSFBJBOKSML-UHFFFAOYSA-N	1	0.87165
FDB002440	5281702	Tricin 7-sulfoglucoside	COc1cc(-c2cc(=O)c3c(O)cc(O)cc3o2)cc(OC)c1O	HRGUSFBJBOKSML-UHFFFAOYSA-N	1	0.87165
FDB002440	5281702	Tricin 7-triglucuronoside	COc1cc(-c2cc(=O)c3c(O)cc(O)cc3o2)cc(OC)c1O	HRGUSFBJBOKSML-UHFFFAOYSA-N	1	0.87165
FDB002441	13984467	Tricin 5-glucoside	COc1cc(-c2cc(=O)c3c(OC4OC(CO)C(O)C(O)C4O)cc(O)cc3o2)cc(OC)c1O	FLSOTPIEFVBPBU-UHFFFAOYSA-N	1	0.957685
FDB002442	5281702	Tricin	COc1cc(-c2cc(=O)c3c(O)cc(O)cc3o2)cc(OC)c1O	HRGUSFBJBOKSML-UHFFFAOYSA-N	1	0.87165
FDB002442	5281702	Tricin 7-rhamnosylglucoside	COc1cc(-c2cc(=O)c3c(O)cc(O)cc3o2)cc(OC)c1O	HRGUSFBJBOKSML-UHFFFAOYSA-N	1	0.87165
FDB002442	5281702	Tricin 5-diglucoside	COc1cc(-c2cc(=O)c3c(O)cc(O)cc3o2)cc(OC)c1O	HRGUSFBJBOKSML-UHFFFAOYSA-N	1	0.87165
FDB002442	5281702	Tricin 7-diglucoside	COc1cc(-c2cc(=O)c3c(O)cc(O)cc3o2)cc(OC)c1O	HRGUSFBJBOKSML-UHFFFAOYSA-N	1	0.87165
FDB002442	5281702	Tricin 7-sulfoglucoside	COc1cc(-c2cc(=O)c3c(O)cc(O)cc3o2)cc(OC)c1O	HRGUSFBJBOKSML-UHFFFAOYSA-N	1	0.87165
FDB002442	5281702	Tricin 7-triglucuronoside	COc1cc(-c2cc(=O)c3c(O)cc(O)cc3o2)cc(OC)c1O	HRGUSFBJBOKSML-UHFFFAOYSA-N	1	0.87165
FDB002445	5748556	3-Hydroxy-8,9-dimethoxycoumestan	COc1cc2oc3c4ccc(O)cc4oc(=O)c3c2cc1OC	PKLPURDVDNBFCI-UHFFFAOYSA-N	0	0.0853438
FDB002449	5281718	(E)-Resveratrol 3-glucoside	OC[C@H]1O[C@@H](Oc2cc(O)cc(/C=C/c3ccc(O)cc3)c2)[C@H](O)[C@@H](O)[C@@H]1O	HSTZMXCBWJGKHG-CUYWLFDKSA-N	1	0.998031
FDB002464	5281697	Scutellarein	O=c1cc(-c2ccc(O)cc2)oc2cc(O)c(O)c(O)c12	JVXZRQGOGOXCEC-UHFFFAOYSA-N	1	0.894865
FDB002464	5281697	6,7-Dimethylscutellarein	O=c1cc(-c2ccc(O)cc2)oc2cc(O)c(O)c(O)c12	JVXZRQGOGOXCEC-UHFFFAOYSA-N	1	0.894865
FDB002469	85982833	Apigravin	COc1c(O)c(CC=C(C)C)cc2ccc(=O)oc12	NYTURSQQJRVHPG-UHFFFAOYSA-N	1	0.935966
FDB002470	5208	C.I. Natural Red 20	CC(C)=CCC(O)C1=CC(=O)c2c(O)ccc(O)c2C1=O	NEZONWMXZKDMKF-UHFFFAOYSA-N	0	0.222689
FDB002473	5320945	Rhamnazin	COc1cc(O)c2c(=O)c(O)c(-c3ccc(O)c(OC)c3)oc2c1	MYMGKIQXYXSRIJ-UHFFFAOYSA-N	1	0.91548
FDB002474	15558601	Rhamnazin 3-glucoside	COc1cc(O)c2c(=O)c(OC3OC(CO)C(O)C(O)C3O)c(-c3ccc(O)c(OC)c3)oc2c1	NULDUMWEBSEHPR-UHFFFAOYSA-N	1	0.984837
FDB002480	5321435	Spinacetin	COc1cc(-c2oc3cc(O)c(OC)c(O)c3c(=O)c2O)ccc1O	XWIDINOKCRFVHQ-UHFFFAOYSA-N	1	0.596983
FDB002488	10685477	Enterolactone	O=C1OC[C@H](Cc2cccc(O)c2)[C@H]1Cc1cccc(O)c1	HVDGDHBAMCBBLR-WMLDXEAASA-N	0	0.117811
FDB002492	99938	(-)-Wikstromol	COc1cc(CC2COC(=O)C2(O)Cc2ccc(O)c(OC)c2)ccc1O	ZITBJWXLODLDRH-UHFFFAOYSA-N	1	0.901123
FDB002493	131751056	5-[(4-Hydroxypheny)ethenyl]-2-(3-methyl-1-butenyl)-1,3-benzenediol	CC(C)/C=C/c1c(O)cc(/C=C\c2ccc(O)cc2)cc1O	XTDKVQYWANHUFS-MZTCIMCMSA-N	1	0.589168
FDB002493	131751056	Arachidin III	CC(C)/C=C/c1c(O)cc(/C=C\c2ccc(O)cc2)cc1O	XTDKVQYWANHUFS-MZTCIMCMSA-N	1	0.589168
FDB002501	5378180	Vitexin	O=c1cc(-c2ccc(O)cc2)oc2c(C3OC(CO)C(O)C(O)C3O)c(O)cc(O)c12	SGEWCQFRYRRZDC-UHFFFAOYSA-N	0	0.212654
FDB002513	9843255	7-Hydroxy-3,3',4',5,6-pentamethoxyflavone	COc1ccc(-c2oc3cc(O)c(OC)c(OC)c3c(=O)c2OC)cc1OC	DFMQEEUDLFLPFL-UHFFFAOYSA-N	0	0.0566613
FDB002514	5281803	3'-Hydroxybiochanin A	COc1ccc(-c2coc3cc(O)cc(O)c3c2=O)cc1O	FPIOBTBNRZPWJW-UHFFFAOYSA-N	0	0.0264135
FDB002538	159238	beta-Pyrufuran	COc1c(O)c(OC)c2oc3ccccc3c2c1OC	XLCIGBDZQKRLPH-UHFFFAOYSA-N	1	0.972328
FDB002539	159239	alpha-Pyrufuran	COc1c(O)c(OC)c2c(oc3ccccc32)c1OC	LZNMTWGKSPOPIR-UHFFFAOYSA-N	1	0.972328
FDB002541	9548840	Pinosylvin	Oc1cc(O)cc(/C=C\c2ccccc2)c1	YCVPRTHEGLPYPB-SREVYHEPSA-N	1	0.777706
FDB002543	5280371	Bergaptol	O=c1ccc2c(O)c3ccoc3cc2o1	GIJHDGJRTUSBJR-UHFFFAOYSA-N	0	0.428915
FDB002558	689043	Caffeic acid	O=C(O)/C=C/c1ccc(O)c(O)c1	QAIPRVGONGVQAS-DUXPYHPUSA-N	1	0.996329
FDB002558	689043	trans-Caffeic acid	O=C(O)/C=C/c1ccc(O)c(O)c1	QAIPRVGONGVQAS-DUXPYHPUSA-N	1	0.996329
FDB002558	689043	cis-Caffeic acid	O=C(O)/C=C/c1ccc(O)c(O)c1	QAIPRVGONGVQAS-DUXPYHPUSA-N	1	0.996329
FDB002558	689043	trans-caffeate	O=C(O)/C=C/c1ccc(O)c(O)c1	QAIPRVGONGVQAS-DUXPYHPUSA-N	1	0.996329
FDB002559	689043	Caffeic acid	O=C(O)/C=C/c1ccc(O)c(O)c1	QAIPRVGONGVQAS-DUXPYHPUSA-N	1	0.996329
FDB002559	689043	trans-Caffeic acid	O=C(O)/C=C/c1ccc(O)c(O)c1	QAIPRVGONGVQAS-DUXPYHPUSA-N	1	0.996329
FDB002559	689043	cis-Caffeic acid	O=C(O)/C=C/c1ccc(O)c(O)c1	QAIPRVGONGVQAS-DUXPYHPUSA-N	1	0.996329
FDB002559	689043	trans-caffeate	O=C(O)/C=C/c1ccc(O)c(O)c1	QAIPRVGONGVQAS-DUXPYHPUSA-N	1	0.996329
FDB002563	131751067	3-O-Caffeoylshikimic acid	O=C(/C=C\c1ccc(O)c(O)c1)OC1CC(C(=O)O)=CC(O)C1O	QMPHZIPNNJOWQI-RQOWECAXSA-N	1	0.997349
FDB002569	44258588	4'-Methylisoscutellarein	COc1ccc(-c2cc(=O)c3c(O)cc(O)c(O)c3o2)cc1	FIYPYRNWAKRRIU-UHFFFAOYSA-N	0	0.471652
FDB002571	9064	Catechin	Oc1cc(O)c2c(c1)O[C@H](c1ccc(O)c(O)c1)[C@@H](O)C2	PFTAWBLQPZVEMU-DZGCQCFKSA-N	1	0.983609
FDB002572	367141	Catechin 3-gallate	O=C(OC1Cc2c(O)cc(O)cc2OC1c1ccc(O)c(O)c1)c1cc(O)c(O)c(O)c1	LSHVYAFMTMFKBA-UHFFFAOYSA-N	1	0.889992
FDB002573	14332897	4'-Methylcatechin	COc1ccc(C2Oc3cc(O)cc(O)c3CC2O)cc1O	ZHDMPVIDHWJGTN-UHFFFAOYSA-N	0	0.309718
FDB002574	67233966	4',7-Dimethylcatechin	COc1cc(O)c2c(c1)OC(c1ccc(OC)c(O)c1)C(O)C2	MWTVZZZJXLZCEN-UHFFFAOYSA-N	1	0.523241
FDB002575	67233312	5,7,4'-Trimethylcatechin	COc1cc(OC)c2c(c1)OC(c1ccc(OC)c(O)c1)C(O)C2	WCBCDLSKTYUDDL-UHFFFAOYSA-N	1	0.586372
FDB002579	5280666	Chrysoeriol	COc1cc(-c2cc(=O)c3c(O)cc(O)cc3o2)ccc1O	SCZVLDHREVKTSH-UHFFFAOYSA-N	0	0.202675
FDB002579	5280666	Chrysoeriol 7-(2''-glucuronylglucuronide)	COc1cc(-c2cc(=O)c3c(O)cc(O)cc3o2)ccc1O	SCZVLDHREVKTSH-UHFFFAOYSA-N	0	0.202675
FDB002579	5280666	Chrysoeriol 7-disulfoglucoside	COc1cc(-c2cc(=O)c3c(O)cc(O)cc3o2)ccc1O	SCZVLDHREVKTSH-UHFFFAOYSA-N	0	0.202675
FDB002579	5280666	Chrysoeriol 7-triglucuronide	COc1cc(-c2cc(=O)c3c(O)cc(O)cc3o2)ccc1O	SCZVLDHREVKTSH-UHFFFAOYSA-N	0	0.202675
FDB002580	45934467	L-Chicoric acid	O=C(/C=C\c1ccc(O)c(O)c1)OC(C(=O)O)C(OC(=O)/C=C\c1ccc(O)c(O)c1)C(=O)O	YDDGKXBLOXEEMN-VHOZIDCHSA-N	1	0.994982
FDB002580	45934467	Chicoric acid	O=C(/C=C\c1ccc(O)c(O)c1)OC(C(=O)O)C(OC(=O)/C=C\c1ccc(O)c(O)c1)C(=O)O	YDDGKXBLOXEEMN-VHOZIDCHSA-N	1	0.994982
FDB002580	45934467	D-Chicoric acid	O=C(/C=C\c1ccc(O)c(O)c1)OC(C(=O)O)C(OC(=O)/C=C\c1ccc(O)c(O)c1)C(=O)O	YDDGKXBLOXEEMN-VHOZIDCHSA-N	1	0.994982
FDB002584	10208	Chrysophanol	Cc1cc(O)c2c(c1)C(=O)c1cccc(O)c1C2=O	LQGUBLBATBMXHT-UHFFFAOYSA-N	0	0.00217805
FDB002586	6450240	Obtustyrene	COc1cc(O)ccc1C/C=C/c1ccccc1	ZAGLUIIUOWEVEN-VMPITWQZSA-N	1	0.970426
FDB002590	637541	m-Coumaric acid	O=C(O)/C=C/c1cccc(O)c1	KKSDGJDHHZEWEP-SNAWJCMRSA-N	0	0.0480886
FDB002592	1549106	cis-p-Coumaric acid	O=C(O)/C=C\c1ccc(O)cc1	NGSWKAQJJWESNS-UTCJRWHESA-N	0	0.16668
FDB002593	637542	p-Coumaric acid	O=C(O)/C=C/c1ccc(O)cc1	NGSWKAQJJWESNS-ZZXKWVIFSA-N	0	0.16668
FDB002593	637542	trans-p-Coumaric acid	O=C(O)/C=C/c1ccc(O)cc1	NGSWKAQJJWESNS-ZZXKWVIFSA-N	0	0.16668
FDB002593	637542	Hydroxycinnamic acid	O=C(O)/C=C/c1ccc(O)cc1	NGSWKAQJJWESNS-ZZXKWVIFSA-N	0	0.16668
FDB002593	637542	4-coumarate	O=C(O)/C=C/c1ccc(O)cc1	NGSWKAQJJWESNS-ZZXKWVIFSA-N	0	0.16668
FDB002594	637542	p-Coumaric acid	O=C(O)/C=C/c1ccc(O)cc1	NGSWKAQJJWESNS-ZZXKWVIFSA-N	0	0.16668
FDB002594	637542	trans-p-Coumaric acid	O=C(O)/C=C/c1ccc(O)cc1	NGSWKAQJJWESNS-ZZXKWVIFSA-N	0	0.16668
FDB002594	637542	Hydroxycinnamic acid	O=C(O)/C=C/c1ccc(O)cc1	NGSWKAQJJWESNS-ZZXKWVIFSA-N	0	0.16668
FDB002594	637542	4-coumarate	O=C(O)/C=C/c1ccc(O)cc1	NGSWKAQJJWESNS-ZZXKWVIFSA-N	0	0.16668
FDB002602	128861	Cyanidin	Oc1cc(O)c2cc(O)c(-c3ccc(O)c(O)c3)[o+]c2c1	VEVZSMAEJFVWIL-UHFFFAOYSA-O	1	0.999637
FDB002603	441667	Cyanidin 3-glucoside	OC[C@H]1O[C@@H](Oc2cc3c(O)cc(O)cc3[o+]c2-c2ccc(O)c(O)c2)[C@H](O)[C@@H](O)[C@@H]1O	RKWHWFONKJEUEF-GQUPQBGVSA-O	1	0.999953
FDB002608	5281708	Daidzein	O=c1c(-c2ccc(O)cc2)coc2cc(O)ccc12	ZQSIJRDFPHDXIC-UHFFFAOYSA-N	0	0.0134114
FDB002609	53398699	6''-Acetyldaidzin	CC(=O)OCC1OC(Oc2ccc3c(=O)c(-c4ccc(O)cc4)coc3c2)C(O)C(O)C1O	ZMOZJTDOTOZVRT-UHFFFAOYSA-N	0	0.153593
FDB002613	128853	Delphinidin	Oc1cc(O)c2cc(O)c(-c3cc(O)c(O)c(O)c3)[o+]c2c1	JKHRCGUTYDNCLE-UHFFFAOYSA-O	1	0.997408
FDB002613	128853	Delphinidin 3-xyloside 7-rhamnosylglucoside	Oc1cc(O)c2cc(O)c(-c3cc(O)c(O)c(O)c3)[o+]c2c1	JKHRCGUTYDNCLE-UHFFFAOYSA-O	1	0.997408
FDB002613	128853	Delphinidin galactoside	Oc1cc(O)c2cc(O)c(-c3cc(O)c(O)c(O)c3)[o+]c2c1	JKHRCGUTYDNCLE-UHFFFAOYSA-O	1	0.997408
FDB002613	128853	Delphinidin glycoside	Oc1cc(O)c2cc(O)c(-c3cc(O)c(O)c(O)c3)[o+]c2c1	JKHRCGUTYDNCLE-UHFFFAOYSA-O	1	0.997408
FDB002620	5377381	5,7-Dihydroxyisoflavone	O=c1c(-c2ccccc2)coc2cc(O)cc(O)c12	PJJGZPJJTHBVMX-UHFFFAOYSA-N	0	0.0140958
FDB002621	5281633	Gartanin	CC(C)=CCc1c(O)c(CC=C(C)C)c2oc3c(O)ccc(O)c3c(=O)c2c1O	OJXQLGQIDIPMTE-UHFFFAOYSA-N	1	0.898565
FDB002632	21592420	Cyclomammeisin	CC(C)CC(=O)c1c2c(c3oc(=O)cc(-c4ccccc4)c3c1O)CC(C(C)(C)O)O2	PTQKDRQFGLKODH-UHFFFAOYSA-N	0	0.0449212
FDB002635	21579161	Mammea A/AB cyclo F	CCC(C)C(=O)c1c2c(c3oc(=O)cc(-c4ccccc4)c3c1O)CC(C(C)(C)O)O2	AVIZABGQXBMRCJ-UHFFFAOYSA-N	0	0.152538
FDB002640	4484949	(・ゑｽｱ)-3',7-Dihydroxy-2',4'-dimethoxyisoflavan	COc1ccc(C2COc3cc(O)ccc3C2)c(OC)c1O	NUNFZNIXYWTZMW-UHFFFAOYSA-N	1	0.99637
FDB002641	442820	Sayanedin	COc1ccc2c(=O)c(-c3ccc(O)c(OC)c3)coc2c1	JSDXTLJPMLRQOB-UHFFFAOYSA-N	0	0.273911
FDB002647	5480299	1,5-Dihydroxyxanthone	O=c1c2cccc(O)c2oc2cccc(O)c12	APIPFXZYOMIJQG-UHFFFAOYSA-N	0	0.0475964
FDB002648	5281631	Euxanthone	O=c1c2cc(O)ccc2oc2cccc(O)c12	KDXFPEKLLFWHMN-UHFFFAOYSA-N	0	0.467574
FDB002652	5280569	Daphnetin	O=c1ccc2ccc(O)c(O)c2o1	ATEFPOUAMCWAQS-UHFFFAOYSA-N	1	0.969909
FDB002675	5281700	Tambulin	COc1ccc(-c2oc3c(OC)c(OC)cc(O)c3c(=O)c2O)cc1	KAPZSMYEZDLAFB-UHFFFAOYSA-N	0	0.484945
FDB002677	72281	Hesperetin	COc1ccc([C@@H]2CC(=O)c3c(O)cc(O)cc3O2)cc1O	AIONOLUJZLIMTK-AWEZNQCLSA-N	0	0.0281347
FDB002699	193669	3-(2,3-Dihydroxyphenyl)-2-propenoic acid	O=C(O)C=Cc1cccc(O)c1O	SIUKXCMDYPYCLH-UHFFFAOYSA-N	1	0.902184
FDB002699	193669	(E)-3-(2,3-Dihydroxyphenyl)-2-propenoic acid	O=C(O)C=Cc1cccc(O)c1O	SIUKXCMDYPYCLH-UHFFFAOYSA-N	1	0.902184
FDB002700	736186	Isoferulic acid	COc1ccc(/C=C/C(=O)O)cc1O	QURCVMIEKCOAJU-HWKANZROSA-N	1	0.631735
FDB002704	5276616	8-Hydroxy-2-methoxy-6-methyl-1,4-naphthoquinone	COC1=CC(=O)c2cc(C)cc(O)c2C1=O	KDBWUCIHUALFON-UHFFFAOYSA-N	0	0.0342546
FDB002706	131751081	6alpha-Hydroxyphaseollin	CC1(C)C=Cc2cc3c(cc2O1)C1(O)COc2cc(O)ccc2C1O3	KVUZVBGGLCNPQI-UHFFFAOYSA-N	0	0.141356
FDB002708	3806	Juglone	O=C1C=CC(=O)c2c(O)cccc21	KQPYUDDGWXQXHS-UHFFFAOYSA-N	0	0.00265571
FDB002710	237108	beta-Hydrojuglone	O=C1CCC(=O)c2c(O)cccc21	VYTBDSUNRJYVHL-UHFFFAOYSA-N	0	0.00290555
FDB002713	159287	Malvidin	COc1cc(-c2[o+]c3cc(O)cc(O)c3cc2O)cc(OC)c1O	KZMACGJDUUWFCH-UHFFFAOYSA-O	1	0.993538
FDB002714	443652	Malvidin 3-glucoside	COc1cc(-c2[o+]c3cc(O)cc(O)c3cc2O[C@@H]2O[C@H](CO)[C@@H](O)[C@H](O)[C@H]2O)cc(OC)c1O	PXUQTDZNOHRWLI-OXUVVOBNSA-O	1	0.999847
FDB002719	71436830	Mammea B/AB	CCCc1cc(=O)oc2c(CC=C(C)C)c(O)c(C(=O)C(C)CC)c(O)c12	PQMOXTJVIYEOQL-UHFFFAOYSA-N	1	0.827032
FDB002728	853433	Isoeugenol	C/C=C/c1ccc(O)c(OC)c1	BJIOGJUNALELMI-ONEGZZNKSA-N	1	0.898725
FDB002728	853433	(E)-Isoeugenol	C/C=C/c1ccc(O)c(OC)c1	BJIOGJUNALELMI-ONEGZZNKSA-N	1	0.898725
FDB002729	1549041	(Z)-Isoeugenol	C/C=C\c1ccc(O)c(OC)c1	BJIOGJUNALELMI-ARJAWSKDSA-N	1	0.898725
FDB002733	5319887	Moracin B	COc1cc(O)cc(-c2cc3cc(O)c(OC)cc3o2)c1	GOUSNRMGQRTROZ-UHFFFAOYSA-N	1	0.683318
FDB002736	5281670	Morin	O=c1c(O)c(-c2ccc(O)cc2O)oc2cc(O)cc(O)c12	YXOLAZRVSSWPPT-UHFFFAOYSA-N	1	0.951716
FDB002738	5319978	Myricanol	COc1c2cc(c(O)c1OC)CCCCC(O)CCc1ccc(O)c-2c1	SBGBAZQAEOWGFT-UHFFFAOYSA-N	1	0.984444
FDB002743	94378	[6]-Paradol	CCCCCCCC(=O)CCc1ccc(O)c(OC)c1	CZNLTCTYLMYLHL-UHFFFAOYSA-N	1	0.992635
FDB002744	5281678	Patuletin	COc1c(O)cc2oc(-c3ccc(O)c(O)c3)c(O)c(=O)c2c1O	JMIFIYIEXODVTO-UHFFFAOYSA-N	1	0.986757
FDB002746	31161	2-(3,4-Dihydroxyphenyl)-5,6-dihydroxy-7-methoxy-4H-1-benzopyran-4-one	COc1cc2oc(-c3ccc(O)c(O)c3)cc(=O)c2c(O)c1O	QWUHUBDKQQPMQG-UHFFFAOYSA-N	1	0.976914
FDB002748	12302249	Pelargonidin 3-glucoside	OCC1OC(Oc2cc3c(O)cc(O)cc3[o+]c2-c2ccc(O)cc2)C(O)C(O)C1O	ABVCUBUIXWJYSE-UHFFFAOYSA-O	1	0.999199
FDB002748	12302249	Pelargonidin 3-galactoside	OCC1OC(Oc2cc3c(O)cc(O)cc3[o+]c2-c2ccc(O)cc2)C(O)C(O)C1O	ABVCUBUIXWJYSE-UHFFFAOYSA-O	1	0.999199
FDB002750	628895	Thymusin	COc1c(O)c(O)c2c(=O)cc(-c3ccc(O)cc3)oc2c1OC	DAUMHRNXYGHXIC-UHFFFAOYSA-N	1	0.717687
FDB002751	160921	Nevadensin	COc1ccc(-c2cc(=O)c3c(O)c(OC)c(O)c(OC)c3o2)cc1	KRFBMPVGAYGGJE-UHFFFAOYSA-N	0	0.0415374
FDB002752	96539	Gardenin B	COc1ccc(-c2cc(=O)c3c(O)c(OC)c(OC)c(OC)c3o2)cc1	LXEVSYZNYDZSOB-UHFFFAOYSA-N	0	0.0415374
FDB002753	441773	Peonidin	COc1cc(-c2[o+]c3cc(O)cc(O)c3cc2O)ccc1O	XFDQJKDGGOEYPI-UHFFFAOYSA-O	1	0.503672
FDB002753	441773	Peonidin 3-[4-hydroxycinnamoyl-b-D-glucopyranoside]	COc1cc(-c2[o+]c3cc(O)cc(O)c3cc2O)ccc1O	XFDQJKDGGOEYPI-UHFFFAOYSA-O	1	0.503672
FDB002755	441774	Petunidin	COc1cc(-c2[o+]c3cc(O)cc(O)c3cc2O)cc(O)c1O	AFOLOMGWVXKIQL-UHFFFAOYSA-O	1	0.993538
FDB002755	441774	Petunidin 3-(p-coumaroylglucoside)	COc1cc(-c2[o+]c3cc(O)cc(O)c3cc2O)cc(O)c1O	AFOLOMGWVXKIQL-UHFFFAOYSA-O	1	0.993538
FDB002757	164615	3,4-Dihydro-8-hydroxy-3-(3-hydroxy-4-methoxyphenyl)-1H-2-benzopyran-1-one	COc1ccc(C2Cc3cccc(O)c3C(=O)O2)cc1O	PBILBHLAPJTJOT-UHFFFAOYSA-N	0	0.013045
FDB002758	238782	Pinocembrin	O=C1CC(c2ccccc2)Oc2cc(O)cc(O)c21	URFCJEUYXNAHFI-UHFFFAOYSA-N	0	0.0171951
FDB002758	238782	(S)-Pinocembrin	O=C1CC(c2ccccc2)Oc2cc(O)cc(O)c21	URFCJEUYXNAHFI-UHFFFAOYSA-N	0	0.0171951
FDB002759	238782	Pinocembrin	O=C1CC(c2ccccc2)Oc2cc(O)cc(O)c21	URFCJEUYXNAHFI-UHFFFAOYSA-N	0	0.0171951
FDB002759	238782	(S)-Pinocembrin	O=C1CC(c2ccccc2)Oc2cc(O)cc(O)c21	URFCJEUYXNAHFI-UHFFFAOYSA-N	0	0.0171951
FDB002760	234817	(+)-Pinoresinol	COc1cc(C2OCC3C(c4ccc(O)c(OC)c4)OCC23)ccc1O	HGXBRUKMWQGOIE-UHFFFAOYSA-N	0	0.0914456
FDB002765	10404353	Prudomestin	COc1ccc(-c2oc3c(OC)c(O)cc(O)c3c(=O)c2O)cc1	HLSIOUXODPWHFI-UHFFFAOYSA-N	0	0.471652
FDB002766	5280442	Acacetin	COc1ccc(-c2cc(=O)c3c(O)cc(O)cc3o2)cc1	DANYIYRPLHHOCZ-UHFFFAOYSA-N	0	0.147906
FDB002766	5280442	Acacetin 7-diglucoside	COc1ccc(-c2cc(=O)c3c(O)cc(O)cc3o2)cc1	DANYIYRPLHHOCZ-UHFFFAOYSA-N	0	0.147906
FDB002775	5281416	Aesculetin	O=c1ccc2cc(O)c(O)cc2o1	ILEDWLMCKZNDJK-UHFFFAOYSA-N	1	0.504811
FDB002778	443639	(-)-Epiafzelechin	Oc1ccc([C@H]2Oc3cc(O)cc(O)c3C[C@H]2O)cc1	RSYUFYQTACJFML-UKRRQHHQSA-N	1	0.788785
FDB002779	282014	Afzelechin	Oc1ccc(C2Oc3cc(O)cc(O)c3CC2O)cc1	RSYUFYQTACJFML-UHFFFAOYSA-N	1	0.788785
FDB002786	14379528	3,8-Dihydroxy-1-methylanthraquinone-2-carboxylic acid	Cc1c(C(=O)O)c(O)cc2c1C(=O)c1c(O)cccc1C2=O	MHABMANUFPZXEB-UHFFFAOYSA-N	0	0.00048778
FDB002790	131751085	Americanin A	O=C/C=C\c1ccc2c(c1)OC(CO)C(c1ccc(O)c(O)c1)O2	NTXXGPYGMQQSML-UPHRSURJSA-N	1	0.99002
FDB002791	5153580	trans-3,3',4',5,5',7-Hexahydroxyflavanone	O=C1c2c(O)cc(O)cc2OC(c2cc(O)c(O)c(O)c2)C1O	KJXSIXMJHKAJOD-UHFFFAOYSA-N	1	0.70361
FDB002791	5153580	(・ゑｽｱ)-Dihydromyricetin	O=C1c2c(O)cc(O)cc2OC(c2cc(O)c(O)c(O)c2)C1O	KJXSIXMJHKAJOD-UHFFFAOYSA-N	1	0.70361
FDB002798	5280443	Apigenin	O=c1cc(-c2ccc(O)cc2)oc2cc(O)cc(O)c12	KZNIFHPLKGYRTM-UHFFFAOYSA-N	0	0.209029
FDB002802	131752966	Apiumetin	C=C(C)C1Cc2cc3ccc(=O)oc3c(O)c2O1	VIUKEEZPYOJNOJ-UHFFFAOYSA-N	0	0.281308
FDB002802	131752966	(R)-Apiumetin	C=C(C)C1Cc2cc3ccc(=O)oc3c(O)c2O1	VIUKEEZPYOJNOJ-UHFFFAOYSA-N	0	0.281308
FDB002803	131751086	6,7-Dimethoxy-7-epirosmanol	COC1c2cc(C(C)C)c(O)c(O)c2C23CCCC(C)(C)C2C1(OC)OC3=O	MCHRWEBHSKWYBW-UHFFFAOYSA-N	0	0.0715352
FDB002806	122850	Aromadendrin	O=C1c2c(O)cc(O)cc2O[C@H](c2ccc(O)cc2)[C@H]1O	PADQINQHPQKXNL-LSDHHAIUSA-N	0	0.079972
FDB002820	12308704	Avicularin	O=c1c(OC2OC(CO)C(O)C2O)c(-c2ccc(O)c(O)c2)oc2cc(O)cc(O)c12	BDCDNTVZSILEOY-UHFFFAOYSA-N	1	0.999571
FDB002829	5281691	Rhamnetin	COc1cc(O)c2c(=O)c(O)c(-c3ccc(O)c(O)c3)oc2c1	JGUZGNYPMHHYRK-UHFFFAOYSA-N	1	0.985888
FDB002844	11108126	Rutaretin	CC(C)(O)C1Cc2cc3ccc(=O)oc3c(O)c2O1	FVFQELHSZVFPDZ-UHFFFAOYSA-N	0	0.487237
FDB002844	11108126	(S)-Rutaretin	CC(C)(O)C1Cc2cc3ccc(=O)oc3c(O)c2O1	FVFQELHSZVFPDZ-UHFFFAOYSA-N	0	0.487237
FDB002845	11108126	Rutaretin	CC(C)(O)C1Cc2cc3ccc(=O)oc3c(O)c2O1	FVFQELHSZVFPDZ-UHFFFAOYSA-N	0	0.487237
FDB002845	11108126	(S)-Rutaretin	CC(C)(O)C1Cc2cc3ccc(=O)oc3c(O)c2O1	FVFQELHSZVFPDZ-UHFFFAOYSA-N	0	0.487237
FDB003143	2762430	3,4-Dihydroxyphenylacetone	CC(=O)Cc1ccc(O)c(O)c1	JQXBETDGCMQLMK-UHFFFAOYSA-N	1	0.997733
FDB003435	131751159	(1a,5b,6a)-7-Protoilludene-1,5,6,14-tetrol 14-(2,4-dihydroxy-6-methylbenzoic acid)	Cc1cc(O)cc(O)c1C(=O)OCC1=CC2CC(C)(C)C(O)C2C2(C)CC(O)C12O	OEBGQVIRXPDBGY-UHFFFAOYSA-N	1	0.570909
FDB003499	10178463	(Z)-Resveratrol 3-glucoside	OC[C@H]1O[C@@H](Oc2cc(O)cc(/C=C\c3ccc(O)cc3)c2)[C@H](O)[C@@H](O)[C@@H]1O	HSTZMXCBWJGKHG-BUFXCDORSA-N	1	0.998031
FDB003500	131751049	(Z)-Resveratrol 4'-glucoside	OCC1OC(Oc2ccc(/C=C\c3cc(O)cc(O)c3)cc2)C(O)C(O)C1O	RUOKEYJFAJITAG-UPHRSURJSA-N	1	0.98397
FDB003598	5991	17alpha-ethynylestradiol	C#C[C@]1(O)CC[C@H]2[C@@H]3CCc4cc(O)ccc4[C@H]3CC[C@@]21C	BFPYWIDHMRZLRN-SLHNCBLASA-N	0	0.0747612
FDB003761	72276	alpha-Catechin	Oc1cc(O)c2c(c1)O[C@H](c1ccc(O)c(O)c1)[C@H](O)C2	PFTAWBLQPZVEMU-UKRRQHHQSA-N	1	0.983609
FDB003829	5319502	4-Methylaesculetin	Cc1cc(=O)oc2cc(O)c(O)cc12	KVOJTUXGYQVLAJ-UHFFFAOYSA-N	0	0.0813314
FDB003851	85859469	Dillanol	COc1ccc2ccc3oc4cc(O)cc(O)c4c(=O)c3c2c1	ZFAGJQRGJIBDCJ-UHFFFAOYSA-N	0	0.142779
FDB003852	157009861	Dillanoside	COc1ccc2ccc3oc4cc(OC5OC(CO)C(O)C(O)C5O)cc(O)c4c(=O)c3c2c1	MNMKDPGRWWQDGI-UHFFFAOYSA-N	1	0.701316
FDB003881	622629	1,2-Disehydronorcoclaurine	Oc1ccc(CC2=NCCc3cc(O)c(O)cc32)cc1	CCGUUHSJCGMIMD-UHFFFAOYSA-N	0	0.175811
FDB003911	5280704	Apiumetrin	O=c1cc(-c2ccc(O)cc2)oc2cc(O[C@@H]3O[C@H](CO)[C@@H](O)[C@H](O)[C@H]3O)cc(O)c12	KMOUJOKENFFTPU-QNDFHXLGSA-N	1	0.993777
FDB004005	5376586	Xanthoxotin	COc1cc2[nH]c3ccccc3c(=O)c2c(O)c1OC	CYPILPIHKOUTNO-UHFFFAOYSA-N	1	0.591385
FDB004146	637542	p-Coumaric acid	O=C(O)/C=C/c1ccc(O)cc1	NGSWKAQJJWESNS-ZZXKWVIFSA-N	0	0.16668
FDB004146	637542	trans-p-Coumaric acid	O=C(O)/C=C/c1ccc(O)cc1	NGSWKAQJJWESNS-ZZXKWVIFSA-N	0	0.16668
FDB004146	637542	Hydroxycinnamic acid	O=C(O)/C=C/c1ccc(O)cc1	NGSWKAQJJWESNS-ZZXKWVIFSA-N	0	0.16668
FDB004146	637542	4-coumarate	O=C(O)/C=C/c1ccc(O)cc1	NGSWKAQJJWESNS-ZZXKWVIFSA-N	0	0.16668
FDB004148	5748554	Kaempferol 3-O-beta-D-xylofuranoside	O=c1c(O[C@@H]2O[C@H](CO)[C@H](O)[C@H]2O)c(-c2ccc(O)cc2)oc2cc(O)cc(O)c12	POQICXMTUPVZMX-WNJKXWAASA-N	1	0.944198
FDB004152	89287	Sinapin	COc1cc(C=CC(=O)OCC[N+](C)(C)C)cc(OC)c1O	HUJXHFRXWWGYQH-UHFFFAOYSA-O	1	0.982316
FDB004209	5281787	Caffeic acid ester	O=C(/C=C/c1ccc(O)c(O)c1)OCCc1ccccc1	SWUARLUWKZWEBQ-VQHVLOKHSA-N	1	0.949218
FDB004214	7266	Diaminopropane	Nc1ccc(O)c(N)c1	XIWMTQIUUWJNRP-UHFFFAOYSA-N	1	0.9985
FDB004350	2824823	ent-Epigallocatechin 3-gallate	O=C(O[C@H]1Cc2c(O)cc(O)cc2O[C@H]1c1cc(O)c(O)c(O)c1)c1cc(O)c(O)c(O)c1	WMBWREPUVVBILR-RXVVDRJESA-N	1	0.759295
FDB004421	9882981	4-Gallocatechol	Oc1cc(O)c2c(c1)O[C@@H](c1cc(O)c(O)c(O)c1)[C@H](O)C2	XMOCLSLCDHWDHP-DOMZBBRYSA-N	1	0.985028
FDB004551	10687	o-Xylenol	Cc1cccc(O)c1C	QWBBPBRQALCEIZ-UHFFFAOYSA-N	0	0.0206899
FDB004692	42759	Vanillyl octanamide	CCCCCCCCN=C(O)c1ccc(O)c(OC)c1	CMUQEPIYTHQKDV-UHFFFAOYSA-N	1	0.991107
FDB004855	68795442	3,5,7-Trimethylepicatechin	COc1cc(OC)c2c(c1)O[C@H](c1ccc(O)c(O)c1)[C@H](OC)C2	GZARPSIXRIMXRD-QZTJIDSGSA-N	1	0.904632
FDB004897	25244596	Dihydrofumigatin	COc1c(O)cc(C)c(O)c1O	FBRSHCVRTNPNES-UHFFFAOYSA-N	1	0.99077
FDB005026	179999	Citronetin	O=C1CC(c2ccccc2O)Oc2cc(O)cc(O)c21	LSLXUDALHVEMQB-UHFFFAOYSA-N	0	0.0368531
FDB005139	5320206	Nordentatin	C=CC(C)(C)c1c(O)c2c(c3ccc(=O)oc13)OC(C)(C)C=C2	FREXEHTVBRSRGJ-UHFFFAOYSA-N	0	0.00879576
FDB005153	12769	2,3,5-Trimethylphenol	Cc1cc(C)c(C)c(O)c1	OGRAOKJKVGDSFR-UHFFFAOYSA-N	1	0.651333
FDB005154	6997	2-Ethylphenol	CCc1ccccc1O	IXQGCWUGDFDQMF-UHFFFAOYSA-N	0	0.00146115
FDB005181	5280862	3-O-Methylkaempferol	COc1c(-c2ccc(O)cc2)oc2cc(O)cc(O)c2c1=O	VJJZJBUCDWKPLC-UHFFFAOYSA-N	0	0.102244
FDB005199	69894	Isoscopoletin	COc1cc2oc(=O)ccc2cc1O	SYTYLPHCLSSCOJ-UHFFFAOYSA-N	0	0.00344025
FDB005302	7465	p-Isopropylphenol	CC(C)c1ccc(O)cc1	YQUQWHNMBPIWGK-UHFFFAOYSA-N	0	0.0102765
FDB005352	124072	Tetrahydrocurcumin	COc1cc(CCC(=O)CC(=O)CCc2ccc(O)c(OC)c2)ccc1O	LBTVHXHERHESKG-UHFFFAOYSA-N	1	0.993004
FDB005401	442508	Aucaparin	COc1cc(-c2ccccc2)cc(OC)c1O	KCKBEANTNJGRCV-UHFFFAOYSA-N	1	0.995446
FDB005571	515717	Glutamyltyrosine	N[C@@H](CCC(=O)O)C(O)=N[C@@H](Cc1ccc(O)cc1)C(=O)O	YSWHPLCDIMUKFE-QWRGUYRKSA-N	0	0.0120183
FDB005736	5320438	Pectolinarigenin	COc1ccc(-c2cc(=O)c3c(O)c(OC)c(O)cc3o2)cc1	GPQLHGCIAUEJQK-UHFFFAOYSA-N	1	0.626864
FDB005736	5320438	Pectolinamarigenin	COc1ccc(-c2cc(=O)c3c(O)c(OC)c(O)cc3o2)cc1	GPQLHGCIAUEJQK-UHFFFAOYSA-N	1	0.626864
FDB005737	15782	Propiovanillone	CCC(=O)c1ccc(O)c(OC)c1	FBGXENQFSMMBNY-UHFFFAOYSA-N	1	0.984791
FDB005824	69600	2-Hydroxy-4-methoxybenzaldehyde	COc1ccc(C=O)c(O)c1	WZUODJNEIXSNEU-UHFFFAOYSA-N	0	0.0458269
FDB005841	7005	Naphthalen-1-ol	Oc1cccc2ccccc12	KJCVRFUGPWSIIH-UHFFFAOYSA-N	1	0.864158
FDB005844	10205	Plumbagin	CC1=CC(=O)c2c(O)cccc2C1=O	VCMMXZQDRFWYSE-UHFFFAOYSA-N	0	0.000232968
FDB005846	348162	Sakuranin	COc1cc2c(c(OC3OC(CO)C(O)C(O)C3O)c1)C(=O)CC(c1ccc(O)cc1)O2	NEPMMBQHELYZIW-UHFFFAOYSA-N	0	0.433478
FDB005977	5317291	6-Methoxy-7-methylquercetin	COc1cc2oc(-c3ccc(O)c(O)c3)c(O)c(=O)c2c(O)c1OC	WYKWHSPRHPZRCR-UHFFFAOYSA-N	1	0.960624
FDB005983	21721966	Apigenin 7-(6''-O-acetyl)-glucoside	CC(=O)OC[C@H]1O[C@@H](Oc2cc(O)c3c(=O)cc(-c4ccc(O)cc4)oc3c2)[C@H](O)[C@@H](O)[C@@H]1O	LYFXRHUNCZZUTQ-DODNOZFWSA-N	1	0.849971
FDB005989	5281608	Chrysosplenetin	COc1cc(-c2oc3cc(OC)c(OC)c(O)c3c(=O)c2OC)ccc1O	NBVTYGIYKCPHQN-UHFFFAOYSA-N	1	0.596983
FDB005990	189065	Chrysosplenol	COc1cc(-c2oc3cc(OC)c(O)c(O)c3c(=O)c2OC)ccc1O	QQBSPLCHDUCBNM-UHFFFAOYSA-N	1	0.719834
FDB006019	5320946	Rhamnocitrin	COc1cc(O)c2c(=O)c(O)c(-c3ccc(O)cc3)oc2c1	MQSZRBPYXNEFHF-UHFFFAOYSA-N	1	0.868158
FDB006051	5321954	Acacetin 7-glucoside	COc1ccc(-c2cc(=O)c3c(O)cc(O[C@@H]4O[C@H](CO)[C@@H](O)[C@H](O)[C@H]4O)cc3o2)cc1	NLZCOTZRUWYPTP-MIUGBVLSSA-N	1	0.788934
FDB006127	5321000	Rotundifoline	CC[C@H]1CN2CCC3(C(O)=Nc4cccc(O)c43)C2C[C@@H]1/C(=C\OC)C(=O)OC	IXWWTVSMMIIIFZ-LWWKTLCYSA-N	0	0.0482189
FDB006133	236032	(-)-Mintlactone	O=Cc1cc(S(=O)(=O)c2ccc(O)c(C=O)c2)ccc1O	NRBDZRMCFXNSFF-UHFFFAOYSA-N	1	0.987593
FDB006167	3080750	Gardenin D	COc1ccc(-c2cc(=O)c3c(O)c(OC)c(OC)c(OC)c3o2)cc1O	DQMSOZCDDAULPH-UHFFFAOYSA-N	1	0.865018
FDB006184	161271	Salvigenin	COc1ccc(-c2cc(=O)c3c(O)c(OC)c(OC)cc3o2)cc1	QCDYOIZVELGOLZ-UHFFFAOYSA-N	0	0.110895
FDB006231	439280	5-Hydroxy-L-tryptophan	N[C@@H](Cc1c[nH]c2ccc(O)cc12)C(=O)O	LDCYZAJDBXYCGN-VIFPVBQESA-N	1	0.918296
FDB006299	235241	(+)-Cycloolivil	COc1cc(C2c3cc(O)c(OC)cc3CC(O)(CO)C2CO)ccc1O	KCIQZCNOUZCRGH-UHFFFAOYSA-N	1	0.91379
FDB006317	586733	L-Olivil	COc1cc(CC2(O)COC(c3ccc(O)c(OC)c3)C2CO)ccc1O	BVHIKUCXNBQDEM-UHFFFAOYSA-N	1	0.754922
FDB006350	442662	Majaronin	COc1cc(-c2cc(=O)c3c(O)c(O)c(OC)c(OC)c3o2)ccc1O	BAIRXMVFPKLWSE-UHFFFAOYSA-N	1	0.592835
FDB006364	247477	4,5-Dimethyl-2-ethylphenol	CCc1cc(C)c(C)cc1O	ZUDAICPAUJSPHK-UHFFFAOYSA-N	1	0.813513
FDB006508	5317652	Phaseollin isoflavone	CC1(C)C=Cc2c(ccc(-c3coc4cc(O)ccc4c3=O)c2O)O1	COLMVFWKLOZOOP-UHFFFAOYSA-N	0	0.085209
FDB006540	5280681	Quercetin 3-O-methyl-ether	COc1c(-c2ccc(O)c(O)c2)oc2cc(O)cc(O)c2c1=O	WEPBGSIAWZTEJR-UHFFFAOYSA-N	1	0.966143
FDB006560	448537	Estrogen	CC/C(=C(/CC)c1ccc(O)cc1)c1ccc(O)cc1	RGLYKWWBQGJZGM-ISLYRVAYSA-N	0	0.00174548
FDB006735	5319108	Luteic acid	O=C(O)c1cc(O)c(O)c2oc(=O)c3cc(O)c(O)c(O)c3c12	FLZGFQFYDGHWLR-UHFFFAOYSA-N	1	0.726836
FDB006781	5756	Estriol	C[C@]12CC[C@@H]3c4ccc(O)cc4CC[C@H]3[C@@H]1C[C@@H](O)[C@@H]2O	PROQIPRRNZUXQM-ZXXIGWHRSA-N	0	0.0747612
FDB006782	467297	Flavan-3-ol	COc1c(O)cc(C(=O)O[C@@H]2Cc3c(O)cc(O)cc3O[C@@H]2c2ccc(O)c(O)c2)cc1O	BXDRTHBTGNNTEW-NHCUHLMSSA-N	0	0.177673
FDB006783	136794813	Flavogallol	O=c1oc2c(O)c3oc(=O)c4cc(O)c(O)c5oc(=O)c(c2c2c(O)c(O)c(O)cc12)c3c54	JTFOBWXMEHITKZ-UHFFFAOYSA-N	1	0.88741
FDB006855	5316606	Desoxyrhaponticin	COc1ccc(/C=C/c2cc(O)cc(O[C@@H]3O[C@H](CO)[C@@H](O)[C@H](O)[C@H]3O)c2)cc1	MFMQRDLLSRLUJY-DXKBKAGUSA-N	1	0.838298
FDB006911	5281601	4'-Methylgenkwanin	COc1ccc(-c2cc(=O)c3c(O)cc(OC)cc3o2)cc1	LZERJKGWTQYMBB-UHFFFAOYSA-N	0	0.147906
FDB006923	11566445	Carnosolic acid	CC(C)c1cc2c(c(O)c1O)C1(C(=O)O)CCCC(C)(C)C1CC2O	XMKKZBYHMFTMOJ-UHFFFAOYSA-N	0	0.0500004
FDB006932	5281617	Genkwanin	COc1cc(O)c2c(=O)cc(-c3ccc(O)cc3)oc2c1	JPMYFOBNRRGFNO-UHFFFAOYSA-N	0	0.393461
FDB006934	13940617	Hispiduloside	COc1c(OC2OC(CO)C(O)C(O)C2O)cc2oc(-c3ccc(O)cc3)cc(=O)c2c1O	GCLAFEGUXXHIFT-UHFFFAOYSA-N	1	0.992543
FDB006937	10698	Mesity alcohol	Cc1cc(C)c(O)c(C)c1	BPRYUXCVCCNUFE-UHFFFAOYSA-N	1	0.932655
FDB006937	10698	2,4,6-Trimethylphenol	Cc1cc(C)c(O)c(C)c1	BPRYUXCVCCNUFE-UHFFFAOYSA-N	1	0.932655
FDB006941	330878	N-Methylrosmaricine	CNC1c2cc(C(C)C)c(O)c(O)c2C23CCCC(C)(C)C2C1OC3=O	RCODLXKABFVUOP-UHFFFAOYSA-N	0	0.155952
FDB006968	68111	Chrysophanol-9-anthrone	Cc1cc(O)c2c(c1)Cc1cccc(O)c1C2=O	ZZBWSNKBZKPGAK-UHFFFAOYSA-N	0	0.00182964
FDB006989	157009999	Carnosic acid 12-methyl ether	COc1c(C(C)C)cc2c(c1O)C1C(C(=O)O)CCC(C)(C)C1CC2	LGAMCBOKOMIWEL-UHFFFAOYSA-N	0	0.0758122
FDB007002	5320438	Pectolinarigenin	COc1ccc(-c2cc(=O)c3c(O)c(OC)c(O)cc3o2)cc1	GPQLHGCIAUEJQK-UHFFFAOYSA-N	1	0.626864
FDB007002	5320438	Pectolinamarigenin	COc1ccc(-c2cc(=O)c3c(O)c(OC)c(O)cc3o2)cc1	GPQLHGCIAUEJQK-UHFFFAOYSA-N	1	0.626864
FDB007010	5321088	Salviol	CC(C)c1cc2c(cc1O)[C@@]1(C)CC(O)CC(C)(C)C1CC2	PRYXPGFZVGZNBL-FPMRRHDISA-N	1	0.560314
FDB007113	134162	Isodityrosine	NC(Cc1ccc(O)c(Oc2ccc(C[C@H](N)C(=O)O)cc2)c1)C(=O)O	FWZXNPNHUWFOCM-LSLKUGRBSA-N	1	0.99658
FDB007156	5318770	Tuberosin	CC1(C)C=Cc2cc3c(cc2O1)O[C@@H]1c2ccc(O)cc2OC[C@]31O	ZBTYHECJEINCMD-QUCCMNQESA-N	0	0.141356
FDB007241	7948	3,5-Dimethylphenol	Cc1cc(C)cc(O)c1	TUAMRELNJMMDMT-UHFFFAOYSA-N	0	0.00747613
FDB007324	157010019	8-Demethylthymonin	COc1cc(C2CC(=O)c3c(O)c(O)c(OC)c(O)c3O2)ccc1O	YKXZTXWDLQVGGK-UHFFFAOYSA-N	0	0.144513
FDB007325	181092	8-Methoxycirsilineol	COc1cc(-c2cc(=O)c3c(O)c(OC)c(OC)c(OC)c3o2)ccc1O	UBZBPKARIHPOEC-UHFFFAOYSA-N	0	0.456353
FDB007331	6989	Thymunic acid	Cc1ccc(C(C)C)c(O)c1	MGSRCZKZVOBKFT-UHFFFAOYSA-N	0	0.0739879
FDB007331	6989	2-Isopropyl-5-methylphenol	Cc1ccc(C(C)C)c(O)c1	MGSRCZKZVOBKFT-UHFFFAOYSA-N	0	0.0739879
FDB007375	67283061	1,3-Diferuloylglycerol	COc1cc(C=CC(=O)OCC(O)COC(=O)C=Cc2ccc(O)c(OC)c2)ccc1O	PATJZXBBUQEFOY-UHFFFAOYSA-N	1	0.99553
FDB007413	157010022	Cyanidin 3-O-alpha-L-arabinoside	OC[C@@H]1O[C@@H](Oc2cc3c(O)cc(O)cc3[o+]c2-c2ccc(O)c(O)c2)[C@H](O)[C@H]1O	SBBFXSBQYRSIPP-PNYFIKQUSA-O	1	0.999953
FDB007414	92448832	Cyanidin 3-O-alpha-L-galactoside	OC[C@@H]1O[C@@H](Oc2cc3c(O)cc(O)cc3[o+]c2-c2ccc(O)c(O)c2)[C@@H](O)[C@H](O)[C@@H]1O	RKWHWFONKJEUEF-KWLWEVDOSA-O	1	0.999953
FDB007424	157010023	Malvidin 3-alpha-L-galactoside	C=Cc1cc(-c2[o+]c3cc(O)cc(O)c3cc2O[C@H]2O[C@@H](CO)[C@@H](O)[C@@H](O)[C@@H]2O)cc(OC)c1C	ALKNIMHUPXLKRN-GCSUUFGQSA-O	1	0.958454
FDB007473	5320351	Artemetin	COc1ccc(-c2oc3cc(OC)c(OC)c(O)c3c(=O)c2OC)cc1OC	RIGYMJVFEJNCKD-UHFFFAOYSA-N	0	0.335754
FDB007473	5320351	Artemitin	COc1ccc(-c2oc3cc(OC)c(OC)c(O)c3c(=O)c2OC)cc1OC	RIGYMJVFEJNCKD-UHFFFAOYSA-N	0	0.335754
FDB007498	3054	Diethylstilbesterol	CCC(=C(CC)c1ccc(O)cc1)c1ccc(O)cc1	RGLYKWWBQGJZGM-UHFFFAOYSA-N	0	0.00174548
FDB007616	5319874	(S)-(+)-1-(p-Hydroxy-trans-cinnamoyl)-glycerol	O=C(/C=C/c1ccc(O)cc1)OCC(O)CO	YUQSZTOOHLGKGG-ZZXKWVIFSA-N	1	0.809838
FDB007650	441647	Apigenidin	Oc1ccc(-c2ccc3c(O)cc(O)cc3[o+]2)cc1	ZKMZBAABQFUXFE-UHFFFAOYSA-O	1	0.965753
FDB007686	3286789	Leucopelargonidin	Oc1ccc(C2Oc3cc(O)cc(O)c3C(O)C2O)cc1	FSVMLWOLZHGCQX-UHFFFAOYSA-N	1	0.917453
FDB007710	102139104	(2S,4R,6S)-2-[2-(4-Hydroxy-3-methoxyphenyl)ethyl]tetrahydro-6-(4,5-dihydroxy-3-methoxyphenyl)-2H-pyran-4-ol	COc1cc(CCC2CC(O)CC(c3cc(O)c(O)c(OC)c3)O2)ccc1O	YYPVGAJJYQQFMX-UHFFFAOYSA-N	1	0.989243
FDB007710	102139104	(2S,4S,6S)-2-[2-(4-Hydroxy-3-meyhoxyphenyl)ethyl]tetrahydro-6-(4,5-dihydroxy-3-methoxyphenyl)-2H-pyran-4-ol	COc1cc(CCC2CC(O)CC(c3cc(O)c(O)c(OC)c3)O2)ccc1O	YYPVGAJJYQQFMX-UHFFFAOYSA-N	1	0.989243
FDB007710	102139104	1,5-Epoxy-3-hydroxy-1-(3,4-dihydroxy-5-methoxyphenyl)-7-(4-hydroxy-3-methoxyphenyl)-heptane	COc1cc(CCC2CC(O)CC(c3cc(O)c(O)c(OC)c3)O2)ccc1O	YYPVGAJJYQQFMX-UHFFFAOYSA-N	1	0.989243
FDB007711	73803060	1,5-Epoxy-3-hydroxy-1-(4-hydroxy-3,5-dimethoxyphenyl)-7-(4-hydroxy-3-methoxyphenyl)-heptane	COc1cc(CCC2CC(O)CC(c3cc(OC)c(O)c(OC)c3)O2)ccc1O	FSJJNEYYEKNFEZ-UHFFFAOYSA-N	1	0.989243
FDB007712	5318274	1-(4-Hydroxy-3-methoxyphenyl)-3,5-diacetoxyoctane	CCCC(CC(CCc1ccc(O)c(OC)c1)OC(C)=O)OC(C)=O	AUBPDZJRJKZQEX-UHFFFAOYSA-N	1	0.959282
FDB007714	11068834	1,7-bis-(4-Hydroxy-3-methoxyphenyl)-heptane-3,5-diol	COc1cc(CCC(O)CC(O)CCc2ccc(O)c(OC)c2)ccc1O	OELMAFBLFOKZJD-UHFFFAOYSA-N	1	0.956731
FDB007733	129737753	(3R)-Acetoxy-(5S)-hydroxy-1-(4-hydroxy-3-methoxyphenyl)-decane	CCCCC[C@H](O)C[C@@H](CCc1ccc(O)c(OC)c1)OC(C)=O	OEGIGAPIFHYJOL-DLBZAZTESA-N	1	0.959282
FDB007744	131751038	(2S,4S,6S)-2-[2-(4-Hydroxy-3-meyhoxyphenyl)ethyl]tetrahydro-6-(4,5-dihydroxy-3-methoxyphenyl)-2H-pyran-4-yl 4-acetate	COc1cc(CCC2CC(OC(C)=O)CC(c3cc(O)c(O)c(OC)c3)O2)ccc1O	PCHXAHPLKORHMW-UHFFFAOYSA-N	1	0.93083
FDB007744	131751038	3-Epiacetoxy-1,5-epoxy-1-(3,4-dihydroxy-5-methoxyphenyl)-7-(4-hydroxy-3-methoxyphenyl)-heptane	COc1cc(CCC2CC(OC(C)=O)CC(c3cc(O)c(O)c(OC)c3)O2)ccc1O	PCHXAHPLKORHMW-UHFFFAOYSA-N	1	0.93083
FDB007772	11152	[8]-Shogaol	CCCCCC=CC(=O)CCc1ccc(O)c(OC)c1	OQWKEEOHDMUXEO-UHFFFAOYSA-N	1	0.992471
FDB007772	11152	cis-[6]-Shogaol	CCCCCC=CC(=O)CCc1ccc(O)c(OC)c1	OQWKEEOHDMUXEO-UHFFFAOYSA-N	1	0.992471
FDB007772	11152	[6]-Shogaol	CCCCCC=CC(=O)CCc1ccc(O)c(OC)c1	OQWKEEOHDMUXEO-UHFFFAOYSA-N	1	0.992471
FDB007772	11152	1-(3,4-Dimethoxyphenyl)-4-decen-3-one	CCCCCC=CC(=O)CCc1ccc(O)c(OC)c1	OQWKEEOHDMUXEO-UHFFFAOYSA-N	1	0.992471
FDB007773	24826452	[9]-Gingerol	CCCCCCCCC(O)CC(=O)CCc1ccc(O)c(OC)c1	POEQJXMZRAIOBX-UHFFFAOYSA-N	1	0.985326
FDB007788	11152	[8]-Shogaol	CCCCCC=CC(=O)CCc1ccc(O)c(OC)c1	OQWKEEOHDMUXEO-UHFFFAOYSA-N	1	0.992471
FDB007788	11152	cis-[6]-Shogaol	CCCCCC=CC(=O)CCc1ccc(O)c(OC)c1	OQWKEEOHDMUXEO-UHFFFAOYSA-N	1	0.992471
FDB007788	11152	[6]-Shogaol	CCCCCC=CC(=O)CCc1ccc(O)c(OC)c1	OQWKEEOHDMUXEO-UHFFFAOYSA-N	1	0.992471
FDB007788	11152	1-(3,4-Dimethoxyphenyl)-4-decen-3-one	CCCCCC=CC(=O)CCc1ccc(O)c(OC)c1	OQWKEEOHDMUXEO-UHFFFAOYSA-N	1	0.992471
FDB007789	6442560	cis-[8]-Shogaol	CCCCCCC/C=C/C(=O)CCc1ccc(O)c(OC)c1	LGZSMXJRMTYABD-MDZDMXLPSA-N	1	0.992471
FDB007943	157010039	Lactupicrin methyl ester	C=C(C(=O)OC)C1C(O)C2C(CO)=CC(=O)C2=C(C)CC1(C)OC(=O)Cc1ccc(O)cc1	LYTHENPWSABMLO-UHFFFAOYSA-N	0	0.0284201
FDB007957	5318356	7-Demethyltangeretin	COc1ccc(-c2cc(=O)c3c(OC)c(OC)c(O)c(OC)c3o2)cc1	IPCCBZZCWJJFIF-UHFFFAOYSA-N	0	0.0415374
FDB008010	10341413	2,10-Di-(gamma,gamma-dimethylallyl)-glycinol	CC(C)=CCc1cc2c(cc1O)OC[C@@]1(O)c3ccc(O)c(CC=C(C)C)c3O[C@@H]21	ZAAKSBRPXNODLV-LOSJGSFVSA-N	1	0.987277
FDB008016	5464170	Irigenin	COc1cc(-c2coc3cc(O)c(OC)c(O)c3c2=O)cc(O)c1OC	TUGWPJJTQNLKCL-UHFFFAOYSA-N	0	0.275664
FDB008164	10429233	Dihydrocurcumin	COc1cc(/C=C/C(=O)CC(=O)CCc2ccc(O)c(OC)c2)ccc1O	MUYJSOCNDLUHPJ-XVNBXDOJSA-N	1	0.999601
FDB008222	131751176	Brevifolincarboxylic acid 9-sulfate	O=C1CC(C(=O)O)c2c1oc(=O)c1cc(O)c(O)c(OS(=O)(=O)O)c21	FOTVSXFSPLKLQZ-UHFFFAOYSA-N	1	0.949196
FDB008258	171769	Vestitone	COc1ccc(C2COc3cc(O)ccc3C2=O)c(O)c1	WQCJOKYOIJVEFN-UHFFFAOYSA-N	0	0.0156207
FDB008279	54680478	Bisnoryangonin	O=c1cc(O)cc(/C=C/c2ccc(O)cc2)o1	ORVQWHLMVLOZPX-ZZXKWVIFSA-N	0	0.360114
FDB008317	442771	Ferreirin	COc1ccc(C2COc3cc(O)cc(O)c3C2=O)c(O)c1	CBEPNYOFLRIAGR-UHFFFAOYSA-N	0	0.0153532
FDB008332	131751179	Armillaribin	COc1cc(C)c(C(=O)OC2CC3(C)C2=C(C=O)CC2CC(C)(C)CC23)c(O)c1	HWLRIFRIRNSGBG-UHFFFAOYSA-N	0	0.0166312
FDB008333	21126389	Armillarilin	COc1cc(C)c(C(=O)OC2CC3(C)C4CC(C)(C)CC4(O)C=C(C=O)C23O)c(O)c1	JGQMXVRWAOSIBE-UHFFFAOYSA-N	0	0.0218823
FDB008334	21126387	Armillarinin	COc1cc(O)c(C(=O)OC2CC3(C)C4CC(C)(C)CC4(O)C=C(C=O)C23O)c(C)c1Cl	XOGUZUVXPLTDMB-UHFFFAOYSA-N	0	0.0852662
FDB008367	146167	Danielone	COc1cc(C(=O)CO)cc(OC)c1O	ZTBAPEIDNUHRNC-UHFFFAOYSA-N	1	0.98085
FDB008368	5357345	Heliannone A	COc1ccc(C(=O)/C=C/c2ccc(O)cc2)c(O)c1OC	RURQJVCNVGERHF-WEVVVXLNSA-N	1	0.878122
FDB008378	5284649	6-Hydroxydaidzein	O=c1c(-c2ccc(O)cc2)coc2cc(O)c(O)cc12	GYLUFQJZYAJQDI-UHFFFAOYSA-N	0	0.0439608
FDB008383	5280551	2'-Hydroxyformononetin	COc1ccc(-c2coc3cc(O)ccc3c2=O)c(O)c1	XKHHKXCBFHUOHM-UHFFFAOYSA-N	0	0.0148657
FDB008412	480785	3'-Dimethylallylkievitone	CC(C)=CCc1c(O)ccc(C2COc3c(CC=C(C)C)c(O)cc(O)c3C2=O)c1O	FSHPJPOJLGCQOJ-UHFFFAOYSA-N	1	0.942251
FDB008412	480785	(・ゑｽｱ)-2',4',5,7-Tetrahydroxy-3',8-diprenylisoflavanone	CC(C)=CCc1c(O)ccc(C2COc3c(CC=C(C)C)c(O)cc(O)c3C2=O)c1O	FSHPJPOJLGCQOJ-UHFFFAOYSA-N	1	0.942251
FDB008421	5375083	(S,E)-Zearalenone	CC1CCCC(=O)CCC/C=C/c2cc(O)cc(O)c2C(=O)O1	MBMQEIFVQACCCH-XVNBXDOJSA-N	0	0.00685488
FDB008433	157010044	Astringin	OCC1OC(Oc2cc(O)cc(/C=C\c3ccc(O)c(O)c3)c2)C(O)C(O)C1O	PERPNFLGJXUDDW-UPHRSURJSA-N	1	0.999887
FDB008472	5614	Malonoben	CC(C)(C)c1cc(C=C(C#N)C#N)cc(C(C)(C)C)c1O	MZOPWQKISXCCTP-UHFFFAOYSA-N	1	0.923917
FDB008478	21681009	Isorhapontigenin	COc1cc(/C=C\c2cc(O)cc(O)c2)ccc1O	ANNNBEZJTNCXHY-IHWYPQMZSA-N	1	0.955642
FDB008502	14353343	4',5,8-Trihydroxyflavanone	O=C1CC(c2ccc(O)cc2)Oc2c(O)ccc(O)c21	SMRHIFAZRRVAQZ-UHFFFAOYSA-N	0	0.490304
FDB008524	10879760	Rhapontigenin	COc1ccc(/C=C\c2cc(O)cc(O)c2)cc1O	PHMHDRYYFAYWEG-IHWYPQMZSA-N	1	0.857663
FDB008525		Rhapontin	COc1ccc(/C=C\c2cc(O)cc(OC3OC(CO)C(O)C(O)C3O)c2)cc1O	GKAJCVFOJGXVIA-IHWYPQMZSA-N	1	0.992376
FDB008620	131751217	14-Hydroxy-7-methylrosmanol	COC1c2c(O)c(C(C)C)c(O)c(O)c2C23CCCC(C)(C)C2C1OC3=O	LBJNLIBZUVWVTE-UHFFFAOYSA-N	0	0.00823567
FDB008621	76401227	14-Methoxy-7-methylrosmanol	COc1c(C(C)C)c(O)c(O)c2c1C(OC)C1OC(=O)C23CCCC(C)(C)C13	DHNUPRDARUHAJK-UHFFFAOYSA-N	0	0.00716888
FDB008710	62348	4-Hydroxy-3-methoxybenzenemethanol	COc1cc(CO)ccc1O	ZENOXNGFMSCLLL-UHFFFAOYSA-N	1	0.975761
FDB008729	6943	2-Isopropylphenol	CC(C)c1ccccc1O	CRBJBYGJVIBWIY-UHFFFAOYSA-N	0	0.0411861
FDB008735	1057	1,2,3-Benzenetriol	Oc1cccc(O)c1O	WQGWDDDVZFFDIG-UHFFFAOYSA-N	1	0.997777
FDB008738	5054	1,3-Benzenediol	Oc1cccc(O)c1	GHMLBKRAJCXXBS-UHFFFAOYSA-N	1	0.52192
FDB008752	6929	2,6-Di-tert-butyl-4-hydroxymethylphenol	CC(C)(C)c1cc(CO)cc(C(C)(C)C)c1O	HNURKXXMYARGAY-UHFFFAOYSA-N	1	0.982284
FDB008754	82755	Hydroxytyrosol	OCCc1ccc(O)c(O)c1	JUUBCHWRXWPFFH-UHFFFAOYSA-N	1	0.999201
FDB008764	193669	3-(2,3-Dihydroxyphenyl)-2-propenoic acid	O=C(O)C=Cc1cccc(O)c1O	SIUKXCMDYPYCLH-UHFFFAOYSA-N	1	0.902184
FDB008764	193669	(E)-3-(2,3-Dihydroxyphenyl)-2-propenoic acid	O=C(O)C=Cc1cccc(O)c1O	SIUKXCMDYPYCLH-UHFFFAOYSA-N	1	0.902184
FDB008785	335	2-Methylphenol	Cc1ccccc1O	QWVGKYWNOKOFNN-UHFFFAOYSA-N	0	0.0143362
FDB008788	342	3-Methylphenol	Cc1cccc(O)c1	RLSSMJSEOOYNOY-UHFFFAOYSA-N	0	0.00164123
FDB008789	2879	4-Methylphenol	Cc1ccc(O)cc1	IWDCLRJOBJJRNH-UHFFFAOYSA-N	0	0.00633403
FDB008796	18519	Norlaudanosoline	Oc1ccc(CC2NCCc3cc(O)c(O)cc32)cc1O	ABXZOXDTHTTZJW-UHFFFAOYSA-N	1	0.997287
FDB008838	10610669	Helinorbisabone	CC(=O)/C=C/C(O)C(C)c1cc(O)c(C)cc1O	QUWXRNSZOIJARN-SNAWJCMRSA-N	0	0.0112838
FDB008854	131751262	3-(3,5-Dihydroxyphenyl)-2-propenoic acid	O=C(O)/C=C\c1cc(O)cc(O)c1	MFFCZSWTQMCKFP-UPHRSURJSA-N	0	0.238011
FDB008857	348154	3-(3,4-Dihydroxyphenyl)propanoic acid	O=C(O)CCc1ccc(O)c(O)c1	DZAUWHJDUNRCTF-UHFFFAOYSA-N	1	0.99839
FDB008859	17739	2-Methoxy-4-propylphenol	CCCc1ccc(O)c(OC)c1	PXIKRTCSSLJURC-UHFFFAOYSA-N	1	0.991598
FDB008861	9958	4-Methyl-1,2-benzenediol	Cc1ccc(O)c(O)c1	ZBCATMYQYDCTIZ-UHFFFAOYSA-N	1	0.996974
FDB008862	7144	2-Methoxy-4-methylphenol	COc1cc(C)ccc1O	PETRWTHZSKVLRE-UHFFFAOYSA-N	0	0.125874
FDB008863	69560	2,6-Dimethyl-1,4-benzenediol	Cc1cc(O)cc(C)c1O	SGWZVZZVXOJRAQ-UHFFFAOYSA-N	1	0.701419
FDB008878	11335	2,6-Dimethylphenol	Cc1cccc(C)c1O	NXXYKOUNUYWIHA-UHFFFAOYSA-N	1	0.950214
FDB009011	460	Beechwood, creosote (fagus spp.)	COc1ccccc1O	LHGVFZTZFXWLCP-UHFFFAOYSA-N	1	0.953059
FDB009011	460	2-Methoxyphenol	COc1ccccc1O	LHGVFZTZFXWLCP-UHFFFAOYSA-N	1	0.953059
FDB010381	8814	alpha-(p-(1,1,3,3-Tetramethylbutyl)phenyl)-omega-hydroxypoly(oxyethylene)	CC(C)(C)CC(C)(C)c1ccc(O)cc1	ISAVYTVYFVQUDY-UHFFFAOYSA-N	0	0.00198542
FDB010421	10698	Mesity alcohol	Cc1cc(C)c(O)c(C)c1	BPRYUXCVCCNUFE-UHFFFAOYSA-N	1	0.932655
FDB010421	10698	2,4,6-Trimethylphenol	Cc1cc(C)c(O)c(C)c1	BPRYUXCVCCNUFE-UHFFFAOYSA-N	1	0.932655
FDB010449	11631979	Vanillin 3-(L-menthoxy)propane-1,2-diol acetal	COc1cc(C2OCC(COC3CC(C)CCC3C(C)C)O2)ccc1O	ZOGKSXQLOOQXFG-UHFFFAOYSA-N	1	0.962218
FDB010500	8375	2'-Hydroxyacetophenone	CC(=O)c1ccccc1O	JECYUBVRTQDVAT-UHFFFAOYSA-N	0	0.000284888
FDB010503	7469	4'-Hydroxyacetophenone	CC(=O)c1ccc(O)cc1	TXFPEBPIARQUIG-UHFFFAOYSA-N	0	0.000283282
FDB010504	126	4-Hydroxybenzaldehyde	O=Cc1ccc(O)cc1	RGHHSNMVTDWUBI-UHFFFAOYSA-N	0	0.0651296
FDB010505	10253	N-(2-Hydroxybenzoyl)glycine	O=C(O)CN=C(O)c1ccccc1O	ONJSZLXSECQROL-UHFFFAOYSA-N	0	0.0084109
FDB010507	7420	3-Hydroxybenzoic acid	O=C(O)c1cccc(O)c1	IJFXRHURBJZNAO-UHFFFAOYSA-N	0	0.0119436
FDB010508	135	4-Hydroxybenzoic acid	O=C(O)c1ccc(O)cc1	FJKROLUGYXJWQN-UHFFFAOYSA-N	0	0.00754583
FDB010509	7456	Methylparaben	COC(=O)c1ccc(O)cc1	LXCFILQKKLGQFO-UHFFFAOYSA-N	0	0.0243761
FDB010511	7175	Propylparaben	CCCOC(=O)c1ccc(O)cc1	QELSKZZBTMNZEB-UHFFFAOYSA-N	0	0.0400972
FDB010512	7184	Butylparaben	CCCCOC(=O)c1ccc(O)cc1	QFOHBWFCKVYLES-UHFFFAOYSA-N	0	0.0455832
FDB010516	93189	2,5-Diisopropylphenol	CC(C)c1ccc(C(C)C)c(O)c1	VFNUNYPYULIJSN-UHFFFAOYSA-N	0	0.401211
FDB010519	7017	2-Biphenylol	Oc1ccccc1-c1ccccc1	LLEMOWNGBBNAJR-UHFFFAOYSA-N	0	0.446693
FDB010527	31211	Zingerone	COc1cc(CCC(C)=O)ccc1O	OJYLAHXKWMRDGS-UHFFFAOYSA-N	1	0.929419
FDB010528	59039607	Dehydrozingerone	COc1cc(/C=C\C(C)=O)ccc1O	AFWKBSMFXWNGRE-ARJAWSKDSA-N	1	0.804143
FDB010529	15068	2'-Hydroxy-5'-methylacetophenone	CC(=O)c1cc(C)ccc1O	YNPDFBFVMJNGKZ-UHFFFAOYSA-N	1	0.612441
FDB010534	127	4-Hydroxyphenylacetic acid	O=C(O)Cc1ccc(O)cc1	XQXPVVBIMDBYFF-UHFFFAOYSA-N	0	0.0169659
FDB010536	12662077	4-Hydroxyphthalide	O=C1OCc2c(O)cccc21	ZSCIMKFWMUXNBS-UHFFFAOYSA-N	0	0.00290555
FDB010539	135442	2-Vinylphenol	C=Cc1ccccc1O	JESXATFQYMPTNL-UHFFFAOYSA-N	1	0.75113
FDB010540	62453	4-Vinylphenol	C=Cc1ccc(O)cc1	FUGYGGDSWSUORM-UHFFFAOYSA-N	1	0.545881
FDB010543	61200	2-Hydroxy-4-methylbenzaldehyde	Cc1ccc(C=O)c(O)c1	JODRRPJMQDFCBJ-UHFFFAOYSA-N	0	0.00846988
FDB010557	637775	trans-Sinapic acid	COc1cc(/C=C/C(=O)O)cc(OC)c1O	PCMORTLOPMLEFB-ONEGZZNKSA-N	1	0.542008
FDB010557	637775	sinapate	COc1cc(/C=C/C(=O)O)cc(OC)c1O	PCMORTLOPMLEFB-ONEGZZNKSA-N	1	0.542008
FDB010568	12570	2-Propylphenol	CCCc1ccccc1O	LCHYEKKJCUJAKN-UHFFFAOYSA-N	0	0.00312575
FDB010569	12580	4-Propylphenol	CCCc1ccc(O)cc1	KLSLBUSXWBJMEC-UHFFFAOYSA-N	0	0.00110607
FDB010582	86	3-Hydroxyanthranilic acid	Nc1c(O)cccc1C(=O)O	WJXSWCUQABXPFS-UHFFFAOYSA-N	0	0.0230241
FDB010583	4581	Octopamine	NCC(O)c1ccc(O)cc1	QHGUCRYDKWKLMG-UHFFFAOYSA-N	0	0.0259149
FDB010584	440266	(R)-Octopamine	NC[C@H](O)c1ccc(O)cc1	QHGUCRYDKWKLMG-QMMMGPOBSA-N	0	0.0259149
FDB010652	9944143	Barpisoflavone A	COc1cc(O)cc2occ(-c3ccc(O)cc3O)c(=O)c12	TUTSVLUUGMNALO-UHFFFAOYSA-N	0	0.0163913
FDB010653	5281706	Cajanin	COc1cc(O)c2c(=O)c(-c3ccc(O)cc3O)coc2c1	ALFNTRJPGFNJQV-UHFFFAOYSA-N	0	0.0249946
FDB010668	181994	Dalbergioidin	O=C1c2c(O)cc(O)cc2OCC1c1ccc(O)cc1O	WNHXBLZBOWXNQO-UHFFFAOYSA-N	0	0.30142
FDB010674	21909602	3,4',5-Biphenyltriol	Oc1ccc(-c2cc(O)cc(O)c2)cc1	HSZOQEGJICWJDP-UHFFFAOYSA-N	1	0.794831
FDB010676	100927764	Lepidine B	Oc1cccc(Cc2ncc[nH]2)c1Oc1cccc(Cc2ncc[nH]2)c1	RQNSAUQJLRAUMV-UHFFFAOYSA-N	1	0.973196
FDB010677	100927766	Lepidine D	Oc1ccc(Oc2cccc(Cc3ncc[nH]3)c2)c(Cc2ncc[nH]2)c1	KDBJPLXCURQBOE-UHFFFAOYSA-N	1	0.993894
FDB010688	66542	4-Methoxy-1-naphthol	COc1ccc(O)c2ccccc12	BOTGCZBEERTTDQ-UHFFFAOYSA-N	1	0.935236
FDB010698	10405091	Dulxanthone D	COc1c(O)cc2oc3cc(O)cc(O)c3c(=O)c2c1CC=C(C)C	JZLXKPGAABLTJE-UHFFFAOYSA-N	0	0.21942
FDB010700	19096	C.I. Food Red 6	Cc1cc(C)c(/N=N/c2c(O)c(S(=O)(=O)O)cc3cc(S(=O)(=O)O)ccc23)cc1C	OQQYJPVCDFFEIV-QZQOTICOSA-N	0	0.194134
FDB010726	5969616	Nb-trans-Feruloylserotonin	COc1cc(/C=C/C(O)=NCCc2c[nH]c3ccc(O)cc23)ccc1O	WGHKJYWENWLOMY-XVNBXDOJSA-N	1	0.999644
FDB010727	131751296	Nb-trans-p-Coumaroylserotonin glucoside	OCC1OC(Oc2ccc3[nH]cc(CCN=C(O)/C=C/c4ccc(O)cc4)c3c2)C(O)C(O)C1O	LPGWQGDUKIPAME-FPYGCLRLSA-N	1	0.998119
FDB010756	9844898	7-Hydroxy-3,3',4',5,6,8-hexamethoxyflavone	COc1ccc(-c2oc3c(OC)c(O)c(OC)c(OC)c3c(=O)c2OC)cc1OC	LIHVLVGTXLTMAQ-UHFFFAOYSA-N	0	0.335754
FDB010768	11184361	Methyl 3-(2,3-dihydroxy-3-methylbutyl)-4-hydroxybenzoate	COC(=O)c1ccc(O)c(CC(O)C(C)(C)O)c1	ABFHVQPVDSMGNR-UHFFFAOYSA-N	1	0.977649
FDB010772	54470093	Feruloylcholine	COc1cc(C=CC(=O)OCC[N+](C)(C)C)ccc1O	XHSNXOZZHHJDDX-UHFFFAOYSA-O	1	0.997431
FDB010778	23874492	N-trans-p-Coumaroyloctopamine	OC(/C=C/c1ccc(O)cc1)=NCC(O)c1ccc(O)cc1	VATOSFCFMOPAHX-XCVCLJGOSA-N	0	0.274893
FDB010779	24096391	N-trans-Feruloyloctopamine	COc1cc(/C=C/C(O)=NCC(O)c2ccc(O)cc2)ccc1O	VJSCHQMOTSXAKB-YCRREMRBSA-N	1	0.998203
FDB010780	637308	p-Hydroxyphenethyl trans-ferulate	COc1cc(/C=C/C(=O)OCCc2ccc(O)cc2)ccc1O	JMSFLLZUCIXALN-WEVVVXLNSA-N	1	0.996076
FDB010824	9548762	1,2-bis(4-hydroxy-3-methoxyphenyl)ethylene	COc1cc(/C=C\c2ccc(O)c(OC)c2)ccc1O	KQPXJFAYGYIGRU-ARJAWSKDSA-N	1	0.955642
FDB010825	73121825	2,3-Dihydro-2,3-dihydroxy-4-(4-hydroxyphenyl)-1H-phenalen-1-one	O=C1c2cccc3ccc(-c4ccc(O)cc4)c(c23)C(O)C1O	OVOZGVQCKWVCQO-UHFFFAOYSA-N	0	0.00128717
FDB010829	10330295	2-(Ethylamino)-4,5-dihydroxybenzamide	CCNc1cc(O)c(O)cc1C(=N)O	VAWDXOCBSZJIEL-UHFFFAOYSA-N	1	0.908873
FDB010845	129206075	2,4,5,6-Phenanthrenetetrol	Oc1cc(O)c2c(ccc3ccc(O)c(O)c32)c1	JSLUYTKYLIDAEB-UHFFFAOYSA-N	1	0.999939
FDB010856	10168	Rhein	O=C(O)c1cc(O)c2c(c1)C(=O)c1cccc(O)c1C2=O	FCDLCPWAQCPTKC-UHFFFAOYSA-N	0	0.0067146
FDB010865	3083585	1,4,5-Naphthalenetriol	Oc1ccc(O)c2c(O)cccc12	NHEVNUARLCWEED-UHFFFAOYSA-N	1	0.978255
FDB010866	33259	Allura red AC	COc1cc(S(=O)(=O)O)c(C)cc1/N=N/c1c(O)ccc2cc(S(=O)(=O)O)ccc12	UQWIHFJXDRNUDP-FMQUCBEESA-N	1	0.589401
FDB010868	10656	Orange I	O=S(=O)(O)c1ccc(/N=N\c2ccc(O)c3ccccc23)cc1	PURJGKXXWJKIQR-ZCXUNETKSA-N	0	0.282665
FDB010869	6754	4-Amino-2-methyl-1-naphthol	Cc1cc(N)c2ccccc2c1O	UGQFCTZXVAPVCS-UHFFFAOYSA-N	1	0.906781
FDB010870	124103	Acetyl vitamin K5	CC(O)=Nc1cc(C)c(O)c2ccccc12	WBCVLLLKWZXXBK-UHFFFAOYSA-N	1	0.875971
FDB010872	71438453	2,6-Dimethoxy-4-phenanthrenol	COc1cc(O)c2c(ccc3ccc(OC)cc32)c1	NTVJURNVFOEVHP-UHFFFAOYSA-N	1	0.933263
FDB010889	131751348	Isolariciresinol 9'-O-alpha-L-arabinofuranoside	COc1cc(C2c3cc(O)c(OC)cc3CC(CO)C2COC2OC(CO)C(O)C2O)ccc1O	HLTAJPBMZNNKMA-UHFFFAOYSA-N	1	0.901172
FDB010936	5281343	5,7-Dihydroxy-4H-1-benzopyran-4-one	O=c1ccoc2cc(O)cc(O)c12	NYCXYKOXLNBYID-UHFFFAOYSA-N	0	0.488567
FDB010937	54679630	4,7-Dihydroxy-2H-1-benzopyran-2-one	O=c1cc(O)c2ccc(O)cc2o1	CYSRKZFPSNZSCS-UHFFFAOYSA-N	1	0.840937
FDB010942	92012255	2-O-p-Coumaroyltartronic acid	O=C(/C=C/c1ccc(O)cc1)OC(C(=O)O)C(=O)O	RWROLZXFRYSDLG-ZZXKWVIFSA-N	0	0.395944
FDB010943	131751352	2-O-Feruloyltartronic acid	COc1cc(/C=C/C(=O)OC(C(=O)O)C(=O)O)ccc1O	ZWXOJLRXYPVVQY-HWKANZROSA-N	1	0.91634
FDB010949	13988328	Zeanic acid	O=C(O)c1cc(O)nc2c(O)cccc12	DVEVPRIOUKVFAM-UHFFFAOYSA-N	0	0.0580053
FDB010970	5376484	1-Hydroxy-10-methylacridone	Cn1c2ccccc2c(=O)c2c(O)cccc21	NHYDBJFGZCQFEO-UHFFFAOYSA-N	0	0.000208614
FDB010979	5412913	6-Methylumbelliferone	Cc1cc2ccc(=O)oc2cc1O	QWQWBHZHRMHXOC-UHFFFAOYSA-N	0	0.0141278
FDB010986	74708	2-Hydroxyxanthone	O=c1c2ccccc2oc2ccc(O)cc12	WSACHQJPCNOREV-UHFFFAOYSA-N	0	0.0355051
FDB010988	611428	4-Hydroxyxanthone	O=c1c2ccccc2oc2c(O)cccc12	KBQFPPUAIJHDCO-UHFFFAOYSA-N	0	0.00958344
FDB011002	131751358	Vestitone 7-glucoside	COc1ccc(C2COc3cc(OC4OC(CO)C(O)C(O)C4O)ccc3C2)c(O)c1	NJODPRHPJQYTHX-UHFFFAOYSA-N	1	0.849848
FDB011004	53462148	Hovenitin I	COc1cc(C2Oc3cc(O)cc(O)c3C(=O)C2O)cc(O)c1O	MIEZPHMCERQLMT-UHFFFAOYSA-N	1	0.804258
FDB011009	131751359	11-Hydroxyyangonin	COc1cc(/C=C\c2ccc(OC)c(O)c2)oc(=O)c1	OCZUPEYJZNWTBK-HYXAFXHYSA-N	1	0.502272
FDB011018	9994897	N-cis-Caffeoyltyramine	OC(/C=C/c1ccc(O)c(O)c1)=NCCc1ccc(O)cc1	VSHUQLRHTJOKTA-XBXARRHUSA-N	1	0.998055
FDB011019	10360893	Licoagrodione	COc1ccc(C(=O)C(=O)c2ccc(O)c(CC=C(C)C)c2O)c(O)c1	KAQKSYKCXCTGOG-UHFFFAOYSA-N	1	0.975391
FDB011020	16119667	N-Dihydroferuloyltyramine	COc1cc(CCC(O)=NCCc2ccc(O)cc2)ccc1O	XLIPDHTUSRZSKE-UHFFFAOYSA-N	1	0.991764
FDB011026	131751364	Antibiotic GR 95647X	CC(C)CC(c1c(O)c(C=O)c(O)c(C=O)c1O)C1(C)CC2C(O)CC3C(C2C1)C3(C)C	UYWXWYBEHLAUEW-UHFFFAOYSA-N	0	0.00432905
FDB011028	13412789	8-Hydroxy-1-methoxy-3-methylanthraquinone	COc1cc(C)cc2c1C(=O)c1c(O)cccc1C2=O	KVRUANCWPQJDMF-UHFFFAOYSA-N	0	0.00192001
FDB011029	10450773	Isoartocarpesin	CC(C)/C=C/c1c(O)cc2oc(-c3ccc(O)cc3O)cc(=O)c2c1O	BEALEKDGCXYWLB-HWKANZROSA-N	1	0.76953
FDB011053	3081016	Piperolactam A	COc1cc2c3c(cc4ccccc4c3c1O)N=C2O	KBGNBPGXVKPRQI-UHFFFAOYSA-N	1	0.99098
FDB011079	10317002	7-Hydroxydehydroglaucine	COc1cc2c(O)c3c4c(cc(OC)c(OC)c4c2cc1OC)CCN3C	XTYGTYHSWAJTPX-UHFFFAOYSA-N	1	0.774899
FDB011081	69879809	Cyclocurcumin	COc1cc(/C=C/C2=CC(=O)CC(c3ccc(O)c(OC)c3)O2)ccc1O	IZLBLUIBVMGMIY-ZZXKWVIFSA-N	1	0.607594
FDB011083	10377789	(・ゑｽｱ)-2-(3,4-Dihydroxyphenyl)-1,3-benzodioxole-5-carboxaldehyde	O=Cc1ccc2c(c1)OC(c1ccc(O)c(O)c1)O2	GVZIWSSFZNAGTN-UHFFFAOYSA-N	1	0.993199
FDB011085	131751371	[6]-Dehydroshogaol	CCCCC/C=C/C(=O)/C=C\c1ccc(O)c(OC)c1	JLXKTAQNHHXFHL-OHFYBLQUSA-N	1	0.99904
FDB011088	161566	3-(4-Hydroxy-3-methoxyphenyl)-1,2-propanediol	COc1cc(CC(O)CO)ccc1O	QGFJORGLNPWXMK-UHFFFAOYSA-N	1	0.956731
FDB011089	100927768	Lepidine F	Oc1ccc(-c2cc(Cc3ncc[nH]3)ccc2O)c(Cc2ncc[nH]2)c1	XQANLWORMFUCPG-UHFFFAOYSA-N	1	0.993605
FDB011090	100927767	Lepidine E	Oc1ccc(Cc2ncc[nH]2)cc1Oc1cccc(Cc2ncc[nH]2)c1	TYCLBPSZSGTWCX-UHFFFAOYSA-N	1	0.991926
FDB011093	74977829	5,7-Dihydroxy-6-methoxyflavone 5-rhamnoside	COc1c(O)cc2oc(-c3ccccc3)cc(=O)c2c1OC1OC(C)C(O)C(O)C1O	NNXFUYOQDUBSHH-UHFFFAOYSA-N	0	0.00829933
FDB011094	131751372	Kanzonol Z	CC(C)=CCc1cc(C2Oc3c(ccc4c3C=CC(C)(C)O4)C(=O)C2O)ccc1O	IOXLCTZITMJUKD-UHFFFAOYSA-N	0	0.0317152
FDB011095	11267348	Atroviridin	CC1(C)C=Cc2c(c(O)c3oc4ccc(O)cc4c(=O)c3c2O)O1	LPOCFPIHJNBUIN-UHFFFAOYSA-N	1	0.870505
FDB011099	114840	(R)-Higenamine	Oc1ccc(CC2NCCc3cc(O)c(O)cc32)cc1	WZRCQWQRFZITDX-UHFFFAOYSA-N	0	0.381885
FDB011099	114840	(S)-Higenamine	Oc1ccc(CC2NCCc3cc(O)c(O)cc32)cc1	WZRCQWQRFZITDX-UHFFFAOYSA-N	0	0.381885
FDB011125	131751378	[8]-Dehydroshogaol	CCCCCCC/C=C/C(=O)/C=C\c1ccc(O)c(OC)c1	WTJRJJFXDZXSLU-LTCRFSFDSA-N	1	0.99904
FDB011133	76594575	Myricetin 7-rhamnoside	CC1OC(Oc2cc(O)c3c(=O)c(O)c(-c4cc(O)c(O)c(O)c4)oc3c2)C(O)C(O)C1O	LPEPTRFUOKMJCH-UHFFFAOYSA-N	1	0.749593
FDB011143	4484393	Melilotocarpan A	COc1ccc2c(c1)OC1c3ccc(OC)c(O)c3OCC21	YHSXPHNOIMTWTH-UHFFFAOYSA-N	1	0.919968
FDB011148	14353342	3,4-Dihydroxycinnamoyl-(E)-2-(3,4-dihydroxyphenyl)ethenol	O=C(/C=C/c1ccc(O)c(O)c1)O/C=C/c1ccc(O)c(O)c1	GFZFUVWXGQWUGX-ZICOWINBSA-N	1	0.996132
FDB011152	15231525	Artocarpetin B	COc1cc(O)ccc1-c1cc(=O)c2c(O)cc(OC)c(CC=C(C)C)c2o1	AGQBGLZQKDLJAR-UHFFFAOYSA-N	0	0.301809
FDB011158	5281254	(Z)-4',6-Dihydroxyaurone	O=C1/C(=C/c2ccc(O)cc2)Oc2cc(O)ccc21	KEZLDSPIRVZOKZ-AUWJEWJLSA-N	0	0.0627441
FDB011161	442668	Betavulgarin	COc1c2c(cc3occ(-c4ccccc4O)c(=O)c13)OCO2	NDVRQFZUJRMKKP-UHFFFAOYSA-N	0	0.000663177
FDB011168	131751385	(Z)-4',6-Dihydroxyaurone 6-glucoside	O=C1/C(=C/c2ccc(O)cc2)Oc2cc(OC3OC(CO)C(O)C(O)C3O)ccc21	GVRZCIYFKOQSQL-CHHVJCJISA-N	1	0.791836
FDB011178	15382978	Garbogiol	CC1Oc2cc(O)c3c(=O)c4c(O)ccc(O)c4oc3c2C1(C)C	KIUHCQDWGHJIMP-UHFFFAOYSA-N	1	0.948821
FDB011189	85834720	N-(4-hydroxyphenyl)ethoxycarbothioamide	CCOC(=S)Nc1ccc(O)cc1	PUWHCBBKAJGINR-UHFFFAOYSA-N	0	0.424777
FDB011201	602152	Isomucronulatol	COc1ccc(C2COc3cc(O)ccc3C2)c(O)c1OC	NQRBAPDEZYMKFL-UHFFFAOYSA-N	1	0.99637
FDB011205	101688490	Avenanthramide L	O=C(O)c1cc(O)ccc1N=C(O)/C=C/C=C/c1ccc(O)cc1	FRNDILDQFSAXAR-ZPUQHVIOSA-N	0	0.3296
FDB011224	101228785	Avenanthramide 2	COc1cc(/C=C/C(O)=Nc2cc(OC)c(O)cc2C(=O)O)ccc1O	YDAKMIMUVCLFIN-GQCTYLIASA-N	1	0.905211
FDB011256	5379212	Grevilline B	O=C1O/C(=C/c2ccc(O)c(O)c2)C(=O)C(c2ccc(O)cc2)=C1O	MCSQVSPITLWUGY-RIYZIHGNSA-N	1	0.78551
FDB011258	637540	o-Coumaric acid	O=C(O)/C=C/c1ccccc1O	PMOWTIHVNWZYFI-AATRIKPKSA-N	0	0.045644
FDB011265	5378732	Grevilline D	O=C1O/C(=C/c2ccc(O)c(O)c2)C(=O)C(c2cc(O)ccc2O)=C1O	PVXXMVFQPHEMMT-MKMNVTDBSA-N	1	0.665864
FDB011266	184116	Aristolodione	COc1c(O)cc2c3c(cc4ccccc4c13)N(C)C(=O)C2=O	JGDZUWXHWYXMSD-UHFFFAOYSA-N	0	0.000680798
FDB011270	5371346	Grevilline C	O=C1O/C(=C/c2ccc(O)c(O)c2)C(=O)C(c2ccc(O)c(O)c2)=C1O	TXXYFFLNPXAMTR-MKMNVTDBSA-N	1	0.696619
FDB011276	21676269	Comosin	COc1ccc(C2(COC(C)=O)COc3cc(O)cc(O)c3C2=O)cc1O	IOLHWMMZYCBLRD-UHFFFAOYSA-N	1	0.752923
FDB011277	21676261	Muscomosin	COc1cc2c(cc1O)C1(COc3cc(O)cc(O)c3C1=O)C2	UVAGPWQTXXDQIY-UHFFFAOYSA-N	0	0.00831581
FDB011285	131751401	Solanolone	Cc1cc2c(cc1O)C(=O)C(O)C1CCC(O)C(O)C21	MBBMNXMKZBEZIP-UHFFFAOYSA-N	0	0.0184295
FDB011286	101602347	Lunatone	CC1(C)Oc2cc(O)c3c(=O)c(-c4ccc(O)cc4O)coc3c2CC1O	GUVOWHHQZUZCIH-UHFFFAOYSA-N	0	0.00156537
FDB011287	44257373	2',4',5,7,8-Pentahydroxyisoflavone	O=c1c(-c2ccc(O)cc2O)coc2c(O)c(O)cc(O)c12	LOLNVJIGYUJCIY-UHFFFAOYSA-N	1	0.937541
FDB011288	158739	2-Methoxystypandrone	COC1=CC(=O)c2c(cc(C)c(C(C)=O)c2O)C1=O	SSHJHOVVYKCJJI-UHFFFAOYSA-N	0	0.15167
FDB011289	137185909	Gossyrubilone	CC1=CC(=O)c2c(/C=N/CCC(C)C)c(O)c(O)c(C(C)C)c2C1=O	UYIGQGYXLRGUGA-ZVBGSRNCSA-N	0	0.00557166
FDB011291	131751404	1,3,5-Trihydroxy-6,7-dimethoxy-2-methylanthraquinone	COc1cc2c(c(O)c1OC)C(=O)c1cc(O)c(C)c(O)c1C2=O	RMPPFTPDOBBBQE-UHFFFAOYSA-N	1	0.558345
FDB011293	4486828	Sesamolinol	COc1cc(OC2OCC3C(c4ccc5c(c4)OCO5)OCC23)ccc1O	OJVGWDJIYBTWDS-UHFFFAOYSA-N	1	0.534285
FDB011298	11079623	5-Hydroxyauranetin	COc1ccc(-c2oc3c(OC)c(OC)c(OC)c(O)c3c(=O)c2OC)cc1	KBYYZSYVUWCARH-UHFFFAOYSA-N	0	0.00555252
FDB011299	13871366	4',5-Dihydroxy-3',5',7,8-tetramethoxyflavone	COc1cc(-c2cc(=O)c3c(O)cc(OC)c(OC)c3o2)cc(OC)c1O	RVWHDZPNRAOQDC-UHFFFAOYSA-N	1	0.759549
FDB011300	131751405	8-Acetoxy-4'-methoxypinoresinol	COc1cc(C2OCC3C(c4ccc(OC)c(OC)c4)OCC23OC(C)=O)ccc1O	ZVILPMKYRJCFAE-UHFFFAOYSA-N	0	0.00781393
FDB011302	13824420	8-Hydroxypinoresinol	COc1cc(C2OCC3(O)C(c4ccc(O)c(OC)c4)OCC23)ccc1O	CICMVLOHBZPXIT-UHFFFAOYSA-N	0	0.177259
FDB011303	4485133	8-Acetoxypinoresinol	COc1cc(C2OCC3(OC(C)=O)C(c4ccc(O)c(OC)c4)OCC23)ccc1O	NATDFORNCKZPCI-UHFFFAOYSA-N	0	0.00781393
FDB011307	131751406	8-Hydroxy-4'-methoxypinoresinol	COc1cc(C2OCC3C(c4ccc(OC)c(OC)c4)OCC23O)ccc1O	JDOYVXXEQQTICM-UHFFFAOYSA-N	0	0.177259
FDB011310	156908037	Theaflagallin	O=c1cc(C2Oc3cc(O)cc(O)c3CC2O)cc2cc(O)c(O)c(O)c2c1O	KOXRJHMEFYNYME-UHFFFAOYSA-N	1	0.627841
FDB011315	44257449	3,8-Dihydroxy-9-methoxypterocarpan	COc1cc2c(cc1O)C1COc3cc(O)ccc3C1O2	FPPWIEZFMZZUPL-UHFFFAOYSA-N	0	0.182262
FDB011316	454891	8-Hydroxy-3,9-dimethoxypterocarpan	COc1ccc2c(c1)OCC1c3cc(O)c(OC)cc3OC21	KIKDCPYSYOMXEJ-UHFFFAOYSA-N	0	0.0727999
FDB011318	5319455	5-Methoxy-7-(4-hydroxyphenyl)-1-phenyl-3-heptanone	COC(CCc1ccc(O)cc1)CC(=O)CCc1ccccc1	XXVCRBHITJEJAY-UHFFFAOYSA-N	0	0.00801411
FDB011319	45783180	7-(4-Hydroxyphenyl)-1-phenyl-4-hepten-3-one	O=C(/C=C/CCc1ccc(O)cc1)CCc1ccccc1	VPCHZECKYCDVSA-WEVVVXLNSA-N	0	0.0165715
FDB011322	21676257	3-(3,4-Dihydroxybenzyl)-7-hydroxy-5-methoxy-4-chromanone	COc1cc(O)cc2c1C(=O)C(Cc1ccc(O)c(O)c1)CO2	MEVZQUMOUGNZRF-UHFFFAOYSA-N	1	0.996016
FDB011323	21676258	7-Hydroxy-3-(3-hydroxy-4-methoxybenzyl)-5-methoxy-4-chromanone	COc1ccc(CC2COc3cc(O)cc(OC)c3C2=O)cc1O	DQWZEKHEHONAKP-UHFFFAOYSA-N	1	0.743027
FDB011329	13803637	Isomedicarpin	COc1ccc2c(c1)OCC1c3ccc(O)cc3OC21	YHZDBBUEVZEOIY-UHFFFAOYSA-N	0	0.381193
FDB011330	171488	Hymenoxin	COc1ccc(-c2cc(=O)c3c(O)c(OC)c(O)c(OC)c3o2)cc1OC	QCOSAYZZNVASNN-UHFFFAOYSA-N	0	0.335754
FDB011331	185848	Moracin M	Oc1cc(O)cc(-c2cc3ccc(O)cc3o2)c1	LHPRYOJTASOZGJ-UHFFFAOYSA-N	1	0.990808
FDB011332	118726652	Moracin J	COc1cc2oc(-c3cc(O)cc(O)c3)cc2cc1O	UUWOGANMKVBGHH-UHFFFAOYSA-N	0	0.224612
FDB011333	5319889	Moracin F	COc1cc2cc(-c3cc(O)cc(O)c3)oc2cc1OC	MQRQKQBOYQLFAI-UHFFFAOYSA-N	0	0.0346155
FDB011334	155248	Moracin C	CC(C)=CCc1c(O)cc(-c2cc3ccc(O)cc3o2)cc1O	ZTGHWUWBQNCCOH-UHFFFAOYSA-N	0	0.202396
FDB011336	641378	Moracin D	CC1(C)C=Cc2c(O)cc(-c3cc4ccc(O)cc4o3)cc2O1	CHAAQDMHLLQJRO-UHFFFAOYSA-N	1	0.633658
FDB011337	5319888	Moracin E	CC1(C)C=Cc2c(cc(O)cc2-c2cc3ccc(O)cc3o2)O1	GDSYWTBPYYYLLE-UHFFFAOYSA-N	0	0.081553
FDB011338	5319890	Moracin G	CC1=CCc2c(ccc3cc(-c4cc(O)cc(O)c4)oc23)OC1	PRQYZCKJWCQXNM-UHFFFAOYSA-N	0	0.0424304
FDB011339	5319891	Moracin H	COc1cc2c(c3oc(-c4cc(O)cc(O)c4)cc13)CC=C(C)CO2	QRLJHLHVDMQXPO-UHFFFAOYSA-N	0	0.0425901
FDB011342	5387194	Irisone B	O=c1c(-c2ccccc2O)coc2cc3c(c(O)c12)OCO3	ITRQVDOUFMSYII-UHFFFAOYSA-N	0	0.0868123
FDB011343	131751408	(1Z,4Z)-1,5-bis(4-hydroxyphenyl)-1,4-pentadiene	Oc1ccc(/C=C\C/C=C\c2cccc(O)c2)cc1	AZKBYAXRLNBEPV-SXUARNTMSA-N	1	0.984778
FDB011344	131751409	Isoamericanin A	O=C/C=C\c1ccc2c(c1)OC(c1ccc(O)c(O)c1)C(CO)O2	SDDXIQONGFZHJH-UPHRSURJSA-N	1	0.99002
FDB011348	76390859	3,5-Dihydroxy-6,7-methylenedioxyflavanone	O=C1c2c(cc3c(c2O)OCO3)OC(c2ccccc2)C1O	WVADKXWSLHLDCL-UHFFFAOYSA-N	0	0.0421699
FDB011349	3085830	Isosilybin	COc1cc(C2Oc3ccc(C4Oc5cc(O)cc(O)c5C(=O)C4O)cc3OC2CO)ccc1O	FDQAOULAVFHKBX-UHFFFAOYSA-N	1	0.890275
FDB011350	14849116	Isosilychristin	COc1cc(C2Oc3c(O)ccc(C4Oc5cc(O)cc(O)c5C(=O)C4O)c3C2CO)ccc1O	QYCJAWYDGRZSTO-UHFFFAOYSA-N	1	0.988156
FDB011351	85129431	Silyhermin	COc1cc(C2Oc3c(O)cc(C4CC(=O)c5c(O)cc(O)cc5O4)cc3C2CO)ccc1O	AQRHXQBZDLTXPO-UHFFFAOYSA-N	1	0.750453
FDB011352	4481258	Silandrin	COc1cc(C2Oc3ccc(C4CC(=O)c5c(O)cc(O)cc5O4)cc3OC2CO)ccc1O	CRPGUMMYQABYES-UHFFFAOYSA-N	1	0.744676
FDB011353	14034125	BR-Xanthone B	COc1c(O)cc(O)c2oc3c(O)cccc3c(=O)c12	POWRXIZFZXGLOK-UHFFFAOYSA-N	0	0.0148287
FDB011355	13964005	BR-Xanthone A	CC1(C)CCc2c(cc3oc4cc(O)c5c(c4c(=O)c3c2O)CCC(C)(C)O5)O1	QFURCBFEIGTKCW-UHFFFAOYSA-N	1	0.714325
FDB011358	131751412	(E)-1-[4-Hydroxy-3-(3-methyl-1,3-butadienyl)phenyl]-2-(3,5-dihydroxyphenyl)ethylene	C=C(C)/C=C\c1cc(/C=C\c2cc(O)cc(O)c2)ccc1O	MNTCXQWBUINPSP-HMXOFHOESA-N	1	0.998762
FDB011359	5495926	Garcinone D	COc1c(O)cc2oc3cc(O)c(CC=C(C)C)c(O)c3c(=O)c2c1CCC(C)(C)O	TYALNCRUIKOKGP-UHFFFAOYSA-N	1	0.868352
FDB011360	360837	2,3-Epoxysesamone	CC(C)=CCC12OC1C(=O)c1c(O)ccc(O)c1C2=O	TWESJUCJKWFWQV-UHFFFAOYSA-N	1	0.753273
FDB011366	152841	Mollicellin F	Cc1c2c(c(O)c3c1C(=O)CC(C)(C)O3)OC(=O)c1c(C)c(Cl)c(O)c(C=O)c1O2	BUWVABSQGVRXOI-UHFFFAOYSA-N	0	0.00189153
FDB011367	152838	Mollicellin A	Cc1cc(O)c(C=O)c2c1C(=O)Oc1cc3c(c(C)c1O2)C(=O)CC(C)(C)O3	UGFXPOLXTFFCRX-UHFFFAOYSA-N	0	0.00549777
FDB011368	152839	Mollicellin B	Cc1cc(O)c(C=O)c2c1C(=O)Oc1c(cc3c(c1C)C(=O)CC(C)(C)O3)O2	OMOOHFQAZTVBPK-UHFFFAOYSA-N	0	0.00549777
FDB011369	50200	Mollicellin C	COc1c(O)c2c(c(C)c1C(=O)C=C(C)C)Oc1c(C=O)c(O)cc(C)c1C(=O)O2	RPSLZGPKLQLZGH-UHFFFAOYSA-N	0	0.167036
FDB011370	50201	Mollicellin E	COc1c(O)c2c(c(C)c1C(=O)C=C(C)C)Oc1c(C=O)c(O)c(Cl)c(C)c1C(=O)O2	JTGLZOMMRQOKBM-UHFFFAOYSA-N	0	0.00389868
FDB011371	152840	Mollicellin D	CC(C)=CCc1c(O)cc2c(c1C)OC(=O)c1c(C)c(Cl)c(O)c(CO)c1O2	AINFZKIGIQBKDM-UHFFFAOYSA-N	0	0.246781
FDB011372	153009	Mollicellin H	CC(C)=CCc1c(O)cc2c(c1C)OC(=O)c1c(C)cc(O)c(C=O)c1O2	FMQCQXQSBWELFR-UHFFFAOYSA-N	0	0.0135581
FDB011373	336321	(・ゑｽｱ)-Ribaline	Cn1c2c(c(=O)c3cc(O)ccc31)CC(C(C)(C)O)O2	ONPUKGULNMQBLF-UHFFFAOYSA-N	0	0.00356555
FDB011374	3083987	Ribalinium	COc1c2c([n+](C)c3ccc(O)cc13)OC(C(C)(C)O)C2	RUZDYQSFFIVRRP-UHFFFAOYSA-O	1	0.843569
FDB011375	78381113	Lotusine	COc1cc2c(cc1O)CC[N+](C)(C)C2Cc1ccc(O)cc1	ZKTMLINFIQCERN-UHFFFAOYSA-O	1	0.970154
FDB011376	176456	Rutalinium	COc1c2c([n+](C)c3ccc(O)cc13)OC(C)(C)C(O)C2	YNZXAOOXQYAYLT-UHFFFAOYSA-O	1	0.903354
FDB011382	4440434	Cassythicine	COc1cc2c(cc1O)CC1c3c(cc4c(c3-2)OCO4)CCN1C	MPWZJVCAMFAIGV-UHFFFAOYSA-N	0	0.0444123
FDB011384	5315336	Xanthoplanine	COc1cc2c(cc1O)CC1c3c(cc(OC)c(OC)c3-2)CC[N+]1(C)C	FGUCOPALAZXICJ-UHFFFAOYSA-O	0	0.0444123
FDB011385	14539910	Laurelliptine	COc1cc2c(cc1O)CC1NCCc3cc(OC)c(O)c-2c31	HORZNQYQXBFWNZ-UHFFFAOYSA-N	0	0.314932
FDB011388	69523059	Isodomesticine	COc1c(O)cc2c3c1-c1cc4c(cc1CC3N(C)CC2)OCO4	OGJUMNZGTZWIBO-UHFFFAOYSA-N	1	0.938234
FDB011389	69406100	Norisodomesticine	COc1c(O)cc2c3c1-c1cc4c(cc1CC3NCC2)OCO4	GUVKEPNWVHYXGH-UHFFFAOYSA-N	1	0.904711
FDB011390	422682	(S)-Nandigerine	COc1c(O)ccc2c1-c1c3c(cc4c1C(C2)NCC4)OCO3	CFUKKPQRQGCLAT-UHFFFAOYSA-N	1	0.972664
FDB011391	78172954	Norcorydine	COc1cc2c3c(c1O)-c1c(ccc(OC)c1OC)CC3NCC2	HVMMFGYMZZVURQ-UHFFFAOYSA-N	1	0.846657
FDB011405	61253	Octyl gallate	CCCCCCCCOC(=O)c1cc(O)c(O)c(O)c1	NRPKURNSADTHLJ-UHFFFAOYSA-N	1	0.999851
FDB011411	19117	5-Amino-4-hydroxy-3-(phenylazo)-2,7-naphthalenedisulfonic acid	Nc1cc(S(=O)(=O)O)cc2cc(S(=O)(=O)O)c(/N=N/c3ccccc3)c(O)c12	UDCKXEFJOHLCKM-VHEBQXMUSA-N	0	0.106747
FDB011413	62543	C.I. Food Red 1	Cc1cc(C)c(S(=O)(=O)O)cc1/N=N/c1cc(S(=O)(=O)O)c2ccccc2c1O	DZCOAQKTFAIFRV-FMQUCBEESA-N	0	0.0396901
FDB011425	16814	C.I. Acid Red 13	O=S(=O)(O)c1ccc2c(/N=N/c3ccc(S(=O)(=O)O)c4ccccc34)c(O)ccc2c1	NLWPUNWFCUWCEU-QURGRASLSA-N	0	0.134409
FDB011427	61712	4-Ethyl-2,6-dimethoxyphenol	CCc1cc(OC)c(O)c(OC)c1	PJWDIHUFLXQRFF-UHFFFAOYSA-N	1	0.99948
FDB011469	73074609	Moschamindole	COc1cc(C2Oc3ccc4[nH]cc5c4c3C2C(O)=NCC5)ccc1O	GEJUXZYANAYHRZ-UHFFFAOYSA-N	0	0.0914456
FDB011478	3496496	Narcotoline	COc1ccc2c(c1OC)C(=O)OC2C1c2c(cc3c(c2O)OCO3)CCN1C	LMGZCSKYOKDBES-UHFFFAOYSA-N	0	0.244409
FDB011483	13965865	Honyumine	COc1c(O)ccc2c(=O)c3c(O)c4c(cc3n(C)c12)OC(C)(C)C=C4	DCEKPLXGLUMXMB-UHFFFAOYSA-N	1	0.976432
FDB011484	5465778	Rutagravine	Cn1c2ccccc2c(=O)c2c(O)cc3c(c21)C1OCC(C)(O)C1O3	SWALXCKAJQTSAC-UHFFFAOYSA-N	0	0.00103705
FDB011489	171371317	Cadabicine	OC1=NCCCCNCCCN=C(O)/C=C/c2ccc(cc2)Oc2cc(ccc2O)/C=C/1	QBKGCCSZLPZTIE-INOXDZRUSA-N	1	0.99893
FDB011494	3459141	2-Hydroxy-3-methyl-9H-carbazole	Cc1cc2c(cc1O)[nH]c1ccccc12	ZLOJFAGTWDOURE-UHFFFAOYSA-N	0	0.0156228
FDB011502	5280691	4-Hydroxycinnamoylagmatine	N=C(N)NCCCCN=C(O)/C=C/c1ccc(O)cc1	AKIHYQWCLCDMMI-VMPITWQZSA-N	1	0.608674
FDB011503	131751428	4-Coumaroylputrescine	NCCCCN=C(O)/C=C\c1ccc(O)cc1	CJHDBEPXEKGBDW-YVMONPNESA-N	0	0.369579
FDB011504	101755293	4-Coumaroyl-2-hydroxyputrescine	NCCC(O)CN=C(O)/C=C/c1ccc(O)cc1	XBVRGBGSLROQIA-ZZXKWVIFSA-N	0	0.274893
FDB011505	92339985	Subaphylline	COc1cc(/C=C\C(O)=NCCCCN)ccc1O	SFUVCMKSYKHYLD-ALCCZGGFSA-N	1	0.998171
FDB011506	131751429	Sinapoylputrescine	COc1cc(/C=C\C(O)=NCCCCN)cc(OC)c1O	ZYERUQAOCQZPJW-WAYWQWQTSA-N	1	0.999391
FDB011507	131751430	Feruloyl-2-hydroxyputrescine	COc1cc(/C=C/C(O)=NCC(O)CCN)ccc1O	MHXWDKFRPOVGGG-HWKANZROSA-N	1	0.997112
FDB011508	44241258	Di-4-coumaroylputrescine	OC(/C=C/c1ccc(O)cc1)=NCCCCN=C(O)/C=C/c1ccc(O)cc1	PYVBFDCHJDMSMM-FNCQTZNRSA-N	0	0.369579
FDB011509	11538839	Dicaffeoylputrescine	OC(/C=C/c1ccc(O)c(O)c1)=NCCCCN=C(O)/C=C/c1ccc(O)c(O)c1	WKIWXOKCKNMLIX-NXZHAISVSA-N	1	0.999811
FDB011510	5321825	Diferuloylputrescine	COc1cc(/C=C/C(O)=NCCCCN=C(O)/C=C/c2ccc(O)c(OC)c2)ccc1O	CHEMZHJQHCVLFI-MKICQXMISA-N	1	0.998171
FDB011511	15270795	N1,N10-Dicoumaroylspermidine	OC(/C=C/c1ccc(O)cc1)=NCCCCNCCCN=C(O)/C=C/c1ccc(O)cc1	QYBCBMVQSCJMSA-VOMDNODZSA-N	1	0.608674
FDB011512	131751431	Caffeoylferuloylspermidine	COc1cc(/C=C/C(O)=NCCCCNCCCN=C(O)/C=C/c2ccc(O)c(O)c2)ccc1O	YUUGXIVVDZSRNR-MKICQXMISA-N	1	0.999123
FDB011513	131751432	N1,N10-Diferuloylspermidine	COc1cc(/C=C\C(O)=NCCCNCCCCN=C(O)/C=C/c2ccc(O)c(OC)c2)ccc1O	IGHVUFYLAJSILE-UQXQTEIVSA-N	1	0.998999
FDB011521	480786	(・ゑｽｱ)-Glisoflavanone	CC(C)=CCc1c(O)ccc(C2COc3cc(O)c(CC=C(C)C)c(O)c3C2=O)c1O	RIWDYFGEQJAMKI-UHFFFAOYSA-N	1	0.992171
FDB011522	131751433	Sinapoylspermine	COc1cc(/C=C\C(=O)N(CCCN)CCCCNCCCN)cc(OC)c1O	WBJCGTCMGYUEFL-FPLPWBNLSA-N	1	0.996421
FDB011524	450	Epiestradiol	CC12CCC3c4ccc(O)cc4CCC3C1CCC2O	VOXZDWNPVJITMN-UHFFFAOYSA-N	0	0.0747612
FDB011527	5315162	6,7-Dihydro-4-(hydroxymethyl)-2-(p-hydroxyphenethyl)-7-methyl-5H-2-pyrindinium	CC1CCc2c(CO)c[n+](CCc3ccc(O)cc3)cc21	XLWXLZKPQFKGJS-UHFFFAOYSA-O	0	0.000473535
FDB011534	607542	1-Hydroxy-3-methyl-9H-carbazole	Cc1cc(O)c2[nH]c3ccccc3c2c1	IKITXHOOBOBUFJ-UHFFFAOYSA-N	0	0.0156228
FDB011570	131751444	Citreovirenone	COc1cc(O)cc(CC2=CC(=O)CC(C)O2)c1	WMCPLZDBHVOXCJ-UHFFFAOYSA-N	0	0.146979
FDB011571	102115407	Citreovirone	COc1cc(O)cc(CC(=O)CC(O)C(Cl)Cl)c1	ASUNQAFARHTUFP-UHFFFAOYSA-N	0	0.233675
FDB011576	131751445	1-Hydroxyrutacridone epoxide	Cn1c2ccccc2c(=O)c2c(O)cc3c(c21)C(O)C(C1(C)CO1)O3	JRMIBKXNMDYCPR-UHFFFAOYSA-N	0	0.000668328
FDB011577	100916216	20-Hydroxyrutacridone epoxide	Cn1c2ccccc2c(=O)c2c(O)cc3c(c21)CC(C1(CO)CO1)O3	OJJHKXKXZMBCHJ-UHFFFAOYSA-N	0	0.00128885
FDB011585	440752	4,6-Dihydroxy-2-quinolinecarboxylic acid	O=C(O)c1cc(=O)c2cc(O)ccc2[nH]1	CQUUHDQRJWXDPY-UHFFFAOYSA-N	0	0.328443
FDB011594	13870578	Fragransin C1	COc1cc(C2OC(c3cc(OC)c(O)c(OC)c3)C(C)C2C)ccc1O	KBIHHHDCLJQNHG-UHFFFAOYSA-N	1	0.851935
FDB011594	13870578	Fragransin C3b	COc1cc(C2OC(c3cc(OC)c(O)c(OC)c3)C(C)C2C)ccc1O	KBIHHHDCLJQNHG-UHFFFAOYSA-N	1	0.851935
FDB011594	13870578	Fragransin C3a	COc1cc(C2OC(c3cc(OC)c(O)c(OC)c3)C(C)C2C)ccc1O	KBIHHHDCLJQNHG-UHFFFAOYSA-N	1	0.851935
FDB011594	13870578	Fragransin C2	COc1cc(C2OC(c3cc(OC)c(O)c(OC)c3)C(C)C2C)ccc1O	KBIHHHDCLJQNHG-UHFFFAOYSA-N	1	0.851935
FDB011595	13965870	Honyudisin	CC(C)=CCc1c2c(c3oc(=O)ccc3c1O)C=CC(C)(C)O2	QMEMHCMQAQFMEL-UHFFFAOYSA-N	0	0.00805566
FDB011597	14015411	Fragransol A	COc1cc(C2Oc3c(OC)cc(C(OC)C(C)O)cc3C2C)ccc1O	DHRVKFSLKMAPEL-UHFFFAOYSA-N	1	0.823773
FDB011598	14015413	Fragransol B	COc1cc(C2Oc3c(OC)cc(CCO)cc3C2C)ccc1O	NBJKTAQUPAAPLZ-UHFFFAOYSA-N	1	0.992736
FDB011600	131751451	Fragransin D3	COc1ccc(C2OC(c3cc(OC)c(O)c(OC)c3)C(C)C2C)cc1OC	AGYZMBXYRZJNNA-UHFFFAOYSA-N	1	0.990419
FDB011601	14015414	Fragransin D2	COc1cc(C2OC(c3cc(OC)c(OC)c(OC)c3)C(C)C2C)ccc1O	XEDYWOVSWKYCOS-UHFFFAOYSA-N	0	0.187569
FDB011604	131751453	Gomphidic acid	O=C1O/C(=C(\C(=O)O)c2ccc(O)cc2)C(O)=C1c1cc(O)c(O)c(O)c1	XLCYRDAATIMMJG-SSZFMOIBSA-N	1	0.699511
FDB011627	21588200	7,7'-Dihydroxy-6,8'-bicoumarin	O=c1ccc2cc(-c3c(O)ccc4ccc(=O)oc34)c(O)cc2o1	GGNRJMYAXINNLX-UHFFFAOYSA-N	1	0.911087
FDB011629	134203	(-)-Lariciresinol	COc1cc(CC2COC(c3ccc(O)c(OC)c3)C2CO)ccc1O	MHXCIKYXNYCMHY-UHFFFAOYSA-N	1	0.787011
FDB011629	134203	Lariciresinol	COc1cc(CC2COC(c3ccc(O)c(OC)c3)C2CO)ccc1O	MHXCIKYXNYCMHY-UHFFFAOYSA-N	1	0.787011
FDB011662	5355469	2'-Hydroxy-4,4',6'-trimethoxychalcone	COc1ccc(/C=C/C(=O)c2c(O)cc(OC)cc2OC)cc1	CGIBCVBDFUTMPT-RMKNXTFCSA-N	1	0.740372
FDB011663	5281707	Coumestrol	O=c1oc2cc(O)ccc2c2oc3cc(O)ccc3c12	ZZIALNLLNHEQPJ-UHFFFAOYSA-N	0	0.285485
FDB011664	74977392	Coumestrin	O=c1oc2cc(OC3OC(CO)C(O)C(O)C3O)ccc2c2oc3cc(O)ccc3c12	JSKGNHCHUPJTOQ-UHFFFAOYSA-N	1	0.973111
FDB011665	5319565	9-O-Methylcoumestrol	COc1ccc2c(c1)oc1c3ccc(O)cc3oc(=O)c21	HHEZPZWGHDOWCQ-UHFFFAOYSA-N	0	0.0949879
FDB011703	5275725	(S)-[8]-Gingerol	CCCCCCCC(O)CC(=O)CCc1ccc(O)c(OC)c1	BCIWKKMTBRYQJU-UHFFFAOYSA-N	1	0.985326
FDB011704	5275726	(S)-[10]-Gingerol	CCCCCCCCCC(O)CC(=O)CCc1ccc(O)c(OC)c1	AIULWNKTYPZYAN-UHFFFAOYSA-N	1	0.985326
FDB011710	3083977	(・ゑｽｱ)-2-Hydroxy-3-(2-hydroxyphenyl)propanoic acid	O=C(O)C(O)Cc1ccccc1O	HXQBZGMVGIDZAJ-UHFFFAOYSA-N	0	0.0111381
FDB011750	12146897	4',5,6,7,8-Pentahydroxy-3'-methoxyflavone	COc1cc(-c2cc(=O)c3c(O)c(O)c(O)c(O)c3o2)ccc1O	AHVKPVAYXFJAFV-UHFFFAOYSA-N	1	0.592835
FDB011751	100923872	O-Demethylfonsecin	CC1(O)CC(=O)c2c(cc3cc(O)cc(O)c3c2O)O1	RTYDQIKVNMHQMZ-UHFFFAOYSA-N	1	0.753015
FDB011752	131751472	Estragonoside	COc1cc(-c2cc(=O)c3c(O)c(O)c(O)c(OC4OC(C)C(O)C(O)C4O)c3o2)ccc1O	HOQOGRHHARLRBG-UHFFFAOYSA-N	0	0.476582
FDB011753	131751473	Genistein 4'-rhamnoside	CC1OC(Oc2ccc(-c3coc4cc(O)cc(O)c4c3=O)cc2)C(O)C(O)C1O	ALDGJOZWDGSBIY-UHFFFAOYSA-N	0	0.0649993
FDB011759	5486185	De-O-methylsterigmatocystin	O=c1c2c(O)cccc2oc2c3c(cc(O)c12)OC1OC=CC31	RQQOEIJLJPCYJR-UHFFFAOYSA-N	0	0.100201
FDB011760	5486528	De-O-methyldihydrosterigmatocystin	O=c1c2c(O)cccc2oc2c3c(cc(O)c12)OC1OCCC31	WUSMTEDKVPWFDN-UHFFFAOYSA-N	0	0.078578
FDB011769	14630497	KB 2	CC(C)(O)CCc1c(-c2cc(O)c(O)cc2O)oc2c3c(cc(O)c2c1=O)OC(C)(C)C=C3	HENAAGIOPZLIKO-UHFFFAOYSA-N	0	0.0411712
FDB011774	74830193	2'-O-Methylglabridin	COc1cc(O)ccc1C1COc2c(ccc3c2C=CC(C)(C)O3)C1	IIZFTELYWMLCKS-UHFFFAOYSA-N	1	0.514092
FDB011775	5319664	4'-O-Methylglabridin	COc1ccc(C2COc3c(ccc4c3C=CC(C)(C)O4)C2)c(O)c1	ZZAIPFIGEGQNHP-UHFFFAOYSA-N	0	0.108637
FDB011785	12302249	Pelargonidin 3-glucoside	OCC1OC(Oc2cc3c(O)cc(O)cc3[o+]c2-c2ccc(O)cc2)C(O)C(O)C1O	ABVCUBUIXWJYSE-UHFFFAOYSA-O	1	0.999199
FDB011785	12302249	Pelargonidin 3-galactoside	OCC1OC(Oc2cc3c(O)cc(O)cc3[o+]c2-c2ccc(O)cc2)C(O)C(O)C1O	ABVCUBUIXWJYSE-UHFFFAOYSA-O	1	0.999199
FDB011786	44257462	Melilotocarpan E	COc1ccc2c(c1O)OCC1c3ccc(O)c(OC)c3OC21	AHWUIMDBTDTTRI-UHFFFAOYSA-N	1	0.982665
FDB011791	71436829	Pyranomammea C	CCCc1cc(=O)oc2c(C(=O)CC(C)C)c3c(c(O)c12)CC(O)C(C)(C)O3	IWXVZIMHJKPWIP-UHFFFAOYSA-N	1	0.766308
FDB011797	5356121	2'-Hydroxy-4',6'-dimethoxychalcone	COc1cc(O)c(C(=O)/C=C/c2ccccc2)c(OC)c1	QKQLSQLKXBHUSO-CMDGGOBGSA-N	0	0.132403
FDB011798	5319351	Melilotocarpan D	COc1ccc2c(c1O)OC1c3ccc(OC)c(O)c3OCC21	TYCXZCXHNKDQCZ-UHFFFAOYSA-N	1	0.987282
FDB011807	5319350	Melilotocarpan C	COc1ccc2c(c1O)OCC1c3ccc(OC)c(OC)c3OC21	ITMVICNONDPRSU-UHFFFAOYSA-N	1	0.987282
FDB011811	114840	(R)-Higenamine	Oc1ccc(CC2NCCc3cc(O)c(O)cc32)cc1	WZRCQWQRFZITDX-UHFFFAOYSA-N	0	0.381885
FDB011811	114840	(S)-Higenamine	Oc1ccc(CC2NCCc3cc(O)c(O)cc32)cc1	WZRCQWQRFZITDX-UHFFFAOYSA-N	0	0.381885
FDB011812	281691	Coclaurine	COc1cc2c(cc1O)C(Cc1ccc(O)cc1)NCC2	LVVKXRQZSRUVPY-UHFFFAOYSA-N	1	0.936296
FDB011812	281691	(S)-coclaurine	COc1cc2c(cc1O)C(Cc1ccc(O)cc1)NCC2	LVVKXRQZSRUVPY-UHFFFAOYSA-N	1	0.936296
FDB011816	5316793	Pinostrobin chalcone	COc1cc(O)c(C(=O)/C=C/c2ccccc2)c(O)c1	CUGDOWNTXKLQMD-BQYQJAHWSA-N	0	0.0461261
FDB011822	72796416	Heliannuol E	C=CC1CC(C(C)(C)O)Oc2cc(C)c(O)cc21	USPLMZMYYNDHOT-UHFFFAOYSA-N	0	0.234387
FDB011823	131751483	Furomammea D	CCCc1cc(=O)oc2c(C(=O)CC(C)C)c(O)c3c(c12)OC(C(C)(C)OO)C3	KTMGXZPJSXTUNM-UHFFFAOYSA-N	1	0.862582
FDB011826	13337758	1-(4-Hydroxy-3-methoxyphenyl)-7-phenyl-3,5-heptanedione	COc1cc(CCC(=O)CC(=O)CCc2ccccc2)ccc1O	NMQRUGZIKWUACB-UHFFFAOYSA-N	1	0.942414
FDB011827	10040339	5-Hydroxy-7-(4-hydroxyphenyl)-1-phenyl-3-heptanone	O=C(CCc1ccccc1)CC(O)CCc1ccc(O)cc1	UNMNJFPAJOHXMT-UHFFFAOYSA-N	0	0.013538
FDB011828	5280961	Genistein	O=c1c(-c2ccc(O)cc2)coc2cc(O)cc(O)c12	TZBJGXHYKVUXJN-UHFFFAOYSA-N	0	0.0641379
FDB011830	480787	Glycyrin	COc1cc2oc(=O)c(-c3ccc(O)cc3O)cc2c(OC)c1CC=C(C)C	FWWGXZYUURXJLK-UHFFFAOYSA-N	0	0.284964
FDB011839	44257487	6alpha-Hydroxymaackiain	Oc1ccc2c(c1)OCC1(O)c3cc4c(cc3OC21)OCO4	GLMPLZUBQDAZEN-UHFFFAOYSA-N	1	0.888441
FDB011842	3084009	Sativol	COc1ccc2c(oc(=O)c3c4ccc(O)cc4oc23)c1O	YLRNDYZYIUVEDH-UHFFFAOYSA-N	1	0.914245
FDB011843	21648	4-(4-Hydroxyphenyl)-2-butanone	CC(=O)CCc1ccc(O)cc1	NJGBTKGETPDVIK-UHFFFAOYSA-N	0	0.000584553
FDB011861	11152	[8]-Shogaol	CCCCCC=CC(=O)CCc1ccc(O)c(OC)c1	OQWKEEOHDMUXEO-UHFFFAOYSA-N	1	0.992471
FDB011861	11152	cis-[6]-Shogaol	CCCCCC=CC(=O)CCc1ccc(O)c(OC)c1	OQWKEEOHDMUXEO-UHFFFAOYSA-N	1	0.992471
FDB011861	11152	[6]-Shogaol	CCCCCC=CC(=O)CCc1ccc(O)c(OC)c1	OQWKEEOHDMUXEO-UHFFFAOYSA-N	1	0.992471
FDB011861	11152	1-(3,4-Dimethoxyphenyl)-4-decen-3-one	CCCCCC=CC(=O)CCc1ccc(O)c(OC)c1	OQWKEEOHDMUXEO-UHFFFAOYSA-N	1	0.992471
FDB011869	13871818	5-Methylnaringenin 7-glucoside	COc1cc(OC2OC(CO)C(O)C(O)C2O)cc2c1C(=O)CC(c1ccc(O)cc1)O2	YKLXLXHFKNDXOH-UHFFFAOYSA-N	1	0.751966
FDB011873	44257431	Neodunol	Oc1ccc2c(c1)OC1c3cc4ccoc4cc3OCC21	UUDOMPYHVUEXEE-UHFFFAOYSA-N	1	0.821777
FDB011884	5280459	Quercitrin	C[C@@H]1O[C@@H](Oc2c(-c3ccc(O)c(O)c3)oc3cc(O)cc(O)c3c2=O)[C@H](O)[C@H](O)[C@H]1O	OXGUCUVFOIWWQJ-HQBVPOQASA-N	1	0.991834
FDB011885	460	Beechwood, creosote (fagus spp.)	COc1ccccc1O	LHGVFZTZFXWLCP-UHFFFAOYSA-N	1	0.953059
FDB011885	460	2-Methoxyphenol	COc1ccccc1O	LHGVFZTZFXWLCP-UHFFFAOYSA-N	1	0.953059
FDB011887	873	3-(2-Hydroxyphenyl)propanoic acid	O=C(O)CCc1ccccc1O	CJBDUOMQLFKVQC-UHFFFAOYSA-N	0	0.013666
FDB011891	131676030	Albanin C	CC(C)=CCc1c(-c2ccc(O)cc2O)oc2c3c(cc(O)c2c1=O)OC(C(C)(C)O)C3	ZDJLVJJUSHPYOI-UHFFFAOYSA-N	0	0.0111154
FDB011895	14730796	Dihydroformononetin	COc1ccc(C2COc3cc(O)ccc3C2=O)cc1	INYISIYHXQDCPK-UHFFFAOYSA-N	0	0.0152741
FDB011896	9926336	Santal	COc1cc(O)c2c(=O)c(-c3ccc(O)c(O)c3)coc2c1	OEYQBKYISMRWQB-UHFFFAOYSA-N	1	0.832585
FDB011897	5281680	Quercetagetin	O=c1c(O)c(-c2ccc(O)c(O)c2)oc2cc(O)c(O)c(O)c12	ZVOLCUVKHLEPEV-UHFFFAOYSA-N	1	0.997002
FDB011903	4534	3,3',4,4'-Tetrahydroxylignan	CC(Cc1ccc(O)c(O)c1)C(C)Cc1ccc(O)c(O)c1	HCZKYJDFEPMADG-UHFFFAOYSA-N	1	0.997139
FDB011904	5280343	Quercetin	O=c1c(O)c(-c2ccc(O)c(O)c2)oc2cc(O)cc(O)c12	REFJWTPEDVJJIY-UHFFFAOYSA-N	1	0.998211
FDB011918	5791138	4-(1-Propenyl)phenol	C/C=C\c1ccc(O)cc1	UMFCIIBZHQXRCJ-IHWYPQMZSA-N	0	0.222125
FDB011922	182142	Cyperine	COc1cc(C)c(Oc2cc(C)cc(O)c2)c(O)c1	KXXZLMLLYMPYJE-UHFFFAOYSA-N	1	0.589595
FDB011936	11095	3',4',5,7-Tetrahydroxyflavanone	O=C1CC(c2ccc(O)c(O)c2)Oc2cc(O)cc(O)c21	SBHXYTNGIZCORC-UHFFFAOYSA-N	1	0.980339
FDB011936	11095	5-Methyleriodictyol 7-[xylosyl-(1->?)-galactoside]	O=C1CC(c2ccc(O)c(O)c2)Oc2cc(O)cc(O)c21	SBHXYTNGIZCORC-UHFFFAOYSA-N	1	0.980339
FDB011936	11095	5-Methyleriodictyol 7-[xylosyl-(1->?)-arabinoside]	O=C1CC(c2ccc(O)c(O)c2)Oc2cc(O)cc(O)c21	SBHXYTNGIZCORC-UHFFFAOYSA-N	1	0.980339
FDB011948	12132870	Afrormosin	COc1ccc(-c2coc3cc(OC)c(O)cc3c2=O)cc1	CQULNEWSZBPFNL-UHFFFAOYSA-N	0	0.00701809
FDB011948	12132870	Alfalone	COc1ccc(-c2coc3cc(OC)c(O)cc3c2=O)cc1	CQULNEWSZBPFNL-UHFFFAOYSA-N	0	0.00701809
FDB011950	442759	1,2,8-Trihydroxy-3-methylanthraquinone	Cc1cc2c(c(O)c1O)C(=O)c1c(O)cccc1C2=O	CQNVSNFEXPKHGW-UHFFFAOYSA-N	0	0.192836
FDB011955	10252339	Quercetin 3-arabinoside	O=c1c(O[C@H]2O[C@@H](CO)[C@H](O)[C@H]2O)c(-c2ccc(O)c(O)c2)oc2cc(O)cc(O)c12	BDCDNTVZSILEOY-BQCJVYABSA-N	1	0.999571
FDB011957	131751488	Olivin	COc1cc(/C=C(\C)C(=O)c2c(O)cc(O)cc2O)ccc1O	MBDHLQKZIVIDEY-WEVVVXLNSA-N	1	0.649581
FDB011959	75787	5-Methoxysalicylic acid	COc1ccc(O)c(C(=O)O)c1	IZZIWIAOVZOBLF-UHFFFAOYSA-N	0	0.0278356
FDB011960	441269	Phlorisovalerophenone	CC(C)CC(=O)c1c(O)cc(O)cc1O	VSDWHZGJGWMIRN-UHFFFAOYSA-N	0	0.269634
FDB011961	5324473	Bisdemethoxycurcumin	O=C(/C=C(O)/C=C/c1ccc(O)cc1)/C=C/c1ccc(O)cc1	YXAKCQIIROBKOP-HSSGTREWSA-N	0	0.16668
FDB011964	5469424	Demethoxycurcumin	COc1cc(/C=C/C(=O)CC(=O)/C=C/c2ccc(O)cc2)ccc1O	HJTVQHVGMGKONQ-LUZURFALSA-N	1	0.999155
FDB011967	325518	Cajanone	CC(C)=CCc1cc(C2COc3cc4c(c(O)c3C2=O)C=CC(C)(C)O4)c(O)cc1O	BAKSOIVZFARRJC-UHFFFAOYSA-N	0	0.4916
FDB011975	68289	Sesamol	Oc1ccc2c(c1)OCO2	LUSZGTFNYDARNI-UHFFFAOYSA-N	1	0.967463
FDB011981	12218867	4-Hydroxy-2,3,9-trimethoxypterocarpan	COc1ccc2c(c1)OC1c3cc(OC)c(OC)c(O)c3OCC21	APDOGYRSSCEXNB-UHFFFAOYSA-N	1	0.919968
FDB011982	131751493	Irilone 4'-glucoside	O=c1c(-c2ccc(OC3OC(CO)C(O)C(O)C3O)cc2)coc2cc3c(c(O)c12)OCO3	SWSLNGRJTHYWLO-UHFFFAOYSA-N	1	0.711175
FDB011984	5464461	Jaceidin	COc1cc(-c2oc3cc(O)c(OC)c(O)c3c(=O)c2OC)ccc1O	XUWTZJRCCPNNJR-UHFFFAOYSA-N	1	0.596983
FDB011985	5281779	Irilone	O=c1c(-c2ccc(O)cc2)coc2cc3c(c(O)c12)OCO3	NUGRQNBDTZWXTP-UHFFFAOYSA-N	0	0.128048
FDB011987	21724963	3,5-Dichloro-4-hydroxy-2-methoxy-6-methylbenzoic acid	COc1c(Cl)c(O)c(Cl)c(C)c1C(=O)O	OWBYFBKXWVZEQW-UHFFFAOYSA-N	0	0.019255
FDB011992	31404	2,6-Di-tert-butyl-4-methylphenol	Cc1cc(C(C)(C)C)c(O)c(C(C)(C)C)c1	NLZUEZXRPGMBCV-UHFFFAOYSA-N	1	0.975847
FDB011996	5318169	3-(2-Hydroxyphenyl)-2-propenal	O=C/C=C/c1ccccc1O	BSDNZCQPDVTDET-HWKANZROSA-N	0	0.0503226
FDB011998	5319322	Medicagol	O=c1oc2cc(O)ccc2c2oc3cc4c(cc3c12)OCO4	URMVEUAWRUQHON-UHFFFAOYSA-N	0	0.140402
FDB012003	4947	Propyl gallate	CCCOC(=O)c1cc(O)c(O)c(O)c1	ZTHYODDOHIVTJV-UHFFFAOYSA-N	1	0.999851
FDB012004	13250	Ethyl gallate	CCOC(=O)c1cc(O)c(O)c(O)c1	VFPFQHQNJCMNBZ-UHFFFAOYSA-N	1	0.999631
FDB012006	10209	Menadiol bissulfobenzoate	Cc1cc(O)c2ccccc2c1O	ZJTLZYDQJHKRMQ-UHFFFAOYSA-N	1	0.874022
FDB012006	10209	menadiol	Cc1cc(O)c2ccccc2c1O	ZJTLZYDQJHKRMQ-UHFFFAOYSA-N	1	0.874022
FDB012009	19829	3,4-Dihydroxy-5-methoxybenzoic acid	COc1cc(C(=O)O)cc(O)c1O	KWCCUYSXAYTNKA-UHFFFAOYSA-N	1	0.924936
FDB012020	13499471	(Z)-4-Methoxy-3,3',5,5'-tetrahydroxystilbene	COc1c(O)cc(/C=C\c2cc(O)cc(O)c2)cc1O	BKJYMZRGLINXRP-IHWYPQMZSA-N	1	0.821803
FDB012021	5322065	3',4',7-Trihydroxyflavone	O=c1cc(-c2ccc(O)c(O)c2)oc2cc(O)ccc12	PVFGJHYLIHMCQD-UHFFFAOYSA-N	1	0.998132
FDB012022	5281618	Geraldone	COc1cc(-c2cc(=O)c3ccc(O)cc3o2)ccc1O	OUMMPAFEQHTYIZ-UHFFFAOYSA-N	0	0.433299
FDB012030	119258	Taxifolin 3-rhamnoside	C[C@@H]1O[C@@H](O[C@H]2C(=O)c3c(O)cc(O)cc3O[C@@H]2c2ccc(O)c(O)c2)[C@H](O)[C@H](O)[C@H]1O	ZROGCCBNZBKLEL-MPRHSVQHSA-N	1	0.814412
FDB012032	5281849	Rutacridone	C=C(C)C1Cc2c(cc(O)c3c(=O)c4ccccc4n(C)c23)O1	FHAGACMCMQYSNX-UHFFFAOYSA-N	0	0.000668328
FDB012033	5281850	Rutacridone epoxide	Cn1c2ccccc2c(=O)c2c(O)cc3c(c21)CC(C1(C)CO1)O3	YXQGLAPCZDYVLL-UHFFFAOYSA-N	0	0.000668328
FDB012035	623060	(-)-3-Hydroxy-9-methoxypterocarpan	COc1ccc2c(c1)OC1c3ccc(O)cc3OCC21	NSRJSISNDPOJOP-UHFFFAOYSA-N	0	0.342337
FDB012043	5317777	Glyzaglabrin	O=c1c(-c2ccc3c(c2O)OCO3)coc2cc(O)ccc12	GRMSSCUVELGNHC-UHFFFAOYSA-N	0	0.406605
FDB012044	5466139	8-Hydroxydaidzein	O=c1c(-c2ccc(O)cc2)coc2c(O)c(O)ccc12	BMZFZTMWBCFKSS-UHFFFAOYSA-N	1	0.518413
FDB012045	12218868	3-Hydroxy-2,9-dimethoxypterocarpan	COc1ccc2c(c1)OC1c3cc(OC)c(O)cc3OCC21	YVBGQNQUTOVRER-UHFFFAOYSA-N	0	0.10311
FDB012048	5320386	Palmidin C	Cc1cc(O)c2c(c1)C(C1c3cc(C)cc(O)c3C(=O)c3c(O)cc(O)cc31)c1cccc(O)c1C2=O	VUUFXTUVVIEIMH-UHFFFAOYSA-N	0	0.000951241
FDB012050	160596	Fonsecin B	COc1cc(OC)c2c(O)c3c(cc2c1)OC(C)(O)CC3=O	ZYTKFYQKQVYVMW-UHFFFAOYSA-N	0	0.158991
FDB012053	46856263	beta-O-Methylynephrine	CNCC(OC)c1ccc(O)cc1	LVZUJPSBCGHXGZ-UHFFFAOYSA-N	1	0.862282
FDB012055	2214	Acetovanillone	COc1cc(C(C)=O)ccc1O	DFYRUELUNQRZTB-UHFFFAOYSA-N	0	0.0807606
FDB012057	5281605	Baicalein	O=c1cc(-c2ccccc2)oc2cc(O)c(O)c(O)c12	FXNFHKRTJBSTCS-UHFFFAOYSA-N	1	0.50813
FDB012060	8768	3,4-Dihydroxybenzaldehyde	O=Cc1ccc(O)c(O)c1	IBGBGRVKPALMCQ-UHFFFAOYSA-N	1	0.994271
FDB012069	3703882	Dehydrodiferulic dilactone	COc1cc(C2OC(=O)C3C(c4ccc(O)c(OC)c4)OC(=O)C23)ccc1O	DNJFYRXUTBVKIJ-UHFFFAOYSA-N	0	0.0280036
FDB012070	5469426	1-(3,4-Dihydroxyphenyl)-7-(4-hydroxy-3-methoxyphenyl)-1,6-heptadiene-3,5-dione	COc1cc(/C=C/C(=O)CC(=O)/C=C/c2ccc(O)c(O)c2)ccc1O	FFRFJIZJLZXEJX-YPCIICBESA-N	1	0.999434
FDB012072	131751499	Mammea B/AD cyclo D	CCCc1cc(=O)oc2c3c(c(C(=O)C(C)C)c(O)c12)OC(C)(C)C=C3	QPGVMBKJECZCKK-UHFFFAOYSA-N	1	0.897688
FDB012073	70684457	Mammea B/AC cyclo D	CCCC(=O)c1c2c(c3oc(=O)cc(CCC)c3c1O)C=CC(C)(C)O2	SMRSMFDNXPPPCA-UHFFFAOYSA-N	1	0.823249
FDB012075	5320083	Glycyrol	COc1c(CC=C(C)C)c(O)cc2oc(=O)c3c4ccc(O)cc4oc3c12	LWESBHWAOZORCQ-UHFFFAOYSA-N	1	0.594184
FDB012076	5319666	3-O-Methylglycyrol	COc1cc2oc(=O)c3c4ccc(O)cc4oc3c2c(OC)c1CC=C(C)C	ACDSUMGMZHXCRO-UHFFFAOYSA-N	1	0.516857
FDB012077	131751501	Gravolenic acid	CC(C)(O)C1Cc2c(O)c(O)cc(/C=C\C(=O)O)c2O1	DABSIZUNYJTFDJ-ARJAWSKDSA-N	1	0.825162
FDB012087	5488563	Mycochromone	C=Cc1oc2cccc(O)c2c(=O)c1C(C(=O)OC)C(=O)OC	CJFIRBOMWZKLHJ-UHFFFAOYSA-N	0	0.00608025
FDB012096	4475100	Glyceollin I	CC1(C)C=Cc2c(ccc3c2OCC2(O)c4ccc(O)cc4OC32)O1	YIFYYPKWOQSCRI-UHFFFAOYSA-N	0	0.0486197
FDB012101	75072284	2',8-Dihydroxy-3',4',5',7-tetramethoxyflavan	COc1ccc2c(c1O)OC(c1cc(OC)c(OC)c(OC)c1O)CC2	XVWADHIDSZCAFC-UHFFFAOYSA-N	1	0.696014
FDB012102	75072280	2'-Hydroxy-3',4',5',7,8-pentamethoxyflavan	COc1ccc2c(c1OC)OC(c1cc(OC)c(OC)c(OC)c1O)CC2	WULREJCBPYVGCY-UHFFFAOYSA-N	1	0.696014
FDB012108	72537	Rubrofusarin	COc1cc(O)c2c(O)c3c(=O)cc(C)oc3cc2c1	FPNKCZKRICBAKG-UHFFFAOYSA-N	1	0.822927
FDB012109	135453893	Norrubrofusarin	Cc1cc(=O)c2c(O)c3c(O)cc(O)cc3cc2o1	RVRLLYKHCMHGKV-UHFFFAOYSA-N	1	0.727493
FDB012111	78178402	Cassiaside	Cc1cc(=O)c2c(O)c3c(OC4OC(CO)C(O)C(O)C4O)cccc3cc2o1	SBVZTBIAKFTNIJ-UHFFFAOYSA-N	1	0.965521
FDB012113	10425624	Aloe emodin w-acetate	CC(=O)OCc1cc(O)c2c(c1)C(=O)c1cccc(O)c1C2=O	FUECAILUKAJTBR-UHFFFAOYSA-N	0	0.0182165
FDB012124	442670	Cajanol	COc1cc(O)c2c(c1)OCC(c1ccc(O)cc1OC)C2=O	RYYWWFXWFMYKJM-UHFFFAOYSA-N	0	0.100845
FDB012128	440047	2'-Hydroxydihydrodaidzein	O=C1c2ccc(O)cc2OCC1c1ccc(O)cc1O	WBOWBLGZAXVREM-UHFFFAOYSA-N	0	0.0861255
FDB012135	9976815	Cinnatriacetin A	O=C(O)CCC/C=C\CC#CC#CC#CCOC(=O)/C=C/c1ccc(O)cc1	UGVOYXYFLWZKOM-MJLPGFBBSA-N	1	0.803883
FDB012142	329584	3,3'-Bisjuglone	O=C1C=C(C2=CC(=O)c3cccc(O)c3C2=O)C(=O)c2c(O)cccc21	YSWLZVWSHJYBPI-UHFFFAOYSA-N	0	0.00265571
FDB012144	45934467	L-Chicoric acid	O=C(/C=C\c1ccc(O)c(O)c1)OC(C(=O)O)C(OC(=O)/C=C\c1ccc(O)c(O)c1)C(=O)O	YDDGKXBLOXEEMN-VHOZIDCHSA-N	1	0.994982
FDB012144	45934467	Chicoric acid	O=C(/C=C\c1ccc(O)c(O)c1)OC(C(=O)O)C(OC(=O)/C=C\c1ccc(O)c(O)c1)C(=O)O	YDDGKXBLOXEEMN-VHOZIDCHSA-N	1	0.994982
FDB012144	45934467	D-Chicoric acid	O=C(/C=C\c1ccc(O)c(O)c1)OC(C(=O)O)C(OC(=O)/C=C\c1ccc(O)c(O)c1)C(=O)O	YDDGKXBLOXEEMN-VHOZIDCHSA-N	1	0.994982
FDB012145	45934467	L-Chicoric acid	O=C(/C=C\c1ccc(O)c(O)c1)OC(C(=O)O)C(OC(=O)/C=C\c1ccc(O)c(O)c1)C(=O)O	YDDGKXBLOXEEMN-VHOZIDCHSA-N	1	0.994982
FDB012145	45934467	Chicoric acid	O=C(/C=C\c1ccc(O)c(O)c1)OC(C(=O)O)C(OC(=O)/C=C\c1ccc(O)c(O)c1)C(=O)O	YDDGKXBLOXEEMN-VHOZIDCHSA-N	1	0.994982
FDB012145	45934467	D-Chicoric acid	O=C(/C=C\c1ccc(O)c(O)c1)OC(C(=O)O)C(OC(=O)/C=C\c1ccc(O)c(O)c1)C(=O)O	YDDGKXBLOXEEMN-VHOZIDCHSA-N	1	0.994982
FDB012147	441958	Vignafuran	COc1ccc2cc(-c3ccc(O)cc3OC)oc2c1	YCDZKMJZSGRQML-UHFFFAOYSA-N	1	0.918814
FDB012158	5202	Serotonin	NCCc1c[nH]c2ccc(O)cc12	QZAYGJVTTNCVMB-UHFFFAOYSA-N	1	0.969365
FDB012163	681	Dopamine	NCCc1ccc(O)c(O)c1	VYFYYTLLBUKUHU-UHFFFAOYSA-N	1	0.99595
FDB012165	14213226	Parakmerin A	C/C=C/c1ccc2c(c1)C(C)C(c1ccc(O)c(OC)c1)O2	FCFVMNGCSPIORZ-SNAWJCMRSA-N	1	0.859813
FDB012169	4481797	Silicristin	COc1cc(C2Oc3c(O)cc(C4Oc5cc(O)cc(O)c5C(=O)C4O)cc3C2CO)ccc1O	BMLIIPOXVWESJG-UHFFFAOYSA-N	1	0.900244
FDB012170	3085285	Juzirine	COc1cc2ccnc(Cc3ccc(O)cc3)c2cc1O	XUCRLUHFLBPVRO-UHFFFAOYSA-N	1	0.98119
FDB012171	3314	Eugenol	C=CCc1ccc(O)c(OC)c1	RRAFCDWBNXTKKO-UHFFFAOYSA-N	1	0.975231
FDB012172	70140	2-Hydroxy-3-methoxybenzoic acid	COc1cccc(C(=O)O)c1O	AUZQQIPZESHNMG-UHFFFAOYSA-N	1	0.687016
FDB012200	19	2,3-Dihydroxybenzoic acid	O=C(O)c1cccc(O)c1O	GLDQAMYCGOIJDV-UHFFFAOYSA-N	1	0.664433
FDB012207	1781945	Isochavibetol	C/C=C\c1ccc(OC)c(O)c1	LHJZSWVADJCBNI-ARJAWSKDSA-N	1	0.919557
FDB012211	5380976	7-Hydroxy-2-methylisoflavone	Cc1oc2cc(O)ccc2c(=O)c1-c1ccccc1	BBCDTCKKROIGAB-UHFFFAOYSA-N	0	0.000974881
FDB012214	131751508	Isogenistein 7-glucoside	O=c1c(-c2ccccc2O)coc2cc(OC3OC(CO)C(O)C(O)C3O)cc(O)c12	VEEIDCZENCXYKD-UHFFFAOYSA-N	0	0.117482
FDB012215	156777	Cyclokievitone	CC1(C)C=Cc2c(cc(O)c3c2OCC(c2ccc(O)cc2O)C3=O)O1	AWLFGFDTGPLHKG-UHFFFAOYSA-N	0	0.00857029
FDB012218	585939	Demethylvestitol	Oc1ccc(C2COc3cc(O)ccc3C2)c(O)c1	CJZBXHPHEBCWLV-UHFFFAOYSA-N	1	0.968344
FDB012219	5280378	Formononetin	COc1ccc(-c2coc3cc(O)ccc3c2=O)cc1	HKQYGTCOTHHOMP-UHFFFAOYSA-N	0	0.024131
FDB012221	5284639	Genistin	O=c1c(-c2ccc(O)cc2)coc2cc(OC3OC(CO)C(O)C(O)C3O)cc(O)c12	ZCOLJUOHXJRHDI-UHFFFAOYSA-N	1	0.929826
FDB012222	13845970	4',5-Dihydroxy-3',7-dimethoxyisoflavone	COc1cc(O)c2c(=O)c(-c3ccc(O)c(OC)c3)coc2c1	NMQZMHHAWZDJOJ-UHFFFAOYSA-N	1	0.510654
FDB012223	5280373	Biochanin A	COc1ccc(-c2coc3cc(O)cc(O)c3c2=O)cc1	WUADCCWRTIWANL-UHFFFAOYSA-N	0	0.0229798
FDB012224	5358913	Biochanin A 7-glucoside	COc1ccc(-c2coc3cc(OC4OC(CO)C(O)C(O)C4O)cc(O)c3c2=O)cc1	LFEUICHQZGNOHD-UHFFFAOYSA-N	0	0.281283
FDB012225	107971	Daidzin	O=c1c(-c2ccc(O)cc2)coc2cc(O[C@@H]3O[C@H](CO)[C@@H](O)[C@H](O)[C@H]3O)ccc12	KYQZWONCHDNPDP-QNDFHXLGSA-N	1	0.690947
FDB012227	5488650	Wairol	COc1cc(OC)c2c(c1)oc1c3ccc(O)cc3oc(=O)c12	GYNHMEBOILXPQT-UHFFFAOYSA-N	0	0.178781
FDB012228	3764	Isoformononetin	COc1ccc2c(=O)c(-c3ccc(O)cc3)coc2c1	LNIQZRIHAMVRJA-UHFFFAOYSA-N	0	0.0130032
FDB012230	129684544	2',7-Dihydroxy-4',6-dimethoxyisoflavan	COc1ccc(C2COc3cc(O)c(OC)cc3C2)c(O)c1	MEHJSEWFUDZGDI-UHFFFAOYSA-N	0	0.155906
FDB012231	131751510	4-O-Caffeoylshikimic acid	O=C(/C=C\c1ccc(O)c(O)c1)OC1C(O)C=C(C(=O)O)CC1O	VTURJKQJEXSKNY-RQOWECAXSA-N	1	0.996861
FDB012233	6124136	Dattelic acid	O=C(/C=C/c1ccc(O)c(O)c1)OC1CC(C(=O)O)=CC(O)C1O	QMPHZIPNNJOWQI-DUXPYHPUSA-N	1	0.997349
FDB012235	14077265	3-Hydroxy-4,9-dimethoxypterocarpan	COc1ccc2c(c1)OC1c3ccc(O)c(OC)c3OCC21	IPDALSAPRYQWGQ-UHFFFAOYSA-N	0	0.479064
FDB012236	44257457	3,4,9-Trihydroxypterocarpan	Oc1ccc2c(c1)OC1c3ccc(O)c(O)c3OCC21	CLHTZHIBHTWFEM-UHFFFAOYSA-N	1	0.999011
FDB012239	5281611	3,4',7-Trihydroxyflavone	O=c1c(O)c(-c2ccc(O)cc2)oc2cc(O)ccc12	OBWHQJYOOCRPST-UHFFFAOYSA-N	1	0.554927
FDB012244	5319733	Methylnissolin	COc1ccc2c(c1OC)OC1c3ccc(O)cc3OCC21	UOVGCLXUTLXAEC-UHFFFAOYSA-N	0	0.496205
FDB012245	44257476	Trifolian	COc1c(O)cc2c(c1O)C1Oc3cc4c(cc3C1CO2)OCO4	PCVFSIAOIHIYNK-UHFFFAOYSA-N	1	0.972973
FDB012246	44257507	4',7-Dihydroxy-2'-methoxy-3'-prenylisoflavan	COc1c(C2COc3cc(O)ccc3C2)ccc(O)c1CC=C(C)C	ZEJRFMCOSHZBRD-UHFFFAOYSA-N	1	0.997236
FDB012247	44260110	2-(2,4-Dihydroxyphenyl)-5,6-dimethoxybenzofuran	COc1cc2cc(-c3ccc(O)cc3O)oc2cc1OC	TTWXNRBRBJPLQH-UHFFFAOYSA-N	1	0.87608
FDB012248	11536537	3,4-Dihydroxy-9-methoxypterocarpan	COc1ccc2c(c1)OC1c3ccc(O)c(O)c3OCC21	YRFDJOAWSXSLMG-UHFFFAOYSA-N	1	0.965841
FDB012251	5282074	2'-Hydroxygenistein	O=c1c(-c2ccc(O)cc2O)coc2cc(O)cc(O)c12	GSSOWCUOWLMMRJ-UHFFFAOYSA-N	0	0.144328
FDB012252	5492944	8-Hydroxygenistein	O=c1c(-c2ccc(O)cc2)coc2c(O)c(O)cc(O)c12	ZKZCRGBCWBCSNJ-UHFFFAOYSA-N	1	0.79016
FDB012253	14162675	1,6-Dihydroxy-3-methoxy-2-prenylxanthone	COc1cc2oc3cc(O)ccc3c(=O)c2c(O)c1CC=C(C)C	QKSNMZWDGXOPMT-UHFFFAOYSA-N	1	0.982182
FDB012254	131751512	6-Hydroxy-9,9-dimethyl-5-(3-methyl-1-oxobutyl)-1-propyl-3H,9H-[1,2]-dioxolo[3',4':4,5]furo[2,3-f][1]benzopyran-3-one	CCCc1cc(=O)oc2c(C(=O)CC(C)C)c(O)c3c(c12)OC1C3OOC1(C)C	HXNFGNDKYRUBRV-UHFFFAOYSA-N	1	0.501964
FDB012257	11710066	Parvisoflavone A	CC1(C)C=Cc2c(cc(O)c3c(=O)c(-c4ccc(O)cc4O)coc23)O1	FNSFANUGPIQSTR-UHFFFAOYSA-N	0	0.00143496
FDB012259	10071572	Artobiloxanthone	C=C(C)C1Cc2c(oc3c4c(cc(O)c3c2=O)OC(C)(C)C=C4)-c2c(O)cc(O)c(O)c21	ZIYAGIMFLYOZDS-UHFFFAOYSA-N	0	0.326579
FDB012260	17731	6-Hydroxy-5-[(4-sulfophenyl)azo]-2-naphthalenesulfonic acid	O=S(=O)(O)c1ccc(/N=N/c2c(O)ccc3cc(S(=O)(=O)O)ccc23)cc1	KEYWXKLGZZGHMT-ISLYRVAYSA-N	1	0.997947
FDB012262	591624	Isosativan	COc1ccc(C2COc3cc(OC)ccc3C2)c(O)c1	FWAWTPASGRNXTO-UHFFFAOYSA-N	0	0.31456
FDB012263	3559400	Cristacarpin	COc1ccc2c(c1CC=C(C)C)OC1c3ccc(O)cc3OCC21O	ZHPYEBFYLDGZKF-UHFFFAOYSA-N	1	0.919633
FDB012264	44257483	Glyceollidin I	CC(C)=CCc1c(O)ccc2c1OCC1(O)c3ccc(O)cc3OC21	NLHMQOCIFRDSNU-UHFFFAOYSA-N	1	0.978761
FDB012265	5281809	Sojagol	CC1(C)CCc2c(ccc3c2oc2c4ccc(O)cc4oc(=O)c32)O1	GSAVLDZAGYKJSO-UHFFFAOYSA-N	0	0.00555756
FDB012267	14236605	2-(3,7-Dimethyl-2,6-octadienyl)-4-hydroxy-6-methoxyacetophenone	COc1cc(O)cc(C/C=C(\C)CCC=C(C)C)c1C(C)=O	JUCDMGAOGQOSAG-NTEUORMPSA-N	0	0.206241
FDB012279	5320385	Palmidin B	Cc1cc(O)c2c(c1)C(C1c3cccc(O)c3C(=O)c3c(O)cc(CO)cc31)c1cccc(O)c1C2=O	AGYHUJLPTURBHW-UHFFFAOYSA-N	0	0.0162834
FDB012283	12002084	Glyceollin III	C=C(C)C1Cc2cc3c(cc2O1)OCC1(O)c2ccc(O)cc2OC31	MIYTVBARXCVVHZ-UHFFFAOYSA-N	0	0.0453654
FDB012284	5748586	Lucernol	O=c1oc2cc(O)c(O)cc2c2oc3cc(O)ccc3c12	CJPXZAMCIOOMNF-UHFFFAOYSA-N	1	0.750585
FDB012285	11199650	Tricetanidin	Oc1cc(O)c2ccc(-c3cc(O)c(O)c(O)c3)[o+]c2c1	CMPNIWQMRYYTMK-UHFFFAOYSA-O	1	0.999072
FDB012289	326186	Methylxanthoxylin	COc1cc(OC)c(C(C)=O)c(O)c1C	AAOFJKLTRKOQTQ-UHFFFAOYSA-N	0	0.17028
FDB012290	513197	Isoxanthohumol	COc1cc(O)c(CC=C(C)C)c2c1C(=O)CC(c1ccc(O)cc1)O2	YKGCBLWILMDSAV-UHFFFAOYSA-N	0	0.227257
FDB012291	509245	(S)-4',5,7-Trihydroxy-8-prenylflavanone	CC(C)=CCc1c(O)cc(O)c2c1OC(c1ccc(O)cc1)CC2=O	LPEPZZAVFJPLNZ-UHFFFAOYSA-N	0	0.00979047
FDB012292	969516	Curcumin	COc1cc(/C=C/C(=O)CC(=O)/C=C/c2ccc(O)c(OC)c2)ccc1O	VFLDPWHFBUODDF-FCXRPNKRSA-N	1	0.999359
FDB012294	5281806	Psoralidin	CC(C)=CCc1cc2c(cc1O)oc(=O)c1c3ccc(O)cc3oc21	YABIJLLNNFURIJ-UHFFFAOYSA-N	0	0.0909173
FDB012295	6603962	Piceatannol	Oc1cc(O)cc(/C=C\c2ccc(O)c(O)c2)c1	CDRPUGZCRXZLFL-UPHRSURJSA-N	1	0.999764
FDB012305	3347979	Demethylmedicarpin	Oc1ccc2c(c1)OC1c3ccc(O)cc3OCC21	ODMIEGVTNZNSLD-UHFFFAOYSA-N	1	0.777263
FDB012318	1549091	cis-Sinapic acid	COc1cc(/C=C\C(=O)O)cc(OC)c1O	PCMORTLOPMLEFB-ARJAWSKDSA-N	1	0.542008
FDB012331	11970	2-Hydroxyphenylacetic acid	O=C(O)Cc1ccccc1O	CCVYRRGZDBSHFU-UHFFFAOYSA-N	0	0.0128427
FDB012347	4640119	Glyceollin II	CC1(C)C=Cc2cc3c(cc2O1)OCC1(O)c2ccc(O)cc2OC31	DDJVLBCETGUEBO-UHFFFAOYSA-N	0	0.268387
FDB012359	102383790	Mammea B/BD	CCCc1cc(=O)oc2c(C(=O)C(C)C)c(O)c(CC=C(C)C)c(O)c12	FLFMHVIZGHIVEJ-UHFFFAOYSA-N	1	0.590816
FDB012371	4629012	Glycinol	Oc1ccc2c(c1)OCC1(O)c3ccc(O)cc3OC21	QMXOFBXZEKTJIK-UHFFFAOYSA-N	1	0.888441
FDB012373	68148	Chavicol	C=CCc1ccc(O)cc1	RGIBXDHONMXTLI-UHFFFAOYSA-N	0	0.0104279
FDB012375	5320791	Pterostilbene	COc1cc(/C=C\c2ccc(O)cc2)cc(OC)c1	VLEUZFDZJKSGMX-ARJAWSKDSA-N	1	0.969296
FDB012376	13337184	Frenolicin B	CCCC1OC2CC(=O)OC2C2=C1C(=O)c1c(O)cccc1C2=O	AVCPRTNVVRPELB-UHFFFAOYSA-N	0	0.000761985
FDB012378	629096	Glyceofuran	CC(C)(O)c1cc2cc3c(cc2o1)OCC1(O)c2ccc(O)cc2OC31	FLURXOFTUKXKQN-UHFFFAOYSA-N	0	0.206166
FDB012382	44257486	6alpha-Hydroxyisomedicarpin	COc1ccc2c(c1)OCC1(O)c3ccc(O)cc3OC21	MENGTHFLVHDIFW-UHFFFAOYSA-N	1	0.746245
FDB012383	44257485	6alpha-Hydroxymedicarpin	COc1ccc2c(c1)OC1c3ccc(O)cc3OCC21O	SXKBOSYKWYQHMV-UHFFFAOYSA-N	1	0.746245
FDB012385	131751528	(E)-4'-Methylresveratrol 3-glucoside	COc1ccc(/C=C\c2cc(O)cc(OC3OC(CO)C(O)C(O)C3O)c2)cc1	MFMQRDLLSRLUJY-IHWYPQMZSA-N	1	0.838298
FDB012386	1548910	(Z)-Resveratrol	Oc1ccc(/C=C\c2cc(O)cc(O)c2)cc1	LUKBXSAWLPMMSZ-UPHRSURJSA-N	1	0.989085
FDB012388	11152	[8]-Shogaol	CCCCCC=CC(=O)CCc1ccc(O)c(OC)c1	OQWKEEOHDMUXEO-UHFFFAOYSA-N	1	0.992471
FDB012388	11152	cis-[6]-Shogaol	CCCCCC=CC(=O)CCc1ccc(O)c(OC)c1	OQWKEEOHDMUXEO-UHFFFAOYSA-N	1	0.992471
FDB012388	11152	[6]-Shogaol	CCCCCC=CC(=O)CCc1ccc(O)c(OC)c1	OQWKEEOHDMUXEO-UHFFFAOYSA-N	1	0.992471
FDB012388	11152	1-(3,4-Dimethoxyphenyl)-4-decen-3-one	CCCCCC=CC(=O)CCc1ccc(O)c(OC)c1	OQWKEEOHDMUXEO-UHFFFAOYSA-N	1	0.992471
FDB012396	216328	Fonsecin	COc1cc(O)cc2cc3c(c(O)c12)C(=O)CC(C)(O)O3	FKCYENFBFZUSDP-UHFFFAOYSA-N	0	0.097136
FDB012398	5281789	Licoisoflavone A	CC(C)=CCc1c(O)ccc(-c2coc3cc(O)cc(O)c3c2=O)c1O	KCUZCRLRQVRBBV-UHFFFAOYSA-N	1	0.625956
FDB012399	71438153	Gyrocyanin	O=C1C(O)=C(c2ccc(O)cc2)C(=O)C1c1ccc(O)cc1	DIFAFZFNMSLGGN-UHFFFAOYSA-N	0	0.00807931
FDB012400	5281804	Prunetin	COc1cc(O)c2c(=O)c(-c3ccc(O)cc3)coc2c1	KQMVAGISDHMXJJ-UHFFFAOYSA-N	0	0.0672393
FDB012403	853433	Isoeugenol	C/C=C/c1ccc(O)c(OC)c1	BJIOGJUNALELMI-ONEGZZNKSA-N	1	0.898725
FDB012403	853433	(E)-Isoeugenol	C/C=C/c1ccc(O)c(OC)c1	BJIOGJUNALELMI-ONEGZZNKSA-N	1	0.898725
FDB012404	5320318	Osthenol	CC(C)=CCc1c(O)ccc2ccc(=O)oc12	RAKJVIPCCGXHHS-UHFFFAOYSA-N	1	0.727179
FDB012407	5377569	3-(1,1-Dimethylallyl)scopoletin	C=CC(C)(C)c1cc2cc(OC)c(O)cc2oc1=O	NEUWPSXOYGGGFO-UHFFFAOYSA-N	0	0.00692453
FDB012411	1548942	Capsaicin	COc1cc(CN=C(O)CCCC/C=C\C(C)C)ccc1O	YKPUWZUDDOIDPM-VURMDHGXSA-N	1	0.962902
FDB012413	44257533	Repensol	O=c1oc2cc(O)ccc2c2oc3cc(O)cc(O)c3c12	CFUAZBGEKBTCSH-UHFFFAOYSA-N	1	0.840937
FDB012414	5487671	Trifoliol	COc1cc(O)c2c(c1)oc1c3ccc(O)cc3oc(=O)c12	YFVNQUXNYCREJW-UHFFFAOYSA-N	1	0.595396
FDB012418	131751530	Albanin B	CC(C)=CCc1c(-c2ccc(O)cc2O)oc2c3c(cc(O)c2c1=O)OC(C)(CO)C=C3	PUYSPXIEVCRSAN-UHFFFAOYSA-N	0	0.0094937
FDB012425	5918474	Prunitrin	COc1cc(O)c2c(=O)c(-c3ccc(OC4OC(CO)C(O)C(O)C4O)cc3)coc2c1	OFUWGCQDMVDLIR-UHFFFAOYSA-N	0	0.281283
FDB012426	440832	Pelargonidin	Oc1ccc(-c2[o+]c3cc(O)cc(O)c3cc2O)cc1	XVFMGWDSJLBXDZ-UHFFFAOYSA-O	1	0.965753
FDB012429	5319509	Aromadendrin 7-methyl ether	COc1cc(O)c2c(c1)OC(c1ccc(O)cc1)C(O)C2=O	LZLGHWHSUZVUFZ-UHFFFAOYSA-N	0	0.075626
FDB012431	662	Dihydrokaempferol	O=C1c2c(O)cc(O)cc2OC(c2ccc(O)cc2)C1O	PADQINQHPQKXNL-UHFFFAOYSA-N	0	0.079972
FDB012432	6123196	Cernuine	O=C1/C(=C\c2ccc(O)c(O)c2)Oc2cc(O)cc(O)c21	WBEFUVAYFSOUEA-YIXHJXPBSA-N	1	0.991887
FDB012443	7041	2,6-Dimethoxyphenol	COc1cccc(OC)c1O	KLIDCXVFHGNTTM-UHFFFAOYSA-N	1	0.997512
FDB012456	6998	2-Hydroxybenzaldehyde	O=Cc1ccccc1O	SMQUZDBALVYZAC-UHFFFAOYSA-N	0	0.0100936
FDB012459	4133	Methyl salicylate	COC(=O)c1ccccc1O	OSWPMRLSEDHDFF-UHFFFAOYSA-N	0	0.00447372
FDB012460	4063834	Phaseollin	CC1(C)C=Cc2c(ccc3c2OC2c4ccc(O)cc4OCC32)O1	LWTDZKXXJRRKDG-UHFFFAOYSA-N	0	0.0325318
FDB012470	14681584	Guaiacin	COc1cc(C2c3cc(O)c(OC)cc3CC(C)C2C)ccc1O	TZAAYUCUPIYQBR-UHFFFAOYSA-N	0	0.0747597
FDB012471	13870570	Malabaricano	COc1cc(C2OC(c3ccc(O)c(OC)c3)C(C)C2C)ccc1O	GMXMKSFJQLFOSO-UHFFFAOYSA-N	0	0.187569
FDB012475	14162674	1,5,8-Trihydroxy-3-methyl-2-prenylxanthone	COc1cc2oc3c(O)ccc(O)c3c(=O)c2c(O)c1CC=C(C)C	AAANZTDKTFGJLZ-UHFFFAOYSA-N	1	0.994055
FDB012479	14492422	Morusignin B	CC(C)=CCc1c(O)cc2oc3c(O)ccc(O)c3c(=O)c2c1O	AQSBDDHXYVQYHC-UHFFFAOYSA-N	1	0.995794
FDB012481	4484219	(R)-Glabridin	CC1(C)C=Cc2c(ccc3c2OCC(c2ccc(O)cc2O)C3)O1	LBQIJVLKGVZRIW-UHFFFAOYSA-N	0	0.0835767
FDB012516	119269	Kievitone	CC(C)=CCc1c(O)cc(O)c2c1OCC(c1ccc(O)cc1O)C2=O	MERHMOCEIBOOMA-UHFFFAOYSA-N	0	0.0149323
FDB012517	442770	5-Deoxykievitone	CC(C)=CCc1c(O)ccc2c1OCC(c1ccc(O)cc1O)C2=O	JIJYZALGIIQXKE-UHFFFAOYSA-N	1	0.866734
FDB012520	68094	Harmol	Cc1nccc2c1[nH]c1cc(O)ccc12	SATMZMMKDDTOSQ-UHFFFAOYSA-N	0	0.0522822
FDB012522	155381	Chrysoobtusin	COc1cc2c(c(OC)c1OC)C(=O)c1c(cc(C)c(O)c1OC)C2=O	ZMDXTRSTKHTSCE-UHFFFAOYSA-N	0	0.272527
FDB012553	125	4-Hydroxybenzyl alcohol	OCc1ccc(O)cc1	BVJSUAQZOZWCKN-UHFFFAOYSA-N	0	0.0217961
FDB012575	5281855	Ellagic acid	O=c1oc2c(O)c(O)cc3c(=O)oc4c(O)c(O)cc1c4c23	AFSDNFLWKVMVRB-UHFFFAOYSA-N	1	0.862013
FDB012577	3083616	Fraxidin	COc1cc2ccc(=O)oc2c(O)c1OC	QNFBKOHHLAWWTC-UHFFFAOYSA-N	1	0.865018
FDB012578	134203	(-)-Lariciresinol	COc1cc(CC2COC(c3ccc(O)c(OC)c3)C2CO)ccc1O	MHXCIKYXNYCMHY-UHFFFAOYSA-N	1	0.787011
FDB012578	134203	Lariciresinol	COc1cc(CC2COC(c3ccc(O)c(OC)c3)C2CO)ccc1O	MHXCIKYXNYCMHY-UHFFFAOYSA-N	1	0.787011
FDB012590	5317742	Glyceollin IV	COc1cc2c(cc1CC=C(C)C)C1Oc3cc(O)ccc3C1(O)CO2	WOKIXZBYDPTMJD-UHFFFAOYSA-N	1	0.953883
FDB012610	44546134	Mammea B/AC	CCCC(=O)c1c(O)c(CC=C(C)C)c2oc(=O)cc(CCC)c2c1O	HDHKEYMZRICGLG-UHFFFAOYSA-N	1	0.696348
FDB012631	14219281	Nb-Methyltetrahydroharmol	CC1c2[nH]c3cc(O)ccc3c2CCN1C	AGILGFCOHSGLIT-UHFFFAOYSA-N	0	0.183289
FDB012660	586372	Secoisolariciresinol	COc1cc(CC(CO)C(CO)Cc2ccc(O)c(OC)c2)ccc1O	PUETUDUXMCLALY-UHFFFAOYSA-N	1	0.956731
FDB012663	4177125	Isolariciresinol	COc1cc(C2c3cc(O)c(OC)cc3CC(CO)C2CO)ccc1O	OGFXBIXJCWAUCH-UHFFFAOYSA-N	1	0.89918
FDB012666	689043	Caffeic acid	O=C(O)/C=C/c1ccc(O)c(O)c1	QAIPRVGONGVQAS-DUXPYHPUSA-N	1	0.996329
FDB012666	689043	trans-Caffeic acid	O=C(O)/C=C/c1ccc(O)c(O)c1	QAIPRVGONGVQAS-DUXPYHPUSA-N	1	0.996329
FDB012666	689043	cis-Caffeic acid	O=C(O)/C=C/c1ccc(O)c(O)c1	QAIPRVGONGVQAS-DUXPYHPUSA-N	1	0.996329
FDB012666	689043	trans-caffeate	O=C(O)/C=C/c1ccc(O)c(O)c1	QAIPRVGONGVQAS-DUXPYHPUSA-N	1	0.996329
FDB012671	5281842	Furofoline	Cn1c2ccccc2c(=O)c2c(O)cc3occc3c21	ZFFUGPKCSIVPEI-UHFFFAOYSA-N	0	0.00124457
FDB012705	5280460	Scopoletin	COc1cc2ccc(=O)oc2cc1O	RODXRVNMMDRFIK-UHFFFAOYSA-N	0	0.00344025
FDB012724	5281672	Myricetin	O=c1c(O)c(-c2cc(O)c(O)c(O)c2)oc2cc(O)cc(O)c12	IKMDFBPHZNJCSN-UHFFFAOYSA-N	1	0.877752
FDB012724	5281672	Myricetin 3-digalactoside	O=c1c(O)c(-c2cc(O)c(O)c(O)c2)oc2cc(O)cc(O)c12	IKMDFBPHZNJCSN-UHFFFAOYSA-N	1	0.877752
FDB012726	5352000	Myricetin 3-rhamnoside	CC1OC(Oc2c(-c3cc(O)c(O)c(O)c3)oc3cc(O)cc(O)c3c2=O)C(O)C(O)C1O	DCYOADKBABEMIQ-UHFFFAOYSA-N	1	0.9415
FDB012750	68313	Hordenine	CN(C)CCc1ccc(O)cc1	KUBCEEMXQZUPDQ-UHFFFAOYSA-N	0	0.00109248
FDB012751	23135	Candicine	C[N+](C)(C)CCc1ccc(O)cc1	PTOJXIKSKSASRB-UHFFFAOYSA-O	0	0.00109248
FDB012798	5870	Estrone	C[C@]12CC[C@@H]3c4ccc(O)cc4CC[C@H]3[C@@H]1CCC2=O	DNXHEGUUPJUMQT-CBZIJGRNSA-N	0	0.0119257
FDB012800	12310964	Rhababerone	Cc1cc2c(cc1O)C(=O)c1c(O)ccc(O)c1C2=O	RLTYFLICIIZAKQ-UHFFFAOYSA-N	1	0.884841
FDB012801	1548883	Ferulic acid	COc1cc(/C=C\C(=O)O)ccc1O	KSEBMYQBYZTDHS-HYXAFXHYSA-N	1	0.94156
FDB012801	1548883	cis-Ferulic acid	COc1cc(/C=C\C(=O)O)ccc1O	KSEBMYQBYZTDHS-HYXAFXHYSA-N	1	0.94156
FDB012802	445858	trans-Ferulic acid	COc1cc(/C=C/C(=O)O)ccc1O	KSEBMYQBYZTDHS-HWKANZROSA-N	1	0.94156
FDB012802	445858	ferulate	COc1cc(/C=C/C(=O)O)ccc1O	KSEBMYQBYZTDHS-HWKANZROSA-N	1	0.94156
FDB012805	4484952	Phaseollinisoflavan	CC1(C)C=Cc2c(ccc(C3COc4cc(O)ccc4C3)c2O)O1	UUJBHSNXZMGYBT-UHFFFAOYSA-N	1	0.9692
FDB012806	131751563	2'-O-Methylphaseollinisoflavan	COc1c(C2COc3cc(O)ccc3C2)ccc2c1C=COC2(C)C	FHUJPAOFRVLFNQ-UHFFFAOYSA-N	1	0.634249
FDB012809	10338211	3'-Hydroxy-4'-methoxyglabridin	COc1ccc(C2COc3c(ccc4c3C=CC(C)(C)O4)C2)c(O)c1O	PPBISUGOQDBBEL-UHFFFAOYSA-N	1	0.889739
FDB012836	169676	2',6'-Dihydroxy-4'-methoxydihydrochalcone	COc1cc(O)c(C(=O)CCc2ccccc2)c(O)c1	MDMCODCJMHTFIZ-UHFFFAOYSA-N	0	0.0964728
FDB012850	147621	Questinol	COc1cc(O)cc2c1C(=O)c1c(O)cc(CO)cc1C2=O	SNBGJGNOQURXCI-UHFFFAOYSA-N	1	0.690953
FDB012851	361512	Citreorosein	O=C1c2cc(O)cc(O)c2C(=O)c2c(O)cc(CO)cc21	YQHZABGPIPECSQ-UHFFFAOYSA-N	1	0.519564
FDB012852	927642	Cochliophilin A	O=c1cc(-c2ccccc2)oc2cc3c(c(O)c12)OCO3	NJIUXIXNVAHRDW-UHFFFAOYSA-N	0	0.0517373
FDB012856	11471752	Hydroxyanigorufone	O=C1C(O)=Cc2cccc3ccc(-c4ccc(O)cc4)c1c23	HTELDEYOMOTOBI-UHFFFAOYSA-N	0	0.00159749
FDB012871	14138	Heptyl 4-hydroxybenzoate	CCCCCCCOC(=O)c1ccc(O)cc1	ZTJORNVITHUQJA-UHFFFAOYSA-N	0	0.0400972
FDB013086	468285	Phenethyl 6-galloylglucoside	O=C(OCC1OC(OCCc2ccccc2)C(O)C(O)C1O)c1cc(O)c(O)c(O)c1	ZMYPTBCSUJAIQL-UHFFFAOYSA-N	1	0.97163
FDB013092	131751584	8-O-Methyloblongine	COc1ccc2c(c1OC)C(Cc1ccc(O)cc1)[N+](C)(C)CC2	QZJMBSSODVCTRD-UHFFFAOYSA-O	1	0.613993
FDB013096	10023017	Shoyuflavone A	O=C(O)C(O)C(Oc1ccc2c(=O)c(-c3ccc(O)cc3)coc2c1)C(=O)O	BZUOOSAINABLAK-UHFFFAOYSA-N	0	0.0667176
FDB013104	131751587	Butyl 3-O-caffeoylquinate	CCCCOC(=O)C1(O)CC(O)C(O)C(OC(=O)/C=C\c2ccc(O)c(O)c2)C1	VNLREARKISTOAD-ALCCZGGFSA-N	1	0.999468
FDB013105	10001145	Shoyuflavone B	O=C(O)C(O)C(Oc1cc(O)c2c(=O)c(-c3ccc(O)cc3)coc2c1)C(=O)O	YZECNQRIFYQRPI-UHFFFAOYSA-N	0	0.354412
FDB013106	10070618	Shoyuflavone C	O=C(O)C(O)C(Oc1cc(O)c2c(=O)c(-c3ccc(O)cc3)coc2c1O)C(=O)O	DGJSSBCAHRQASY-UHFFFAOYSA-N	1	0.814732
FDB013109	89421	(S)-Codamine	COc1cc2c(cc1O)C(Cc1ccc(OC)c(OC)c1)N(C)CC2	OKORHWXYDBSYNO-UHFFFAOYSA-N	1	0.9044
FDB013124	185438	Judeol	Cc1cc(O)c(O)c(O)c1C(=O)O[C@@H]1C[C@@]2(C)C1=C(CO)[C@@H](O)[C@@H]1CC(C)(C)C[C@@H]12	PTVABGVMGJFKGM-GHEGTYFOSA-N	1	0.985432
FDB013138	131750904	trans-p-Coumaroyltartaric acid	O=C(O)CC(O)C(OC(=O)/C=C/c1ccc(O)cc1)C(=O)O	WZHTXSWUIFRTCQ-ZZXKWVIFSA-N	1	0.903986
FDB013140	10382471	2-O-Acetyl-trans-coutaric acid	CC(=O)OC(C(=O)O)C(OC(=O)/C=C/c1ccc(O)cc1)C(=O)O	AILCSCQIQZTQJR-QPJJXVBHSA-N	0	0.0276342
FDB013151	131751594	(7'R*,8'S*)-Methyl 4,7'-epoxy-3,8'-bilign-7-ene-4',9'-dihydroxy-3',5-dimethoxy-9-oate	COC(=O)/C=C\c1cc(OC)c2c(c1)C(CO)C(c1ccc(O)c(OC)c1)O2	DPDJZJNYBSGDHT-DAXSKMNVSA-N	1	0.992043
FDB013155	78067769	3-Chloro-1-(4-hydroxy-3-methoxyphenyl)-1,2-propanediol	COc1cc(C(O)C(O)CCl)ccc1O	YGHRQWKTVXMGDU-UHFFFAOYSA-N	1	0.939968
FDB013187	10821969	5-Hydroxy-2,3-dimethyl-1,4-naphthoquinone	CC1=C(C)C(=O)c2c(O)cccc2C1=O	WBPHCLSNRLPSPK-UHFFFAOYSA-N	0	0.000232968
FDB013194	13891860	Anaxagoreine	COc1c(O)cc2c3c1-c1ccccc1C(O)C3NCC2	QDXOCDFPAQQYKD-UHFFFAOYSA-N	0	0.168464
FDB013213	10489834	Thalictroidine	CN1CCCCC1CC(=O)c1ccc(O)cc1	DZUIOQIFAIDHJH-UHFFFAOYSA-N	0	0.00114216
FDB013220	71358480	9-(4-Hydroxyphenyl)-2-methoxy-1H-phenalen-1-one	COC1=Cc2cccc3ccc(-c4ccc(O)cc4)c(c23)C1=O	PXMSSFOVGYLJLV-UHFFFAOYSA-N	0	0.000616962
FDB013244	10344454	BL IV	CC(=O)Oc1c(-c2ccc(O)cc2)c(OC(C)=O)c2oc3cc(O)c(O)cc3c2c1OC(C)=O	DTOIFOOSMQSUBD-UHFFFAOYSA-N	0	0.07632
FDB013255	5280445	Luteolin	O=c1cc(-c2ccc(O)c(O)c2)oc2cc(O)cc(O)c12	IQPNAANSBPBGFQ-UHFFFAOYSA-N	1	0.992482
FDB013255	5280445	Luteolin 7-(2''-glucuronylglucuronide) 4'-glucuronide	O=c1cc(-c2ccc(O)c(O)c2)oc2cc(O)cc(O)c12	IQPNAANSBPBGFQ-UHFFFAOYSA-N	1	0.992482
FDB013255	5280445	Luteolin 7-(caffeoylglucoside)	O=c1cc(-c2ccc(O)c(O)c2)oc2cc(O)cc(O)c12	IQPNAANSBPBGFQ-UHFFFAOYSA-N	1	0.992482
FDB013255	5280445	Luteolin 7-disulfoglucoside	O=c1cc(-c2ccc(O)c(O)c2)oc2cc(O)cc(O)c12	IQPNAANSBPBGFQ-UHFFFAOYSA-N	1	0.992482
FDB013255	5280445	Luteolin 7-diglucoside	O=c1cc(-c2ccc(O)c(O)c2)oc2cc(O)cc(O)c12	IQPNAANSBPBGFQ-UHFFFAOYSA-N	1	0.992482
FDB013255	5280445	Luteolin 7-rhamnosylglucoside	O=c1cc(-c2ccc(O)c(O)c2)oc2cc(O)cc(O)c12	IQPNAANSBPBGFQ-UHFFFAOYSA-N	1	0.992482
FDB013257	5317593	Gingerenone C	COc1cc(CCC(=O)/C=C/CCc2ccc(O)cc2)ccc1O	JYHZFCAVESZNKO-HWKANZROSA-N	1	0.968465
FDB013332	9817607	Nordihydrocapsiate	COc1cc(COC(=O)CCCCCC(C)C)ccc1O	BXBVPYSHEOQGHP-UHFFFAOYSA-N	1	0.975011
FDB013333	9839519	Capsiate	COc1cc(COC(=O)CCCC/C=C/C(C)C)ccc1O	ZICNYIDDNJYKCP-SOFGYWHQSA-N	1	0.966055
FDB013334	9873754	Dihydrocapsiate	COc1cc(COC(=O)CCCCCCC(C)C)ccc1O	RBCYRZPENADQGZ-UHFFFAOYSA-N	1	0.975011
FDB013439	9799506	Xanthohumol B	COc1cc2c(c(O)c1C(=O)/C=C/c1ccc(O)cc1)CC(O)C(C)(C)O2	GUQGMEWOCKDLDE-RMKNXTFCSA-N	1	0.885096
FDB013478	101690107	2-(1,2-Diamino-1-propenyl)phenol	C/C(N)=C(/N)c1ccccc1O	OULZGBBYEVBHQQ-TWGQIWQCSA-N	0	0.0268172
FDB013497	10500218	Dulxanthone F	COc1cc(OC)c2c(=O)c3c(O)c4c(cc3oc2c1OC)OC(C)(C)C=C4	JWMHGOJQVCHOPS-UHFFFAOYSA-N	0	0.10936
FDB013527	11796045	Dulxanthone G	COc1cc(OC)c2c(=O)c3c(O)c4c(c(OC)c3oc2c1OC)OC(C)(C)C=C4	UGQGBKCQHMQDQW-UHFFFAOYSA-N	0	0.10936
FDB013528	10549707	Dulxanthone H	COc1cc(O)c2c(=O)c3c(OC)c4c(c(OC)c3oc2c1OC)OC(C)(C)C=C4	ZDTZJKWWYCZWNK-UHFFFAOYSA-N	0	0.079616
FDB013555	13894316	Edulone A	CC(=O)OCC(C)c1c(O)c(O)c2c(c1O)C(=O)c1oc(=O)c(C)c3c1C2(C)CC3	MLTCCXPBXYMUMQ-UHFFFAOYSA-N	0	0.066188
FDB013605	9867602	Melleolide K	Cc1c(Cl)c(O)cc(O)c1C(=O)OC1CC2(C)C3CC(C)(C)CC3C=C(C=O)C12O	UHFQTECWVLYLBG-UHFFFAOYSA-N	0	0.00835588
FDB013606	14309735	Xanthogalenol	COc1cc(O)c(C(=O)/C=C/c2ccc(O)cc2)c(O)c1CC=C(C)C	ALGFNVZQNNGHPA-YRNVUSSQSA-N	1	0.997991
FDB013607	10317069	Xanthohumol D	C=C(C)C(O)Cc1c(O)cc(OC)c(C(=O)/C=C/c2ccc(O)cc2)c1O	IIWLGOCXDBSFCM-RMKNXTFCSA-N	1	0.997195
FDB013624	62332	Phenethyl salicylate	O=C(OCCc1ccccc1)c1ccccc1O	YNMSDIQQNIRGDP-UHFFFAOYSA-N	0	0.0923553
FDB013633	14166118	Melleolide F	Cc1cc(O)cc(O)c1C(=O)OC1CC2(C)C3CC(C)(C)CC3C=C(CO)C12O	PAOHIYZPMWDBLO-UHFFFAOYSA-N	0	0.470909
FDB013678	170451	1-(3-Hydroxy-4-methoxyphenyl)-1,2-ethanediol	COc1ccc(C(O)CO)cc1O	FBDKAIYPFAFJHV-UHFFFAOYSA-N	1	0.991057
FDB013685	71317588	Arnamiol	COc1cc(O)c(C(=O)OC2CC3(C)C2=C(CO)C(O)C2CC(C)(C)CC23)c(C)c1Cl	OMAGQTXDHXASNM-UHFFFAOYSA-N	1	0.851639
FDB013691	85116077	Melleolide L	Cc1c(Cl)c(O)cc(O)c1C(=O)OC1CC2(C)C3C(C=C(C=O)C12O)CC(C)(C)C3O	QXPGYRDUXBYJHG-UHFFFAOYSA-N	0	0.0159887
FDB013692	85260457	Melleolide M	Cc1c(Cl)c(O)cc(O)c1C(=O)OC1CC2(C)C3C(C=C(CO)C12O)CC(C)(C)C3O	PBSFHHQIJGTBQH-UHFFFAOYSA-N	1	0.576542
FDB013764	14542258	Citrunobin	COc1cc(O)c(C(=O)/C=C/c2ccc(O)cc2)c2c1C=CC(C)(C)O2	RPGWAGOTDRYEAD-RMKNXTFCSA-N	1	0.626437
FDB013767	131751670	Heliannuol C	C=CC1CC(O)C(C)(C)Oc2cc(C)c(O)cc21	DYXGWEYZDXILMS-UHFFFAOYSA-N	0	0.178887
FDB013768	74218981	Heliannuol B	Cc1cc2c(cc1O)C(C)C=CC(C(C)(C)O)O2	WYQLDPBFXNVPJE-UHFFFAOYSA-N	1	0.560049
FDB013770	75629634	Armillaridin	COc1cc(O)c(C(=O)OC2CC3(C)C4CC(C)(C)CC4C=C(C=O)C23O)c(C)c1Cl	QETHRCCHQRWBIJ-UHFFFAOYSA-N	0	0.0392733
FDB013773	11425230	Heliannuol D	Cc1cc2c(cc1O)C(C)CCC(C(C)(C)O)O2	BIIJJHXLFCDTIZ-UHFFFAOYSA-N	0	0.380038
FDB013781	13259263	Chrycolide	O=C1OC(c2cccs2)c2cccc(O)c21	CLGIBOHWUJNNKL-UHFFFAOYSA-N	0	0.0377373
FDB013824	21591149	Licoriphenone	COc1cc(O)c(CC(=O)c2ccc(O)cc2O)c(OC)c1CC=C(C)C	LXLBPEZCZLGOGJ-UHFFFAOYSA-N	1	0.872141
FDB013827	5481948	Semilicoisoflavone B	CC1(C)C=Cc2cc(-c3coc4cc(O)cc(O)c4c3=O)cc(O)c2O1	LWZACZCRAUQSLH-UHFFFAOYSA-N	0	0.0374754
FDB013832	5481962	Artonin E	CC(C)=CCc1c(-c2cc(O)c(O)cc2O)oc2c3c(cc(O)c2c1=O)OC(C)(C)C=C3	HDHRTQZSBFUBMJ-UHFFFAOYSA-N	0	0.00805134
FDB013862	3220	Emodin	Cc1cc(O)c2c(c1)C(=O)c1cc(O)cc(O)c1C2=O	RHMXXJGYXNZAPX-UHFFFAOYSA-N	0	0.0510549
FDB013873	50969	3,4-Dihydro-6-methoxy-3,7-dimethyl-1H-2-benzopyran-8-ol	COc1cc2c(c(O)c1C)COC(C)C2	OQMJILQCXYKZEM-UHFFFAOYSA-N	1	0.825931
FDB013879	359	Phloroglucinol	Oc1cc(O)cc(O)c1	QCDYQQDYXPDABM-UHFFFAOYSA-N	1	0.584975
FDB013886	11278310	Aurantricholide B	O=c1oc2cc3cc(O)c(O)cc3oc-2c1-c1ccc(O)cc1	QIZCPKIKTOBRLA-UHFFFAOYSA-N	0	0.235331
FDB013914	86205980	7-Hydroxy-5-isopropyl-2-methoxy-3-methyl-1,4-naphthoquinone	COC1=C(C)C(=O)c2c(cc(O)cc2C(C)C)C1=O	GMQGRIMALOVAPW-UHFFFAOYSA-N	0	0.00129758
FDB013956	375105	Isoplumbagin	CC1=CC(=O)c2cccc(O)c2C1=O	ZMOIGGHUSNHCAB-UHFFFAOYSA-N	0	0.000232968
FDB014044	131751728	Pyranocyanin B	Cc1cc2c3c(cc(O)cc3[o+]1)OC(c1ccc(O)c(O)c1)=C2OC1OC(CO)C(O)C(O)C1O	FQMKQDJWNWBOMF-UHFFFAOYSA-O	1	0.89107
FDB014045	5318991	Licoagrochalcone D	COc1c(/C=C/C(=O)c2ccc(O)cc2)ccc2c1CC(C(C)(C)O)O2	FMKHMNBODOXQLQ-UXBLZVDNSA-N	0	0.0064296
FDB014047	12069327	Licoagroaurone	CC(C)=CCc1c(O)ccc2c1O/C(=C\c1ccc(O)c(O)c1)C2=O	GKIZWUHTCYQZHL-ZDLGFXPLSA-N	1	0.93592
FDB014074	3461265	Cartorimine	O=C1C=CC2(CO)OC1C(C(=O)O)C2c1ccc(O)cc1	IJGLRFRYPAUECC-UHFFFAOYSA-N	0	0.0114586
FDB014078	5281775	Gingerenone A	COc1cc(CC/C=C/C(=O)CCc2ccc(O)c(OC)c2)ccc1O	FWDXZNKYDTXGOT-GQCTYLIASA-N	1	0.976765
FDB014079	5318568	Isogingerenone B	COc1cc(CC/C=C/C(=O)CCc2cc(OC)c(O)c(OC)c2)ccc1O	GCCMDTDROAUVAS-FNORWQNLSA-N	1	0.996113
FDB014080	5317592	Gingerenone B	COc1cc(CCC(=O)/C=C/CCc2cc(OC)c(O)c(OC)c2)ccc1O	BGYDJLLXKGVQBP-FNORWQNLSA-N	1	0.996113
FDB014107	131751746	Glicoisoflavanone	COc1cc(O)c(C2CC(=O)c3ccc(O)cc3O2)c(OC)c1CC=C(C)C	CENDIAJZASJQBF-UHFFFAOYSA-N	0	0.0894455
FDB014108	5318990	Licoagrochalcone C	COc1c(/C=C/C(=O)c2ccc(O)c(O)c2)ccc(O)c1CC=C(C)C	RDYZHQQZLIBKBP-WEVVVXLNSA-N	1	0.942737
FDB014123	10450920	alpha,beta-Dihydroxanthohumol	COc1cc(O)c(CC=C(C)C)c(O)c1C(=O)CCc1ccc(O)cc1	SVTCZHIDEDUTBH-UHFFFAOYSA-N	1	0.988905
FDB014125	85067005	Pimentol	C=CCc1cc(OC)c(O)c(OC2OC(COC(=O)c3cc(O)c(O)c(O)c3)C(O)C(O)C2O)c1	LFQREKVEOMIWQF-UHFFFAOYSA-N	1	0.9981
FDB014130	131751757	Methyl rosmarinate	COC(=O)C(Cc1ccc(O)c(O)c1)OC(=O)/C=C\c1ccc(O)c(O)c1	XHALVRQBZGZHFE-DAXSKMNVSA-N	1	0.999124
FDB014132	131751758	Licoagroside A	COc1cc(OC2OC(CO)C(O)C(O)C2O)c(-c2coc3cc(O)c(OC)cc3c2=O)cc1O	RQLOWOYMKFVTBB-UHFFFAOYSA-N	0	0.0846814
FDB014150	14078639	6,8-Di-O-methylaverufin	COc1cc(OC)c2c(c1)C(=O)c1cc3c(c(O)c1C2=O)C1CCCC(C)(O3)O1	UOWSTUZKQCORDT-UHFFFAOYSA-N	0	0.0397705
FDB014151	74978029	Kaempferol 3-(6-acetylgalactoside)	CC(=O)OCC1OC(Oc2c(-c3ccc(O)cc3)oc3cc(O)cc(O)c3c2=O)C(O)C(O)C1O	AKENCGNASJPQNR-UHFFFAOYSA-N	1	0.584556
FDB014152	10021298	Glicophenone	COc1c(CC=C(C)C)c(O)cc(O)c1CC(=O)c1ccc(O)cc1O	JYRFVDHHGPHQBG-UHFFFAOYSA-N	1	0.641001
FDB014164	5281724	2',3,4',5-Tetrahydroxy-4-prenylstilbene	CC(C)=CCc1c(O)cc(/C=C/c2ccc(O)cc2O)cc1O	FEHGVKWVMWWVQZ-SNAWJCMRSA-N	0	0.482257
FDB014165	10810040	Isolicopyranocoumarin	COc1c2c(cc3oc(=O)c(-c4ccc(O)cc4O)cc13)OC(C)(C)C(O)C2	JHGBGRLHQJNGPN-UHFFFAOYSA-N	0	0.0347565
FDB014170	446834	5-Hydroxyferulic acid	COc1cc(/C=C/C(=O)O)cc(O)c1O	YFXWTVLDSKSYLW-NSCUHMNNSA-N	1	0.934613
FDB014186	25244459	Isoxanthohumol B	COc1cc2c(c(O)c1C(=O)/C=C/c1ccc(O)cc1)C(O)CC(C)(C)O2	JMHUVLCRYBTWKZ-RMKNXTFCSA-N	1	0.996721
FDB014188	5318989	Licoagrochalcone B	COc1c(/C=C/C(=O)c2ccc(O)cc2)ccc2c1C=CC(C)(C)O2	BOJUBZPEDAAMPG-UXBLZVDNSA-N	0	0.00814094
FDB014217	15060135	Licofuranone	COc1c(CC=C(C)C)c(O)cc(O)c1C1Oc2cc(O)ccc2C1=O	WLDXQYSLYHUZTM-UHFFFAOYSA-N	0	0.129763
FDB014218	10595178	Glycyrrhizaisoflavone C	COc1c2c(cc(O)c1-c1coc3cc(O)ccc3c1=O)OC(C)(C)CC2	IEJGJZLXEWWZHI-UHFFFAOYSA-N	0	0.0461401
FDB014219	5317765	Glycyrrhizaflavonol A	CC1(C)Oc2ccc(-c3oc4cc(O)cc(O)c4c(=O)c3O)cc2CC1O	UFWHTSBKDGUFOX-UHFFFAOYSA-N	1	0.743858
FDB014221	53736481	Chlorosesamone	CC(C)=CCC1=C(Cl)C(=O)c2c(O)ccc(O)c2C1=O	CRNOJRLIVCGQAY-UHFFFAOYSA-N	1	0.873781
FDB014320	6478421	3,3',4,4'-Tetrahydroxy-2-methoxychalcone	COc1c(/C=C/C(=O)c2ccc(O)c(O)c2)ccc(O)c1O	BICPGUILWBQAEY-GORDUTHDSA-N	1	0.990382
FDB014406	435402	Melleolide	Cc1cc(O)cc(O)c1C(=O)OC1CC2(C)C3CC(C)(C)CC3C=C(C=O)C12O	SJZRUQOYQZRISL-UHFFFAOYSA-N	0	0.00921905
FDB014407	14466082	6-O-Methylarmillaridin	COc1cc(O)c(C(=O)OC2CC3(C)C4CC(C)(C)CC4C=C(C=O)C23OC)c(C)c1Cl	OFHJKWNSOIQOPB-UHFFFAOYSA-N	0	0.0330817
FDB014424	628742	Xanthoperol	CC(C)c1cc2c(cc1O)C1(C)CCCC(C)(C)C1C(=O)C2=O	KVTOPOITUALWOF-UHFFFAOYSA-N	0	0.225753
FDB014434	5318230	Aloesol	Cc1cc(O)cc2oc(CC(C)O)cc(=O)c12	ZYCNQWOKCMJKEZ-UHFFFAOYSA-N	0	0.104594
FDB014512	10364	5-Isopropyl-2-methylphenol	Cc1ccc(C(C)C)cc1O	RECUKUPTGUEGMW-UHFFFAOYSA-N	0	0.0739879
FDB014517	14707323	Armillyl orsellinate	Cc1cc(O)cc(O)c1C(=O)OC1CC2(C)C1=C(CO)C(O)C1CC(C)(C)CC12	WGPPXYYHVRWVLO-UHFFFAOYSA-N	1	0.565456
FDB014526	131751864	Armillane	Cc1cc(C(=O)OC2CC3(C)C4CC(C)(C)CC4C(O)C(CO)C23O)c(O)cc1O	XAJFXYLALLZDAD-UHFFFAOYSA-N	1	0.573621
FDB014539	345761	Matairesinol	COc1cc(CC2COC(=O)C2Cc2ccc(O)c(OC)c2)ccc1O	MATGKVZWFZHCLI-UHFFFAOYSA-N	1	0.819432
FDB014545	5464078	gamma-Mangostin	CC(C)=CCc1c(O)cc2oc3cc(O)c(O)c(CC=C(C)C)c3c(=O)c2c1O	VEZXFTKZUMARDU-UHFFFAOYSA-N	1	0.829607
FDB014571	9884612	Epirosmanol	CC(C)c1cc2c(c(O)c1O)C13CCCC(C)(C)C1C(OC3=O)C2O	LCAZOMIGFDQMNC-UHFFFAOYSA-N	0	0.101164
FDB014572	9950773	7-Methylrosmanol	COC1c2cc(C(C)C)c(O)c(O)c2C23CCCC(C)(C)C2C1OC3=O	XNPVHIQPSAZTLC-UHFFFAOYSA-N	0	0.0715352
FDB014573	500133	7-Ethylrosmanol	CCOC1c2cc(C(C)C)c(O)c(O)c2C23CCCC(C)(C)C2C1OC3=O	HEUIVINVBVPWCU-UHFFFAOYSA-N	1	0.921073
FDB014592	3482908	Lactupicrin	C=C1C(=O)OC2C3C(CO)=CC(=O)C3=C(C)CC(OC(=O)Cc3ccc(O)cc3)C12	UMVSOHBRAQTGQI-UHFFFAOYSA-N	0	0.00193378
FDB014628	78173439	Armillyl everninate	COc1cc(C)c(C(=O)OC2CC3(C)C2=C(CO)C(O)C2CC(C)(C)CC23)c(O)c1	KIBURFBDQVFUHO-UHFFFAOYSA-N	0	0.377246
FDB014638	78173128	5'-O-Methylmelledonal	COc1cc(C)c(C(=O)OC2CC3(C)C4C(O)C(C)(C)CC4(O)C=C(C=O)C23O)c(O)c1	PETDNGRBYPTDNI-UHFFFAOYSA-N	0	0.0218823
FDB014644	131751876	13-Hydroxy-5'-O-methylmelledonal	COc1cc(C)c(C(=O)OC2CC3(C)C4C(O)C(C)(CO)CC4(O)C=C(C=O)C23O)c(O)c1	GEZFFZYSQRTAPC-UHFFFAOYSA-N	0	0.31707
FDB014645	71317586	Melledonal A	Cc1cc(O)cc(O)c1C(=O)OC1CC2(C)C3C(O)C(C)(C)CC3(O)C=C(C=O)C12O	BYWJNFQCWYEWHX-UHFFFAOYSA-N	0	0.015461
FDB014646	14166106	Melledonal C	COc1cc(O)c(C(=O)OC2CC3(C)C4C(O)C(C)(C)CC4(O)C=C(C=O)C23O)c(C)c1Cl	RCBZBPPFXBBNCD-UHFFFAOYSA-N	0	0.0852662
FDB014660	11782478	Hericenone A	COc1cc2c(c(O)c1C/C=C(\C)CC(=O)C=C(C)C)COC2=O	IDSCVDJWBRGNKG-LFYBBSHMSA-N	0	0.438834
FDB014666	75224910	Melledonol	Cc1cc(O)cc(O)c1C(=O)OC1CC2(C)C3C(O)C(C)(C)CC3(O)C=C(CO)C12O	VWIPRLLXWTUBOM-UHFFFAOYSA-N	1	0.519964
FDB014688	21578749	Enokipodin A	Cc1cc2c(cc1O)C1(C)CCC(O)(O2)C1(C)C	KANVQRLDTGOSBL-UHFFFAOYSA-N	0	0.396862
FDB014706	6266665	Aflatoxin P1	O=C1CCc2c1c(=O)oc1c3c(cc(O)c21)OC1OC=CC31	NRCXNPKDOMYPPJ-UHFFFAOYSA-N	0	0.311216
FDB014720	443023	(+)-Syringaresinol	COc1cc([C@H]2OC[C@H]3[C@@H]2CO[C@@H]3c2cc(OC)c(O)c(OC)c2)cc(OC)c1O	KOWMJRJXZMEZLD-HCIHMXRSSA-N	1	0.876406
FDB014795	6989	Thymunic acid	Cc1ccc(C(C)C)c(O)c1	MGSRCZKZVOBKFT-UHFFFAOYSA-N	0	0.0739879
FDB014795	6989	2-Isopropyl-5-methylphenol	Cc1ccc(C(C)C)c(O)c1	MGSRCZKZVOBKFT-UHFFFAOYSA-N	0	0.0739879
FDB014814	2579	Carnosol	CC(C)c1cc2c(c(O)c1O)C13CCCC(C)(C)C1CC2OC3=O	XUSYGBPHQBWGAD-UHFFFAOYSA-N	0	0.101164
FDB014820	196978	Xanthopurpurin	O=C1c2ccccc2C(=O)c2c(O)cc(O)cc21	WPWWKBNOXTZDQJ-UHFFFAOYSA-N	0	0.00468324
FDB014824	10639	Physcion	COc1cc(O)c2c(c1)C(=O)c1cc(C)cc(O)c1C2=O	FFWOKTFYGVYKIR-UHFFFAOYSA-N	0	0.0303926
FDB014832		Acetylvitisin B	COc1cc(C2=C(O)c3cc[o+]c4cc(O)cc(c34)O2)cc(OC)c1O	GGDHREKBVQRCLK-UHFFFAOYSA-O	1	0.958669
FDB014905	5024746	Carnosic acid	CC(C)c1cc2c(c(O)c1O)C1(C(=O)O)CCCC(C)(C)C1CC2	QRYRORQUOLYVBU-UHFFFAOYSA-N	0	0.127051
FDB014971	85163169	[6]-Gingerdiol 5-glucoside	CCCCCC(CC(O)CCc1ccc(O)c(OC)c1)OC1OC(CO)C(O)C(O)C1O	IJSYHUFAWPXPKA-UHFFFAOYSA-N	1	0.981467
FDB015056	109455	2-Methoxy-4-(4-methyl-1,3-dioxolan-2-yl)phenol	COc1cc(C2OCC(C)O2)ccc1O	RFGCVZIIIHRESZ-UHFFFAOYSA-N	0	0.0747597
FDB015061	109457	2-Ethoxy-4-(4-methyl-1,3-dioxolan-2-yl)phenol	CCOc1cc(C2OCC(C)O2)ccc1O	IFUIILQWHYHIEK-UHFFFAOYSA-N	1	0.999566
FDB015084	524975	2,6-Dimethoxy-4-propylphenol	CCCc1cc(OC)c(O)c(OC)c1	YHEWWEXPVKCVFY-UHFFFAOYSA-N	1	0.999815
FDB015147	5319001	Licofuranocoumarin	COc1c2c(cc3oc(=O)c(-c4ccc(O)cc4O)cc13)OC(C(C)(C)O)C2	GAUFLNQQCSXBPK-UHFFFAOYSA-N	0	0.0328596
FDB015160	13851701	(E)-2-Glucosyl-3,4',5-trihydroxystilbene	OCC1OC(c2c(O)cc(O)cc2/C=C/c2ccc(O)cc2)C(O)C(O)C1O	ISYJYFWUXHMCFY-DAFODLJHSA-N	1	0.933581
FDB015173	5318679	Isotrifoliol	COc1cc(O)cc2oc(=O)c3c4ccc(O)cc4oc3c12	OVLUQDOJWGTPHA-UHFFFAOYSA-N	0	0.0853438
FDB015183	9920917	Dehydrochorismic acid	C=C(Oc1cc(C(=O)O)ccc1O)C(=O)O	LKNPFOZIOWXDQS-UHFFFAOYSA-N	1	0.985201
FDB015195	10361658	Glicoricone	COc1c(CC=C(C)C)c(O)cc(O)c1-c1coc2cc(O)ccc2c1=O	SSDIPYMSXRNGMZ-UHFFFAOYSA-N	0	0.0441851
FDB015196	6442578	Dinorcapsaicin	COc1cc(CN=C(O)CC/C=C/C(C)C)ccc1O	UTTHCQMKBGTYNK-GQCTYLIASA-N	1	0.9504
FDB015197	5316427	N-[(4-Hydroxy-3-methoxyphenyl)methyl]octanamide	CCCCCCCC(O)=NCc1ccc(O)c(OC)c1	JYZDUDMWJFJCON-UHFFFAOYSA-N	1	0.993687
FDB015198	6442577	Norcapsaicin	COc1cc(CN=C(O)CCC/C=C/C(C)C)ccc1O	UTNZMGHHFHHIAY-FNORWQNLSA-N	1	0.962902
FDB015199	168836	Nordihydrocapsaicin	COc1cc(CN=C(O)CCCCCC(C)C)ccc1O	VQEONGKQWIFHMN-UHFFFAOYSA-N	1	0.971241
FDB015206	131751962	2,4,6-Phenanthrenetriol 2-O-b-D-glucoside	OCC1OC(Oc2cc(O)c3c(ccc4ccc(O)cc43)c2)C(O)C(O)C1O	OLRKGPYAYTYJGF-UHFFFAOYSA-N	1	0.999925
FDB015214	45269778	O-Demethylforbexanthone	CC1(C)C=Cc2cc3c(=O)c4c(O)cc(O)cc4oc3c(O)c2O1	WBKWHYDUDXOZIU-UHFFFAOYSA-N	1	0.882097
FDB015217	5315688	7-Hydroxy-2-methyl-4-oxo-4H-1-benzopyran-5-carboxylic acid	Cc1cc(=O)c2c(C(=O)O)cc(O)cc2o1	ZCNVIPLKMDPDHM-UHFFFAOYSA-N	0	0.00145252
FDB015222	131753170	Acetylvitisin A	COc1cc(C2=C(O)c3cc(C(=O)O)[o+]c4cc(O)cc(c34)O2)cc(OC)c1O	CQLVAJSRKLMGSC-UHFFFAOYSA-O	1	0.55202
FDB015222	131753170	Vitisidin A	COc1cc(C2=C(O)c3cc(C(=O)O)[o+]c4cc(O)cc(c34)O2)cc(OC)c1O	CQLVAJSRKLMGSC-UHFFFAOYSA-O	1	0.55202
FDB015247	78385221	Annocherine B	COc1cc2ccnc(C(OC)c3ccc(O)cc3)c2cc1O	UGPTYMLHEHFVJS-UHFFFAOYSA-N	1	0.504135
FDB015259	6440659	N-cis-Feruloyltyramine	COc1cc(/C=C\C(O)=NCCc2ccc(O)cc2)ccc1O	NPNNKDMSXVRADT-UITAMQMPSA-N	1	0.99879
FDB015278	9819315	2',7-Dihydroxy-4'-methoxy-8-prenylflavan	COc1ccc(C2CCc3ccc(O)c(CC=C(C)C)c3O2)c(O)c1	LCGZWKGCXCRMAL-UHFFFAOYSA-N	1	0.983656
FDB015280	10759602	2',4'-Dihydroxy-7-methoxy-8-prenylflavan	COc1ccc2c(c1CC=C(C)C)OC(c1ccc(O)cc1O)CC2	OAUAVKGFNHNNGR-UHFFFAOYSA-N	1	0.959274
FDB015288	348160	Franguloside	Cc1cc(O)c2c(c1)C(=O)c1cc(OC3OC(C)C(O)C(O)C3O)cc(O)c1C2=O	DTTVUKLWJFJOHO-UHFFFAOYSA-N	0	0.0643467
FDB015289	131751985	1,2-Dihydrodehydroguaiaretic acid	COc1cc2cc(C)c(C)c(C3=CC(OC)C(O)C=C3)c2cc1O	HKKHLGFWQTXGPF-UHFFFAOYSA-N	0	0.00995881
FDB015291	15715157	5-Hydroxy-4',7-dimethoxy-6-methylflavone	COc1ccc(-c2cc(=O)c3c(O)c(C)c(OC)cc3o2)cc1	QPWOSZAYIILLKU-UHFFFAOYSA-N	0	0.0988597
FDB015319	6873	Isobutyl salicylate	CC(C)COC(=O)c1ccccc1O	PTXDBYSCVQQBNF-UHFFFAOYSA-N	0	0.00692381
FDB015344	15599876	Lacinilene C	Cc1cc2c(cc1O)C(C)(O)C(=O)C=C2C(C)C	JLCJSBOHWRDWQW-UHFFFAOYSA-N	0	0.0115522
FDB015346	122635	Emodinanthrone	Cc1cc(O)c2c(c1)Cc1cc(O)cc(O)c1C2=O	LAJSXCAVRQXZIO-UHFFFAOYSA-N	0	0.0178565
FDB015348	13844304	Macelignan	COc1cc(CC(C)C(C)Cc2ccc3c(c2)OCO3)ccc1O	QDDILOVMGWUNGD-UHFFFAOYSA-N	1	0.90601
FDB015354	182210	4,4'-Dihydroxy-3,3'-dimethoxy-9,9'-epoxylignan	COc1cc(CC2COCC2Cc2ccc(O)c(OC)c2)ccc1O	ROGUIJKVZZROIQ-UHFFFAOYSA-N	1	0.913038
FDB015356	131751994	1-(4-Hydroxy-3,5-dimethoxyphenyl)-2-[2-methoxy-4-(1-propenyl)phenoxy]-1-propanol	C/C=C\c1ccc(OC(C)C(O)c2cc(OC)c(O)c(OC)c2)c(OC)c1	DIEIEAKVQCTJFH-SREVYHEPSA-N	1	0.995611
FDB015421	10655013	Verimol J	COc1ccc(CC(C)O)c(O)c1	JHAZVELQNMEUTR-UHFFFAOYSA-N	1	0.981881
FDB015458	10547113	Glycyrrhizaisoflavone A	CC1(C)Oc2c(O)cc(-c3coc4cc(O)cc(O)c4c3=O)cc2CC1O	ZCVDLJXIVVGRBZ-UHFFFAOYSA-N	0	0.0220696
FDB015459	10546844	Glycyrrhizaisoflavone B	COc1cc(O)cc2occ(-c3cc(O)c4c(c3)C=CC(C)(C)O4)c(=O)c12	SLQRKKBBWHNDFD-UHFFFAOYSA-N	0	0.0173382
FDB015460	100450	MS 3	CC(C)=CCc1c(OC(=O)c2c(C)cc(O)cc2O)cc(CO)c(CO)c1O	WTZUCTQSBSDSRG-UHFFFAOYSA-N	1	0.966336
FDB015496	1549094	Coniferyl alcohol	COc1cc(/C=C\CO)ccc1O	JMFRWRFFLBVWSI-IHWYPQMZSA-N	1	0.997181
FDB015507	5281797	Luteone	CC(C)=CCc1c(O)cc2occ(-c3ccc(O)cc3O)c(=O)c2c1O	MMPVAPMCVABQPS-UHFFFAOYSA-N	0	0.313514
FDB015532	5281805	Pseudobaptigenin	O=c1c(-c2ccc3c(c2)OCO3)coc2cc(O)ccc12	KNJNBKINYHZUGC-UHFFFAOYSA-N	0	0.0662299
FDB015534	74977424	Chrysin 5-glucoside	O=c1cc(-c2ccccc2)oc2cc(O)cc(OC3OC(CO)C(O)C(O)C3O)c12	IRHAYEHCEVRWSB-UHFFFAOYSA-N	0	0.48517
FDB015535	5281607	Chrysin	O=c1cc(-c2ccccc2)oc2cc(O)cc(O)c12	RTIXKCRFFJGDFG-UHFFFAOYSA-N	0	0.0365395
FDB015536	5281954	7-Methylchrysin	COc1cc(O)c2c(=O)cc(-c3ccccc3)oc2c1	IRZVHDLBAYNPCT-UHFFFAOYSA-N	0	0.0142669
FDB015540	25203730	4-Deoxycohumulone	CC(C)=CCc1c(O)c(CC=C(C)C)c(O)c(C(=O)C(C)C)c1O	KKFIZYKKQLWBKH-UHFFFAOYSA-N	0	0.00977595
FDB015544	5375252	Noreugenin	Cc1cc(=O)c2c(O)cc(O)cc2o1	NCUJRUDLFCGVOE-UHFFFAOYSA-N	0	0.0307459
FDB015545	10189	Eugenin	COc1cc(O)c2c(=O)cc(C)oc2c1	SUTUBQHKZRNZRA-UHFFFAOYSA-N	0	0.0702458
FDB015546	3083726	9-Hydroxy-4-methoxypsoralen	COc1c2ccoc2c(O)c2oc(=O)ccc12	MVJHUMZXIJPVHV-UHFFFAOYSA-N	0	0.0405375
FDB015548	363863	(-)-Maackiain	Oc1ccc2c(c1)OCC1c3cc4c(cc3OC21)OCO4	HUKSJTUUSUGIDC-UHFFFAOYSA-N	1	0.777263
FDB015551	5281642	6-Hydroxyluteolin	O=c1cc(-c2ccc(O)c(O)c2)oc2cc(O)c(O)c(O)c12	VYAKIUWQLHRZGK-UHFFFAOYSA-N	1	0.997002
FDB015553	4788	Phloretin	O=C(CCc1ccc(O)cc1)c1c(O)cc(O)cc1O	VGEREEWJJVICBM-UHFFFAOYSA-N	1	0.735988
FDB015588	11996616	Isorosmanol	CC(C)c1cc2c(c(O)c1O)C13CCCC(C)(C)C1C(O)C2OC3=O	UXVPWKDITRJELA-UHFFFAOYSA-N	0	0.0500227
FDB015635	20486	Chlorophenol red	O=S1(=O)OC(c2ccc(O)c(Cl)c2)(c2ccc(O)c(Cl)c2)c2ccccc21	WWAABJGNHFGXSJ-UHFFFAOYSA-N	0	0.339633
FDB015651	131752044	Yuccaol A	O=C1Oc2cc(O)cc(/C=C/c3ccc(O)cc3)c2C12c1c(O)cc(O)cc1OC2c1ccc(O)cc1	YOJXOIWMUVWNAB-DAFODLJHSA-N	1	0.525229
FDB015705	85152868	Romucosine C	COC(=O)N1CCc2cc(OC)c(OC)c3c2C1Cc1ccc(O)cc1-3	ILKYEDYPZACASH-UHFFFAOYSA-N	0	0.0199879
FDB015740	19523	Azorhodine 2G	CC(O)=Nc1cc(S(=O)(=O)O)cc2cc(S(=O)(=O)O)c(/N=N/c3ccccc3)c(O)c12	RSNSKUBBVCGSND-QZQOTICOSA-N	0	0.0212212
FDB015741	19119	Azorubine	O=S(=O)(O)c1ccc(/N=N\c2cc(S(=O)(=O)O)c3ccccc3c2O)c2ccccc12	TVWOWDDBXAFQDG-DQRAZIAOSA-N	0	0.118312
FDB015898	14707326	13-Hydroxydihydromelleolide	Cc1cc(O)cc(O)c1C(=O)OC1CC2(C)C3CC(C)(C)CC3(O)C=C(CO)C12O	ABFOJGYAILKEJB-UHFFFAOYSA-N	1	0.519964
FDB015941	11143989	Garcimangosone B	COc1cc2oc3cc4c(c(O)c3c(=O)c2c2c1OC(C)(C)CC2)C=CC(C)(C)O4	KPEKAHVOTOEHJF-UHFFFAOYSA-N	0	0.0344359
FDB015953	9981481	Atrovirinone	COC(=O)c1c(O)cc(O)cc1OC1=C(OC)C(=O)C(CC=C(C)C)=C(CC=C(C)C)C1=O	AATISISCRVORPT-UHFFFAOYSA-N	1	0.714422
FDB015956	10916629	Garcimangosone C	CC(C)=CCc1c(O)cc2oc3c(O)cc4c(c3c(=O)c2c1O)CC(O)C(C)(C)O4	VPNBQMUAQMFCCW-UHFFFAOYSA-N	1	0.637597
FDB015959	131752126	Romucosine A	COC(=O)N1CCc2cc(O)c(OC)c3c2C1Cc1ccccc1-3	WMSBEBIDBZELHC-UHFFFAOYSA-N	0	0.00875636
FDB015961	85152934	Romucosine B	COC(=O)N1CCc2c(Cl)c(O)c(OC)c3c2C1Cc1ccccc1-3	FFSNCZHOAOMPLR-UHFFFAOYSA-N	0	0.0406348
FDB016021	78173000	4-O-Methylmelleolide	COC12C(C=O)=CC3CC(C)(C)CC3C1(C)CC2OC(=O)c1c(C)cc(O)cc1O	GYCBSZGIYPNYAB-UHFFFAOYSA-N	0	0.00366632
FDB016022	53461967	Armillaric acid	Cc1cc(O)cc(O)c1C(=O)OC1CC2(C)C3CC(C)(C)CC3C=C(C(=O)O)C12O	AOCKXACXCVTXBB-UHFFFAOYSA-N	0	0.0284528
FDB016023	14166113	Melleolide C	COc1cc(C)c(C(=O)OC2CC3(C)C4C(O)C(C)(C)CC4(O)C=C(CO)C23O)c(O)c1	XXMVVKDVYBWXPQ-UHFFFAOYSA-N	0	0.464855
FDB016024	14166115	Melleolide D	COc1cc(O)c(C(=O)OC2CC3(C)C4C(O)C(C)(C)CC4(O)C=C(CO)C23O)c(C)c1Cl	PSCSRVBGZZBKIW-UHFFFAOYSA-N	1	0.904203
FDB016025	76046882	Melledonal B	Cc1c(Cl)c(O)cc(O)c1C(=O)OC1CC2(C)C3C(O)C(C)(C)CC3(O)C=C(C=O)C12O	HAJBXIZSTZMKOC-UHFFFAOYSA-N	0	0.0159887
FDB016060	131752141	(E)-Resveratrol 3-(4''-sulfoglucoside)	O=S(=O)(O)OC1C(CO)OC(Oc2cc(O)cc(/C=C\c3ccc(O)cc3)c2)C(O)C1O	AUBJHOOEDBNQCQ-UPHRSURJSA-N	1	0.978703
FDB016061	131752142	(E)-Resveratrol 3-(6''-sulfoglucoside)	O=S(=O)(O)OCC1OC(Oc2cc(O)cc(/C=C\c3ccc(O)cc3)c2)C(O)C(O)C1O	WOXRJKNGYKAHCY-UPHRSURJSA-N	1	0.978703
FDB016063	131752140	(Z)-Resveratrol 3-(2''-sulfoglucoside)	O=S(=O)(O)OC1C(Oc2cc(O)cc(/C=C\c3ccc(O)cc3)c2)OC(CO)C(O)C1O	NSGOKDPIHZLAAL-UPHRSURJSA-N	1	0.978703
FDB016064	131752143	(Z)-Resveratrol 3-(3''-sulfoglucoside)	O=S(=O)(O)OC1C(O)C(CO)OC(Oc2cc(O)cc(/C=C\c3ccc(O)cc3)c2)C1O	GRCHJRYXBWXDQI-UPHRSURJSA-N	1	0.978703
FDB016067	73157208	3-Methylellagic acid 8-rhamnoside	COc1c(O)cc2c(=O)oc3c(OC4OC(C)C(O)C(O)C4O)c(O)cc4c(=O)oc1c2c34	UNIJYMVRSKZTJI-UHFFFAOYSA-N	0	0.205562
FDB016072	131752144	(8S,8'S)-Secoisolariciresinol 9-xyloside	COc1cc(CC(CO)C(COC2OCC(O)C(O)C2O)Cc2ccc(O)c(OC)c2)ccc1O	KAXGCKCCFQIHTO-UHFFFAOYSA-N	1	0.887026
FDB016086	12085264	Pilosin	COc1ccc(-c2cc(=O)c3c(O)c(OC)c(O)c(O)c3o2)cc1	ASAOSMVQLGTAQO-UHFFFAOYSA-N	0	0.025514
FDB016088	85359141	Patientoside A	CC(=O)c1c(C)c(Cl)c2cccc(OC3OC(CO)C(O)C(O)C3O)c2c1O	HEPVWAFOECZRTB-UHFFFAOYSA-N	1	0.56525
FDB016091	101991634	8-Hydroxy-3-methoxy-1-methylanthraquinone-2-carboxylic acid	COc1cc2c(c(C)c1C(=O)O)C(=O)c1c(O)cccc1C2=O	QYKOMVRHNZHDBN-UHFFFAOYSA-N	0	0.00293242
FDB016100	46173376	N1-trans-Feruloylagmatine	COc1cc(/C=C/C(O)=NCCCCNC(=N)N)ccc1O	UBMDAKWARMURDL-FNORWQNLSA-N	1	0.998999
FDB016102	74027047	(1S,2R,3S)-2,3-Dihydro-4-(4-hydroxyphenyl)-1H-phenalene-1,2,3-triol	Oc1ccc(-c2ccc3cccc4c3c2C(O)C(O)C4O)cc1	SPLDXWBMWDTALK-UHFFFAOYSA-N	0	0.140001
FDB016103	85362234	4-(3,4-Dihydroxyphenyl)-2,3-dihydro-2,3-dihydroxy-1H-phenalen-1-one	O=C1c2cccc3ccc(-c4ccc(O)c(O)c4)c(c23)C(O)C1O	KYFLPCGJIAGYKZ-UHFFFAOYSA-N	0	0.0555847
FDB016104	10804574	(1R*,2R*,3R*)-2,3-Dihydro-4-(4-hydroxyphenyl)-1H-phenalene-3-oxo-1,2-diol	O=C1c2c(-c3ccc(O)cc3)ccc3cccc(c23)C(O)C1O	HQIRTAPJDZWJHS-UHFFFAOYSA-N	0	0.00211015
FDB016173	15008	2,4,5-Trihydroxybutyrophenone	CCCC(=O)c1cc(O)c(O)cc1O	SRUQARLMFOLRDN-UHFFFAOYSA-N	1	0.931789
FDB016239	185795	(2xi,4xi)-4,4',5,7-Tetrahydroxyflavan	Oc1ccc(C2CC(O)c3c(O)cc(O)cc3O2)cc1	RPKUCYSGAXIESU-UHFFFAOYSA-N	1	0.838176
FDB016239	185795	Apiforol	Oc1ccc(C2CC(O)c3c(O)cc(O)cc3O2)cc1	RPKUCYSGAXIESU-UHFFFAOYSA-N	1	0.838176
FDB016240	9905016	Rosmaridiphenol	CC(C)c1cc2c(c(O)c1O)C(=O)C1CCCC(C)(C)C1CC2	WIEOUDNBMYRSRD-UHFFFAOYSA-N	0	0.0352056
FDB016252	44257538	8,9-Dihydro-5-hydroxy-8-(1-hydroxy-1-methylethyl)-6-(2-methyl-1-oxopropyl)-4-phenyl-2H-furo[2,3-h]-1-benzopyran-2-one	CC(C)C(=O)c1c2c(c3oc(=O)cc(-c4ccccc4)c3c1O)CC(C(C)(C)O)O2	KYQBNYMPQRSMLV-UHFFFAOYSA-N	0	0.0182828
FDB016253	5319254	Mammea A/AC cyclo F	CCCC(=O)c1c2c(c3oc(=O)cc(-c4ccccc4)c3c1O)CC(C(C)(C)O)O2	OBYOQQBVJXSKIF-UHFFFAOYSA-N	0	0.198932
FDB016254	44258710	Sylpin	COc1c(-c2ccc(O)cc2)oc2c(C)cc(O)c(O)c2c1=O	BUWDKAOCACVEON-UHFFFAOYSA-N	1	0.60633
FDB016257	10086169	Myrigalon B	COc1c(C)c(O)c(C(=O)CCc2ccccc2)c(O)c1C	SGSWJLOWQDDBPP-UHFFFAOYSA-N	0	0.149108
FDB016258	3519901	6-Prenylnaringenin	CC(C)=CCc1c(O)cc2c(c1O)C(=O)CC(c1ccc(O)cc1)O2	YHWNASRGLKJRJJ-UHFFFAOYSA-N	0	0.374532
FDB016260	5318585	Isolicoflavonol	CC(C)=CCc1cc(-c2oc3cc(O)cc(O)c3c(=O)c2O)ccc1O	PGCKDCPTJAQQSQ-UHFFFAOYSA-N	1	0.995518
FDB016261	14427389	Muscomin	COc1c(O)c2c(c(O)c1OC)C(=O)C(Cc1ccc(O)cc1)CO2	PGCPWPPPMWXCMG-UHFFFAOYSA-N	0	0.205662
FDB016262	14159173	5,8-Dihydroxy-3-(4-hydroxybenzyl)-7-methoxy-4-chromanone	COc1cc(O)c2c(c1O)OCC(Cc1ccc(O)cc1)C2=O	QALFGMCBICJHPI-UHFFFAOYSA-N	1	0.987087
FDB016263	21627907	5,8-Dihydroxy-3-(4-hydroxybenzyl)-7-methoxy-4-chromanone 8-acetate	COc1cc(O)c2c(c1OC(C)=O)OCC(Cc1ccc(O)cc1)C2=O	NXGGYXKVAVMQLL-UHFFFAOYSA-N	1	0.529252
FDB016264	21627906	5-Hydroxy-3-(4-hydroxybenzyl)-7,8-dimethoxy-4-chromanone	COc1cc(O)c2c(c1OC)OCC(Cc1ccc(O)cc1)C2=O	GMCVGMAGOGOINY-UHFFFAOYSA-N	1	0.622822
FDB016265	3512634	3,4',7-Trihydroxyflavanone	O=C1c2ccc(O)cc2OC(c2ccc(O)cc2)C1O	VRTGGIJPIYOHGT-UHFFFAOYSA-N	0	0.00410509
FDB016267	369599	5-Hydroxy-7-methoxy-6-methylflavone	COc1cc2oc(-c3ccccc3)cc(=O)c2c(O)c1C	QXJMWAGIFVRLTO-UHFFFAOYSA-N	0	0.330717
FDB016289	5352905	2,6-Dimethoxy-4-(1-propenyl)phenol	C/C=C/c1cc(OC)c(O)c(OC)c1	YFHOHYAUMDHSBX-SNAWJCMRSA-N	1	0.960483
FDB016302	5318717	Juglanin	O=c1c(O[C@@H]2O[C@@H](CO)[C@H](O)[C@H]2O)c(-c2ccc(O)cc2)oc2cc(O)cc(O)c12	POQICXMTUPVZMX-UXYNSRGZSA-N	1	0.944198
FDB016333	21596130	Norartocarpanone	O=C1CC(c2ccc(O)cc2O)Oc2cc(O)cc(O)c21	QBLQLKNOKUHRCH-UHFFFAOYSA-N	0	0.185741
FDB016334	42608054	Cerasinone	COc1ccc(C2CC(=O)c3c(OC)cc(O)cc3O2)c(OC)c1	JVUGHKAZGNYYCA-UHFFFAOYSA-N	0	0.0023618
FDB016335	638278	Isoliquiritigenin	O=C(/C=C/c1ccc(O)cc1)c1ccc(O)cc1O	DXDRHHKMWQZJHT-FPYGCLRLSA-N	1	0.622203
FDB016335	638278	Rhamnoisoliquiritin	O=C(/C=C/c1ccc(O)cc1)c1ccc(O)cc1O	DXDRHHKMWQZJHT-FPYGCLRLSA-N	1	0.622203
FDB016336	14327425	Neoisoliquiritin	O=C(/C=C/c1ccc(O)cc1)c1ccc(OC2OC(CO)C(O)C(O)C2O)cc1O	XQWFHGOIUZFQPJ-FPYGCLRLSA-N	1	0.995073
FDB016337	638278	Isoliquiritigenin	O=C(/C=C/c1ccc(O)cc1)c1ccc(O)cc1O	DXDRHHKMWQZJHT-FPYGCLRLSA-N	1	0.622203
FDB016337	638278	Rhamnoisoliquiritin	O=C(/C=C/c1ccc(O)cc1)c1ccc(O)cc1O	DXDRHHKMWQZJHT-FPYGCLRLSA-N	1	0.622203
FDB016338	14187588	Isoliquiritin	O=C(/C=C/c1ccc(OC2OC(CO)C(O)C(O)C2O)cc1)c1ccc(O)cc1O	YNWXJFQOCHMPCK-FPYGCLRLSA-N	1	0.996627
FDB016339	5319688	2'-Methylisoliquiritigenin	COc1cc(O)ccc1C(=O)/C=C/c1ccc(O)cc1	PACBGANPVNHGNP-RUDMXATFSA-N	0	0.291364
FDB016340	5318999	Licochalcone B	COc1c(/C=C/C(=O)c2ccc(O)cc2)ccc(O)c1O	DRDRYGIIYOPBBZ-XBXARRHUSA-N	1	0.944757
FDB016341	18684078	Oleacein	C/C=C(\C=O)C(CC=O)CC(=O)OCCc1ccc(O)c(O)c1	XLPXUPOZUYGVPD-XNJYKOPJSA-N	1	0.995078
FDB016342	5316733	Dihydrooroxylin	COc1c(O)cc2c(c1O)C(=O)CC(c1ccccc1)O2	QUAPPCXFYKSDSV-UHFFFAOYSA-N	0	0.348938
FDB016343	131752169	2,3-Dihydro-5,5',7,7'-tetrahydroxy-2-(4-hydroxyphenyl)[3,8'-bi-4H-1-benzopyran]-4,4'-dione	O=C1c2c(O)cc(O)cc2OC(c2ccc(O)cc2)C1c1c(O)cc(O)c2c(=O)ccoc12	WNBLZPGLZHQKPS-UHFFFAOYSA-N	0	0.0324509
FDB016357	12443122	Sudachitin	COc1cc(-c2cc(=O)c3c(O)c(OC)c(O)c(OC)c3o2)ccc1O	XRHHDQSPFPQKMS-UHFFFAOYSA-N	0	0.456353
FDB016360	73352644	Americanin B	O=C/C=C/c1ccc2c(c1)OC(c1ccc3c(c1)OC(CO)C(c1ccc(O)c(O)c1)O3)C(CO)O2	VDIFGESBHJLSFS-OWOJBTEDSA-N	1	0.99002
FDB016361	5318214	Luteolin 7-methyl ether	COc1cc(O)c2c(=O)cc(-c3ccc(O)c(O)c3)oc2c1	RRRSSAVLTCVNIQ-UHFFFAOYSA-N	1	0.983801
FDB016362	5385553	Apigenin 7-glucoside	O=c1cc(-c2ccc(O)cc2)oc2cc(OC3OC(CO)C(O)C(O)C3O)cc(O)c12	KMOUJOKENFFTPU-UHFFFAOYSA-N	1	0.993777
FDB016362	5385553	Anthemoside	O=c1cc(-c2ccc(O)cc2)oc2cc(OC3OC(CO)C(O)C(O)C3O)cc(O)c12	KMOUJOKENFFTPU-UHFFFAOYSA-N	1	0.993777
FDB016363	73829943	2''-Acetylcosmosiin	CC(=O)OC1C(Oc2cc(O)c3c(=O)cc(-c4ccc(O)cc4)oc3c2)OC(CO)C(O)C1O	LGPATLKJAZAUNQ-UHFFFAOYSA-N	1	0.849971
FDB016364	14325222	6''-Acetylcosmosiin	CC(=O)OCC1OC(Oc2cc(O)c3c(=O)cc(-c4ccc(O)cc4)oc3c2)C(O)C(O)C1O	LYFXRHUNCZZUTQ-UHFFFAOYSA-N	1	0.849971
FDB016373	5489501	3,5-Dimethylquercetin	COc1c(-c2ccc(O)c(O)c2)oc2cc(O)cc(OC)c2c1=O	AOFQCVDYMNHCKD-UHFFFAOYSA-N	1	0.761824
FDB016374	162999339	3,5-Dimethylquercetin glucoside	COc1c(-c2ccc(O[C@@H]3O[C@H](CO)[C@@H](O)[C@H](O)[C@H]3O)c(O)c2)oc2cc(O)cc(OC)c2c1=O	CDYUZFASKHTVED-BPAZWDACSA-N	1	0.628809
FDB016378	5487855	3',4'-Dimethylquercetin	COc1ccc(-c2oc3cc(O)cc(O)c3c(=O)c2O)cc1OC	MHALJYZRPGYQSI-UHFFFAOYSA-N	1	0.936392
FDB016383	5281699	Tamarixetin	COc1ccc(-c2oc3cc(O)cc(O)c3c(=O)c2O)cc1O	FPLMIPQZHHQWHN-UHFFFAOYSA-N	1	0.936392
FDB016384	44258711	3,3',4',5,5',8-Hexahydroxyflavone	O=c1c(O)c(-c2cc(O)c(O)c(O)c2)oc2c(O)ccc(O)c12	JGTKWAPKKUUANC-UHFFFAOYSA-N	1	0.995724
FDB016386	131752176	Azaleatin 3-arabinoside	COc1cc(O)cc2oc(-c3ccc(O)c(O)c3)c(OC3OCC(O)C(O)C3O)c(=O)c12	YBUCFCOHYGARIM-UHFFFAOYSA-N	1	0.730724
FDB016404	131752178	Suillusin	COC(=O)C12Oc3ccc(O)cc3C1C(=O)C(O)=C2c1ccc(O)c(O)c1	MWJUVQKVZFIANK-UHFFFAOYSA-N	1	0.993666
FDB016413	10424762	1-(2,4-Dihydroxy-6-methoxy-3,5-dimethylphenyl)-3-phenyl-2-propen-1-one	COc1c(C)c(O)c(C)c(O)c1C(=O)/C=C/c1ccccc1	TZEQDSMFACWASC-MDZDMXLPSA-N	0	0.0744726
FDB016434	167093	p-Hydroxynonanophenone	CCCCCCCCC(=O)c1ccc(O)cc1	JZBXYOOARNRUME-UHFFFAOYSA-N	0	0.00116598
FDB016472	44259051	Citrusinol	CC1(C)C=Cc2c(cc(O)c3c(=O)c(O)c(-c4ccc(O)cc4)oc23)O1	OKQQXHUICMLKQI-UHFFFAOYSA-N	0	0.406454
FDB016473	15224382	Cycloartocarpesin	CC1(C)C=Cc2c(cc3oc(-c4ccc(O)cc4O)cc(=O)c3c2O)O1	LXEJWVDCRDILQQ-UHFFFAOYSA-N	1	0.526427
FDB016474	13940823	Kaempferol 7-rhamnoside	CC1OC(Oc2cc(O)c3c(=O)c(O)c(-c4ccc(O)cc4)oc3c2)C(O)C(O)C1O	HQNOUCSPWAGQND-UHFFFAOYSA-N	1	0.935415
FDB016491	5835713	Kaempferol 3-rhamnoside	CC1OC(Oc2c(-c3ccc(O)cc3)oc3cc(O)cc(O)c3c2=O)C(O)C(O)C1O	SOSLMHZOJATCCP-UHFFFAOYSA-N	0	0.131219
FDB016499	5281666	Kaempferide	COc1ccc(-c2oc3cc(O)cc(O)c3c(=O)c2O)cc1	SQFSKOYWJBQGKQ-UHFFFAOYSA-N	1	0.681335
FDB016499	5281666	Kaempferide 3-[glucopyranosyl-(1->?)-glucopyranoside]	COc1ccc(-c2oc3cc(O)cc(O)c3c(=O)c2O)cc1	SQFSKOYWJBQGKQ-UHFFFAOYSA-N	1	0.681335
FDB016500	5281666	Kaempferide	COc1ccc(-c2oc3cc(O)cc(O)c3c(=O)c2O)cc1	SQFSKOYWJBQGKQ-UHFFFAOYSA-N	1	0.681335
FDB016500	5281666	Kaempferide 3-[glucopyranosyl-(1->?)-glucopyranoside]	COc1ccc(-c2oc3cc(O)cc(O)c3c(=O)c2O)cc1	SQFSKOYWJBQGKQ-UHFFFAOYSA-N	1	0.681335
FDB016503	480763	(S)-5,7-Dihydroxy-6-prenylflavanone	CC(C)=CCc1c(O)cc2c(c1O)C(=O)CC(c1ccccc1)O2	UOWOIGNEFLTNAW-UHFFFAOYSA-N	0	0.0617821
FDB016504	14681460	2''-Acetylorientin	CC(=O)OC1C(c2c(O)cc(O)c3c(=O)cc(-c4ccc(O)c(O)c4)oc23)OC(CO)C(O)C1O	BUWALTSLLYTARL-UHFFFAOYSA-N	1	0.689524
FDB016508	73829966	7-Methoxy orientin	COc1cc(O)c2c(=O)cc(-c3ccc(O)c(O)c3)oc2c1C1OC(CO)C(O)C(O)C1O	BRYZTZMVXZZLPD-UHFFFAOYSA-N	1	0.961818
FDB016509	74977811	Orientin 7,3'-dimethyl ether	COc1cc(-c2cc(=O)c3c(O)cc(OC)c(C4OC(CO)C(O)C(O)C4O)c3o2)ccc1O	SFCOOUKNSXBTFD-UHFFFAOYSA-N	1	0.648267
FDB016510	5378562	Diosmetin 7-glucoside	COc1ccc(-c2cc(=O)c3c(O)cc(OC4OC(CO)C(O)C(O)C4O)cc3o2)cc1O	WKUHPOMCLBLCOV-UHFFFAOYSA-N	1	0.932655
FDB016511	74977725	Diosmetin 7-glucuronide	COc1ccc(-c2cc(=O)c3c(O)cc(OC4OC(C(=O)O)C(O)C(O)C4O)cc3o2)cc1O	XCKMDTYMOHXUHG-UHFFFAOYSA-N	0	0.291454
FDB016512	13871877	Chrysoeriol 7-glucoside	COc1cc(-c2cc(=O)c3c(O)cc(OC4OC(CO)C(O)C(O)C4O)cc3o2)ccc1O	GAMYVSCDDLXAQW-UHFFFAOYSA-N	1	0.990102
FDB016512	13871877	Chrysoeriol 7-galactoside	COc1cc(-c2cc(=O)c3c(O)cc(OC4OC(CO)C(O)C(O)C4O)cc3o2)ccc1O	GAMYVSCDDLXAQW-UHFFFAOYSA-N	1	0.990102
FDB016513	13871877	Chrysoeriol 7-glucoside	COc1cc(-c2cc(=O)c3c(O)cc(OC4OC(CO)C(O)C(O)C4O)cc3o2)ccc1O	GAMYVSCDDLXAQW-UHFFFAOYSA-N	1	0.990102
FDB016513	13871877	Chrysoeriol 7-galactoside	COc1cc(-c2cc(=O)c3c(O)cc(OC4OC(CO)C(O)C(O)C4O)cc3o2)ccc1O	GAMYVSCDDLXAQW-UHFFFAOYSA-N	1	0.990102
FDB016516	5280666	Chrysoeriol	COc1cc(-c2cc(=O)c3c(O)cc(O)cc3o2)ccc1O	SCZVLDHREVKTSH-UHFFFAOYSA-N	0	0.202675
FDB016516	5280666	Chrysoeriol 7-(2''-glucuronylglucuronide)	COc1cc(-c2cc(=O)c3c(O)cc(O)cc3o2)ccc1O	SCZVLDHREVKTSH-UHFFFAOYSA-N	0	0.202675
FDB016516	5280666	Chrysoeriol 7-disulfoglucoside	COc1cc(-c2cc(=O)c3c(O)cc(O)cc3o2)ccc1O	SCZVLDHREVKTSH-UHFFFAOYSA-N	0	0.202675
FDB016516	5280666	Chrysoeriol 7-triglucuronide	COc1cc(-c2cc(=O)c3c(O)cc(O)cc3o2)ccc1O	SCZVLDHREVKTSH-UHFFFAOYSA-N	0	0.202675
FDB016520	14353376	7,8,4'-Trimethylisoscutellarein	COc1ccc(-c2cc(=O)c3c(O)cc(OC)c(OC)c3o2)cc1	RRZRJBICWWNHRB-UHFFFAOYSA-N	0	0.043519
FDB016524	5281702	Tricin	COc1cc(-c2cc(=O)c3c(O)cc(O)cc3o2)cc(OC)c1O	HRGUSFBJBOKSML-UHFFFAOYSA-N	1	0.87165
FDB016524	5281702	Tricin 7-rhamnosylglucoside	COc1cc(-c2cc(=O)c3c(O)cc(O)cc3o2)cc(OC)c1O	HRGUSFBJBOKSML-UHFFFAOYSA-N	1	0.87165
FDB016524	5281702	Tricin 5-diglucoside	COc1cc(-c2cc(=O)c3c(O)cc(O)cc3o2)cc(OC)c1O	HRGUSFBJBOKSML-UHFFFAOYSA-N	1	0.87165
FDB016524	5281702	Tricin 7-diglucoside	COc1cc(-c2cc(=O)c3c(O)cc(O)cc3o2)cc(OC)c1O	HRGUSFBJBOKSML-UHFFFAOYSA-N	1	0.87165
FDB016524	5281702	Tricin 7-sulfoglucoside	COc1cc(-c2cc(=O)c3c(O)cc(O)cc3o2)cc(OC)c1O	HRGUSFBJBOKSML-UHFFFAOYSA-N	1	0.87165
FDB016524	5281702	Tricin 7-triglucuronoside	COc1cc(-c2cc(=O)c3c(O)cc(O)cc3o2)cc(OC)c1O	HRGUSFBJBOKSML-UHFFFAOYSA-N	1	0.87165
FDB016525	5281702	Tricin	COc1cc(-c2cc(=O)c3c(O)cc(O)cc3o2)cc(OC)c1O	HRGUSFBJBOKSML-UHFFFAOYSA-N	1	0.87165
FDB016525	5281702	Tricin 7-rhamnosylglucoside	COc1cc(-c2cc(=O)c3c(O)cc(O)cc3o2)cc(OC)c1O	HRGUSFBJBOKSML-UHFFFAOYSA-N	1	0.87165
FDB016525	5281702	Tricin 5-diglucoside	COc1cc(-c2cc(=O)c3c(O)cc(O)cc3o2)cc(OC)c1O	HRGUSFBJBOKSML-UHFFFAOYSA-N	1	0.87165
FDB016525	5281702	Tricin 7-diglucoside	COc1cc(-c2cc(=O)c3c(O)cc(O)cc3o2)cc(OC)c1O	HRGUSFBJBOKSML-UHFFFAOYSA-N	1	0.87165
FDB016525	5281702	Tricin 7-sulfoglucoside	COc1cc(-c2cc(=O)c3c(O)cc(O)cc3o2)cc(OC)c1O	HRGUSFBJBOKSML-UHFFFAOYSA-N	1	0.87165
FDB016525	5281702	Tricin 7-triglucuronoside	COc1cc(-c2cc(=O)c3c(O)cc(O)cc3o2)cc(OC)c1O	HRGUSFBJBOKSML-UHFFFAOYSA-N	1	0.87165
FDB016527	5281702	Tricin	COc1cc(-c2cc(=O)c3c(O)cc(O)cc3o2)cc(OC)c1O	HRGUSFBJBOKSML-UHFFFAOYSA-N	1	0.87165
FDB016527	5281702	Tricin 7-rhamnosylglucoside	COc1cc(-c2cc(=O)c3c(O)cc(O)cc3o2)cc(OC)c1O	HRGUSFBJBOKSML-UHFFFAOYSA-N	1	0.87165
FDB016527	5281702	Tricin 5-diglucoside	COc1cc(-c2cc(=O)c3c(O)cc(O)cc3o2)cc(OC)c1O	HRGUSFBJBOKSML-UHFFFAOYSA-N	1	0.87165
FDB016527	5281702	Tricin 7-diglucoside	COc1cc(-c2cc(=O)c3c(O)cc(O)cc3o2)cc(OC)c1O	HRGUSFBJBOKSML-UHFFFAOYSA-N	1	0.87165
FDB016527	5281702	Tricin 7-sulfoglucoside	COc1cc(-c2cc(=O)c3c(O)cc(O)cc3o2)cc(OC)c1O	HRGUSFBJBOKSML-UHFFFAOYSA-N	1	0.87165
FDB016527	5281702	Tricin 7-triglucuronoside	COc1cc(-c2cc(=O)c3c(O)cc(O)cc3o2)cc(OC)c1O	HRGUSFBJBOKSML-UHFFFAOYSA-N	1	0.87165
FDB016531	74977835	Scutellarein 6-xyloside	O=c1cc(-c2ccc(O)cc2)oc2cc(O)c(OC3OCC(O)C(O)C3O)c(O)c12	SMAOYVRZZNEFSX-UHFFFAOYSA-N	1	0.945968
FDB016540	17860344	4beta-(2-Aminoethylthio)catechin	NCCSC1c2c(O)cc(O)cc2OC(c2ccc(O)c(O)c2)C1O	RTWGDOBXVVOEQF-UHFFFAOYSA-N	1	0.527996
FDB016542	404571	5,7-Dihydroxy-3-(3-hydroxy-4-methoxybenzyl)-4-chromanone	COc1ccc(CC2COc3cc(O)cc(O)c3C2=O)cc1O	WIBOONWRYQFYQJ-UHFFFAOYSA-N	1	0.743027
FDB016545	639665	Xanthohumol	COc1cc(O)c(CC=C(C)C)c(O)c1C(=O)/C=C/c1ccc(O)cc1	ORXQGKIUCDPEAJ-YRNVUSSQSA-N	1	0.997991
FDB016546	12308984	Eriodictyol 7-rhamnoside	CC1OC(Oc2cc(O)c3c(c2)OC(c2ccc(O)c(O)c2)CC3=O)C(O)C(O)C1O	JMVXRLMOIOTWSB-UHFFFAOYSA-N	1	0.991886
FDB016549	3512637	Homoeriodictyol	COc1cc(C2CC(=O)c3c(O)cc(O)cc3O2)ccc1O	FTODBIPDTXRIGS-UHFFFAOYSA-N	0	0.0686837
FDB016550	11095	3',4',5,7-Tetrahydroxyflavanone	O=C1CC(c2ccc(O)c(O)c2)Oc2cc(O)cc(O)c21	SBHXYTNGIZCORC-UHFFFAOYSA-N	1	0.980339
FDB016550	11095	5-Methyleriodictyol 7-[xylosyl-(1->?)-galactoside]	O=C1CC(c2ccc(O)c(O)c2)Oc2cc(O)cc(O)c21	SBHXYTNGIZCORC-UHFFFAOYSA-N	1	0.980339
FDB016550	11095	5-Methyleriodictyol 7-[xylosyl-(1->?)-arabinoside]	O=C1CC(c2ccc(O)c(O)c2)Oc2cc(O)cc(O)c21	SBHXYTNGIZCORC-UHFFFAOYSA-N	1	0.980339
FDB016551	11095	3',4',5,7-Tetrahydroxyflavanone	O=C1CC(c2ccc(O)c(O)c2)Oc2cc(O)cc(O)c21	SBHXYTNGIZCORC-UHFFFAOYSA-N	1	0.980339
FDB016551	11095	5-Methyleriodictyol 7-[xylosyl-(1->?)-galactoside]	O=C1CC(c2ccc(O)c(O)c2)Oc2cc(O)cc(O)c21	SBHXYTNGIZCORC-UHFFFAOYSA-N	1	0.980339
FDB016551	11095	5-Methyleriodictyol 7-[xylosyl-(1->?)-arabinoside]	O=C1CC(c2ccc(O)c(O)c2)Oc2cc(O)cc(O)c21	SBHXYTNGIZCORC-UHFFFAOYSA-N	1	0.980339
FDB016552	320054	Persicogenin	COc1cc(O)c2c(c1)OC(c1ccc(OC)c(O)c1)CC2=O	LWBHKKLWSUFUNZ-UHFFFAOYSA-N	0	0.0718743
FDB016553	42608082	Persicogenin 5-glucoside	COc1cc2c(c(OC3OC(CO)C(O)C(O)C3O)c1)C(=O)CC(c1ccc(OC)c(O)c1)O2	NKYUUWHIEOUGKB-UHFFFAOYSA-N	0	0.487753
FDB016554	5080434	2',4',6'-Trihydroxydihydrochalcone 2'-glucoside	O=C(CCc1ccccc1)c1c(O)cc(O)cc1OC1OC(CO)C(O)C(O)C1O	NLGUKXQDDTZCDG-UHFFFAOYSA-N	1	0.85934
FDB016555	131752198	2',4',6'-Trihydroxydihydrochalcone 4'-glucoside	O=C(CCc1ccccc1)c1c(O)cc(OC2OC(CO)C(O)C(O)C2O)cc1O	PDEJQNUGODFPTR-UHFFFAOYSA-N	1	0.790321
FDB016556	11778601	Stercurensin	COc1cc(O)c(C)c(O)c1C(=O)/C=C/c1ccccc1	JUZVHLGKYJTCKP-CMDGGOBGSA-N	1	0.804647
FDB016557	74819383	Isosakuranetin 7-xyloside	COc1ccc(C2CC(=O)c3c(O)cc(OC4OCC(O)C(O)C4O)cc3O2)cc1	CNNUKFIXGVQJSF-UHFFFAOYSA-N	0	0.0519333
FDB016559	5481961	Albanin A	CC(C)=CCc1c(-c2ccc(O)cc2O)oc2cc(O)cc(O)c2c1=O	KEIIIPKLVSSAEI-UHFFFAOYSA-N	0	0.0210674
FDB016560	11491431	Dihydrowogonin	COc1c(O)cc(O)c2c1OC(c1ccccc1)CC2=O	FKAOWOSRYSMEBS-UHFFFAOYSA-N	0	0.00496481
FDB016561	23757169	Dihydrowogonin 7-glucoside	COc1c(OC2OC(CO)C(O)C(O)C2O)cc(O)c2c1OC(c1ccccc1)CC2=O	BZGHUZGALXIEBL-UHFFFAOYSA-N	0	0.0772868
FDB016562	13473703	Neoliquiritin	O=C1CC(c2ccc(O)cc2)Oc2cc(OC3OC(CO)C(O)C(O)C3O)ccc21	HJBUYKZTEBZNSH-UHFFFAOYSA-N	1	0.516209
FDB016563	1889	Liquiritigenin	O=C1CC(c2ccc(O)cc2)Oc2cc(O)ccc21	FURUXTVZLHCCNA-UHFFFAOYSA-N	0	0.00397659
FDB016563	1889	Liquiritin rhamnoside	O=C1CC(c2ccc(O)cc2)Oc2cc(O)ccc21	FURUXTVZLHCCNA-UHFFFAOYSA-N	0	0.00397659
FDB016569	89960518	3'-Deoxyoleacein	C/C=C(\C=O)C(CC=O)CC(=O)OCCc1ccc(O)cc1	VPOVFCBNUOUZGG-JLZUIIAYSA-N	0	0.00518515
FDB016576	56658060	Dihydroisorhamnetin	COc1cc(C2Oc3cc(O)cc(O)c3C(=O)C2O)ccc1O	JWYULKXTGMJKKM-UHFFFAOYSA-N	0	0.104677
FDB016577	482576	3,3',5,7-Tetrahydroxy-4'-methoxyflavanone	COc1ccc(C2Oc3cc(O)cc(O)c3C(=O)C2O)cc1O	KQNGHARGJDXHKF-UHFFFAOYSA-N	0	0.0554722
FDB016578	14353345	3,4',5-Trihydroxy-3',7-dimethoxyflavanone	COc1cc(O)c2c(c1)OC(c1ccc(O)c(OC)c1)C(O)C2=O	DQZRHRLTSJNVBC-UHFFFAOYSA-N	0	0.439833
FDB016579	11256019	3,3',5-Trihydroxy-4',7-dimethoxyflavanone	COc1cc(O)c2c(c1)OC(c1ccc(OC)c(O)c1)C(O)C2=O	SVPNMFZMHPLGRR-UHFFFAOYSA-N	0	0.0856205
FDB016583	14794883	Folerogenin	COc1cc(O)c2c(c1)O[C@H](c1ccc(O)cc1)[C@H](O)C2=O	LZLGHWHSUZVUFZ-HZPDHXFCSA-N	0	0.075626
FDB016584	12309470	Aromadendrin 3-rhamnoside	CC1OC(OC2C(=O)c3c(O)cc(O)cc3OC2c2ccc(O)cc2)C(O)C(O)C1O	VQUPQWGKORWZII-UHFFFAOYSA-N	0	0.0447239
FDB016585	586387	Aromadendrin 4'-methyl ether	COc1ccc(C2Oc3cc(O)cc(O)c3C(=O)C2O)cc1	CKDYDMSDCNQHEB-UHFFFAOYSA-N	0	0.0234176
FDB016586	131752200	Oxidihydroartocarpesin	CC(C)(O)CCc1c(O)cc2oc(-c3ccc(O)cc3O)cc(=O)c2c1O	HRSXJJYSAIZMGH-UHFFFAOYSA-N	1	0.881335
FDB016587	14524443	Chalconosakuranetin	COc1cc(O)c(C(=O)/C=C/c2ccc(O)cc2)c(OC2OC(CO)C(O)C(O)C2O)c1	MNYVBVCMMNPLJI-QPJJXVBHSA-N	1	0.994041
FDB016602	22830	C.I. Solvent Red 80	COc1ccc(OC)c(/N=N/c2c(O)ccc3ccccc23)c1	GJUABKCEXOMRPQ-FMQUCBEESA-N	1	0.886798
FDB016645	10955433	Turmeronol B	CC(C)=CC(=O)CC(C)c1ccc(C)cc1O	WYIJOOQDLOBLCP-UHFFFAOYSA-N	0	0.0189547
FDB016652	14861262	Diosmetin 6-C-glucoside	COc1ccc(-c2cc(=O)c3c(O)c(C4OC(CO)C(O)C(O)C4O)c(O)cc3o2)cc1O	ADVFPEKLSDNTRV-UHFFFAOYSA-N	1	0.990836
FDB016653	74385208	3',7-Dimethylisoorientin	COc1cc(-c2cc(=O)c3c(O)c(C4OC(CO)C(O)C(O)C4O)c(OC)cc3o2)ccc1O	JCIFZANQIXZLGH-UHFFFAOYSA-N	1	0.928345
FDB016659	358832	Demethylnobiletin	COc1ccc(-c2cc(=O)c3c(O)c(OC)c(OC)c(OC)c3o2)cc1OC	DOFJNFPSMUCECH-UHFFFAOYSA-N	0	0.335754
FDB016660	74978066	Kaempferol 7-arabinoside	O=c1c(O)c(-c2ccc(O)cc2)oc2cc(OC3OCC(O)C(O)C3O)cc(O)c12	CCBSGQDAQUZKPI-UHFFFAOYSA-N	1	0.921346
FDB016679	14375134	Limocitrin 3-rhamnoside	COc1cc(-c2oc3c(OC)c(O)cc(O)c3c(=O)c2OC2OC(C)C(O)C(O)C2O)ccc1O	CCEZJODARJJBDK-UHFFFAOYSA-N	0	0.0707835
FDB016681	44258723	Galangin 7-rhamnoside	CC1O[C@@H](Oc2c(-c3ccccc3)oc3cc(O)cc(O)c3c2=O)[C@@H](O)C(O)[C@H]1O	HEAQNIWCWRHODF-RGEDYCASSA-N	0	0.0172636
FDB016684	131752208	Naringenin 5-rhamnoside	C[C@@H]1O[C@@H](Oc2cc(O)cc3c2C(=O)C[C@@H](c2ccc(O)cc2)O3)[C@H](O)[C@H](O)[C@H]1O	OVWZFLKQVPSRDZ-DUJSBPBCSA-N	0	0.00640352
FDB016687	932	Naringenin fructoside	O=C1CC(c2ccc(O)cc2)Oc2cc(O)cc(O)c21	FTVWIRXFELQLPI-UHFFFAOYSA-N	0	0.0459971
FDB016689	12305191	4'-Prenylnaringenin	CC(C)=CCOc1ccc(C2CC(=O)c3c(O)cc(O)cc3O2)cc1	GYSDUVRPSWKYDJ-UHFFFAOYSA-N	0	0.248341
FDB016690	480817	Gancaonin V	CC(C)=CCc1c(O)cc(O)c2c1CCc1cc(O)c(O)cc1-2	UEXOPXIMQJMWKA-UHFFFAOYSA-N	0	0.0417771
FDB016699	74977865	6-Hydroxyluteolin 6-xyloside	O=c1cc(-c2ccc(O)c(O)c2)oc2cc(O)c(OC3OCC(O)C(O)C3O)c(O)c12	ROVSWYFYBQYCAJ-UHFFFAOYSA-N	1	0.990724
FDB016700	160237	Cirsiliol	COc1cc2oc(-c3ccc(O)c(O)c3)cc(=O)c2c(O)c1OC	IMEYGBIXGJLUIS-UHFFFAOYSA-N	1	0.960624
FDB016701	10020367	6-Hydroxyluteolin 7,3',4'-trimethyl ether	COc1ccc(-c2cc(=O)c3c(O)c(O)c(OC)cc3o2)cc1OC	QIEMGQKOGFTYLN-UHFFFAOYSA-N	0	0.490505
FDB016702	162464	Cirsilineol	COc1cc(-c2cc(=O)c3c(O)c(OC)c(OC)cc3o2)ccc1O	VKOSQMWSWLZQPA-UHFFFAOYSA-N	0	0.456353
FDB016703	152430	6-Hydroxyluteolin 6,7,3',4'-tetramethyl ether	COc1ccc(-c2cc(=O)c3c(O)c(OC)c(OC)cc3o2)cc1OC	QEWSAPKRFOFQIU-UHFFFAOYSA-N	0	0.335754
FDB016705	5352032	6-Hydroxykaempferol 3,6-dimethylether	COc1c(O)cc2oc(-c3ccc(O)cc3)c(OC)c(=O)c2c1O	DDNPCXHBFYJXBJ-UHFFFAOYSA-N	1	0.902826
FDB016708	9950661	5-Hydroxy-3',4',7,8-tetramethoxyflavone	COc1ccc(-c2cc(=O)c3c(O)cc(OC)c(OC)c3o2)cc1OC	HIUKQMVQSJHRNC-UHFFFAOYSA-N	0	0.0566613
FDB016710	630253	Isothymusin	COc1c(OC)c(O)c2c(=O)cc(-c3ccc(O)cc3)oc2c1O	IODGQWWTJYDCLN-UHFFFAOYSA-N	0	0.197764
FDB016711	44258635	5,6-Dihydroxy-4',7,8-trimethoxyflavone	COc1ccc(-c2cc(=O)c3c(O)c(O)c(OC)c(OC)c3o2)cc1	VPLTZBCCUJNRIE-UHFFFAOYSA-N	0	0.0762483
FDB016712	73207	Xanthomicrol	COc1c(OC)c(O)c2c(=O)cc(-c3ccc(O)cc3)oc2c1OC	SAMBWAJRKKEEOR-UHFFFAOYSA-N	1	0.571685
FDB016713	5280442	Acacetin	COc1ccc(-c2cc(=O)c3c(O)cc(O)cc3o2)cc1	DANYIYRPLHHOCZ-UHFFFAOYSA-N	0	0.147906
FDB016713	5280442	Acacetin 7-diglucoside	COc1ccc(-c2cc(=O)c3c(O)cc(O)cc3o2)cc1	DANYIYRPLHHOCZ-UHFFFAOYSA-N	0	0.147906
FDB016721	15858385	Turmeronol A	CC(C)=CC(=O)CC(C)c1ccc(C)c(O)c1	OSIFVLKZUWRNBN-UHFFFAOYSA-N	0	0.0189547
FDB016757	61586	4-(Ethoxymethyl)-2-methoxyphenol	CCOCc1ccc(O)c(OC)c1	KOCVACNWDMSLBM-UHFFFAOYSA-N	1	0.999595
FDB016758	5084146	4-(Butoxymethyl)-2-methoxyphenol	CCCCOCc1ccc(O)c(OC)c1	VLDFMKOUUQYFGF-UHFFFAOYSA-N	1	0.995979
FDB016760	5463156	o-Ferulic acid	COc1cccc(/C=C/C(=O)O)c1O	VZFPHVWLPRCAGD-AATRIKPKSA-N	1	0.666281
FDB016794	61159	o-Tolyl salicylate	Cc1ccccc1OC(=O)c1ccccc1O	KITKATPLNVHGFC-UHFFFAOYSA-N	0	0.00240983
FDB016812	951	xi-Norepinephrine	NCC(O)c1ccc(O)c(O)c1	SFLSHLFXELFNJZ-UHFFFAOYSA-N	1	0.997263
FDB016813	342294	7-Hydroxy-5-methoxyflavan	COc1cc(O)cc2c1CCC(c1ccccc1)O2	UNCVBXFEZHBZKN-UHFFFAOYSA-N	0	0.121212
FDB016819	12311234	Limocitrol	COc1cc(-c2oc3c(OC)c(O)c(OC)c(O)c3c(=O)c2O)ccc1O	LCKHNFJHVWUHTR-UHFFFAOYSA-N	1	0.596983
FDB016820	5379265	3',4',5'-Trimethoxytricetin	COc1cc(-c2cc(=O)c3c(O)cc(O)cc3o2)cc(OC)c1OC	CPCPHNWWTJLXKQ-UHFFFAOYSA-N	0	0.182346
FDB016827	135796586	C.I. Pigment Yellow 104	O=S(=O)(O)c1ccc(/N=N/c2c(O)ccc3cc(S(=O)(=O)O)ccc23)cc1.[Al+3]	FFVVMXXUKCHQFS-ZAGWXBKKSA-N	1	0.997947
FDB016868	91749580	2-(3-Hydroxy-4-methylphenyl)-5-methyl-4-hexen-3-one	CC(C)=CC(=O)C(C)c1ccc(C)c(O)c1	WZHLEYQOLDOTEY-UHFFFAOYSA-N	0	0.00258652
FDB016887	5487766	Persicarin	COc1cc(-c2oc3cc(O)cc(O)c3c(=O)c2OS(=O)(=O)O)ccc1O	CZFNXFXZXWDYMZ-UHFFFAOYSA-N	0	0.283738
FDB016888	44257395	4',7-Dihydroxy-2',5-dimethoxyisoflavanone	COc1cc(O)ccc1C1COc2cc(O)cc(OC)c2C1=O	VXWBAOPTFLXYTN-UHFFFAOYSA-N	0	0.0118754
FDB016889	131752226	Cyclokievitone hydrate	CC1(C)Oc2cc(O)c3c(c2CC1O)OCC(c1ccc(O)cc1O)C3=O	YBSZKJGFDYIZGI-UHFFFAOYSA-N	0	0.0141705
FDB016893	12444939	Wharangin	COc1c(-c2ccc(O)c(O)c2)oc2c3c(cc(O)c2c1=O)OCO3	NOZQEJFGIXKUPM-UHFFFAOYSA-N	1	0.957272
FDB016900	636545	Hydroxysesamone	CC(C)=CCC1=C(O)C(=O)c2c(O)ccc(O)c2C1=O	KNOSIOWNDGUGFJ-UHFFFAOYSA-N	1	0.754017
FDB016941	19093029	Citbrasine	COc1c(OC)c(OC)c2c(c1O)c(=O)c1cccc(O)c1n2C	QYPQTPVQPNLXHV-UHFFFAOYSA-N	1	0.693293
FDB016985	11035	4-[(2,4-Dihydroxyphenyl)azo]benzenesulfonic acid	O=S(=O)(O)c1ccc(N=Nc2ccc(O)cc2O)cc1	MHKGJUOEEHNBLE-UHFFFAOYSA-N	1	0.993887
FDB016986	11315	4-[(2-Hydroxy-1-naphthalenyl)azo]benzenesulfonic acid	O=S(=O)(O)c1ccc(/N=N\c2c(O)ccc3ccccc23)cc1	RDUJRVXKAIVTDH-ZCXUNETKSA-N	0	0.451686
FDB017002	5281672	Myricetin	O=c1c(O)c(-c2cc(O)c(O)c(O)c2)oc2cc(O)cc(O)c12	IKMDFBPHZNJCSN-UHFFFAOYSA-N	1	0.877752
FDB017002	5281672	Myricetin 3-digalactoside	O=c1c(O)c(-c2cc(O)c(O)c(O)c2)oc2cc(O)cc(O)c12	IKMDFBPHZNJCSN-UHFFFAOYSA-N	1	0.877752
FDB017004	14016776	Apigenin 7-sulfate	O=c1cc(-c2ccc(O)cc2)oc2cc(OS(=O)(=O)O)cc(O)c12	UQUHXFINOFUDCC-UHFFFAOYSA-N	1	0.90822
FDB017069	15725888	Artomunoxanthentrione	C=C(C)c1cc2c(=O)c3c(O)cc4c(c3oc2c2c1C(=O)C(OC)=CC2=O)C=CC(C)(C)O4	HYOUKKTWDGSFHB-UHFFFAOYSA-N	0	0.0228487
FDB017073	85206973	Glyceollidin II	CC(C)=CCc1cc2c(cc1O)OCC1(O)c3ccc(O)cc3OC21	TUXXPRXOVFCNPC-UHFFFAOYSA-N	0	0.223868
FDB017074	53796934	2',5-Dihydroxy-4',7-dimethoxyisoflavone	COc1ccc(-c2coc3cc(OC)cc(O)c3c2=O)c(O)c1	FFQUCBRHHMKGND-UHFFFAOYSA-N	0	0.00281138
FDB017075	44257262	3',7-Dihydroxy-4',8-dimethoxyisoflavone	COc1ccc(-c2coc3c(OC)c(O)ccc3c2=O)cc1O	YYWSNCLFZSMGCM-UHFFFAOYSA-N	0	0.337967
FDB017077	5494866	3'-(gamma,gamma-Dimethylallyl)genistein	CC(C)=CCc1cc(-c2coc3cc(O)cc(O)c3c2=O)ccc1O	SWDSVBNAMCDHTF-UHFFFAOYSA-N	1	0.939839
FDB017078	5491648	Aureol	O=c1oc2cc(O)cc(O)c2c2oc3cc(O)ccc3c12	WIRRQLQRDSREEG-UHFFFAOYSA-N	1	0.754285
FDB017079	44257530	Phaseol	CC(C)=CCc1c(O)ccc2c1oc(=O)c1c3ccc(O)cc3oc21	FRXPSBUCIWPZMH-UHFFFAOYSA-N	1	0.991753
FDB017087	5321278	Quercetin 3-xyloside	O=c1c(O[C@@H]2O[C@H](CO)[C@H](O)[C@H]2O)c(-c2ccc(O)c(O)c2)oc2cc(O)cc(O)c12	BDCDNTVZSILEOY-WNJKXWAASA-N	1	0.999571
FDB017088	74978193	Quercetin 7-xyloside	O=c1c(O)c(-c2ccc(O)c(O)c2)oc2cc(OC3OCC(O)C(O)C3O)cc(O)c12	RRZGGCNIIVPLCJ-UHFFFAOYSA-N	1	0.991871
FDB017112	5352005	Tetramethylquercetin	COc1cc(O)c2c(=O)c(OC)c(-c3ccc(OC)c(OC)c3)oc2c1	HHGPYJLEJGNWJA-UHFFFAOYSA-N	0	0.113914
FDB017114	107905	Epicatechin 3-gallate	O=C(O[C@@H]1Cc2c(O)cc(O)cc2O[C@@H]1c1ccc(O)c(O)c1)c1cc(O)c(O)c(O)c1	LSHVYAFMTMFKBA-TZIWHRDSSA-N	1	0.889992
FDB017115	467296	Epicatechin 3-(3-methylgallate)	COc1cc(C(=O)O[C@@H]2Cc3c(O)cc(O)cc3O[C@@H]2c2ccc(O)c(O)c2)cc(O)c1O	XGTBMCGGGJLOPS-IFMALSPDSA-N	1	0.647824
FDB017118	74490567	Catechin 7-gallate	O=C(Oc1cc(O)c2c(c1)OC(c1ccc(O)c(O)c1)C(O)C2)c1cc(O)c(O)c(O)c1	WKIHBIBUCQPPBY-UHFFFAOYSA-N	1	0.969774
FDB017126	182232	ent-Epicatechin	Oc1cc(O)c2c(c1)O[C@@H](c1ccc(O)c(O)c1)[C@@H](O)C2	PFTAWBLQPZVEMU-ZFWWWQNUSA-N	1	0.983609
FDB017147	74976937	Cyanidin 3-(4-acetylglucoside)	CC(=O)OC1C(CO)OC(Oc2cc3c(O)cc(O)cc3[o+]c2-c2ccc(O)c(O)c2)C(O)C1O	WCYSXTJZNKVDKY-UHFFFAOYSA-O	1	0.999467
FDB017148	131752259	Cyanidin 3-arabinoside	OC[C@@H]1O[C@H](Oc2cc3c(O)cc(O)cc3[o+]c2-c2ccc(O)c(O)c2)[C@H](O)[C@H]1O	SBBFXSBQYRSIPP-GNBUJSLZSA-O	1	0.999953
FDB017152	72812405	Cyanidin 3-rhamnoside	CC1OC(Oc2cc3c(O)cc(O)cc3[o+]c2-c2ccc(O)c(O)c2)C(O)C(O)C1O	USWXMMRFOWNEOR-UHFFFAOYSA-O	1	0.999002
FDB017159	441699	Cyanidin 3-galactoside	OC[C@H]1O[C@@H](Oc2cc3c(O)cc(O)cc3[o+]c2-c2ccc(O)c(O)c2)[C@H](O)[C@@H](O)[C@H]1O	RKWHWFONKJEUEF-WVXKDWSHSA-O	1	0.999953
FDB017173	87948385	Cyanidin 3-xyloside	OC[C@H]1O[C@@H](Oc2cc3c(O)cc(O)cc3[o+]c2-c2ccc(O)c(O)c2)[C@H](O)[C@H]1O	SBBFXSBQYRSIPP-AJYBTWMASA-O	1	0.999953
FDB017178	131752265	Cyanidin 7-arabinoside	Oc1ccc(-c2oc3cc(=[O+]C4OCC(O)C(O)C4O)cc(O)c-3cc2O)cc1O	ITSUAAYFFATPLH-UHFFFAOYSA-O	1	0.983246
FDB017181	73981555	Cyanidin 4'-glucoside	OCC1OC(Oc2ccc(-c3[o+]c4cc(O)cc(O)c4cc3O)cc2O)C(O)C(O)C1O	CSNMEDJMOXSNRZ-UHFFFAOYSA-O	1	0.999222
FDB017191	443650	Delphinidin 3-glucoside	OC[C@H]1O[C@@H](Oc2cc3c(O)cc(O)cc3[o+]c2-c2cc(O)c(O)c(O)c2)[C@H](O)[C@@H](O)[C@@H]1O	XENHPQQLDPAYIJ-PEVLUNPASA-O	1	0.999882
FDB017192	131752268	Delphinidin 3-arabinoside	OC[C@@H]1O[C@@H](Oc2cc3c(O)cc(O)cc3[o+]c2-c2cc(O)c(O)c(O)c2)[C@@H](O)[C@@H]1O	WIEYMFHXYNRELM-ZNWBIBPKSA-O	1	0.999882
FDB017198	128853	Delphinidin	Oc1cc(O)c2cc(O)c(-c3cc(O)c(O)c(O)c3)[o+]c2c1	JKHRCGUTYDNCLE-UHFFFAOYSA-O	1	0.997408
FDB017198	128853	Delphinidin 3-xyloside 7-rhamnosylglucoside	Oc1cc(O)c2cc(O)c(-c3cc(O)c(O)c(O)c3)[o+]c2c1	JKHRCGUTYDNCLE-UHFFFAOYSA-O	1	0.997408
FDB017198	128853	Delphinidin galactoside	Oc1cc(O)c2cc(O)c(-c3cc(O)c(O)c(O)c3)[o+]c2c1	JKHRCGUTYDNCLE-UHFFFAOYSA-O	1	0.997408
FDB017198	128853	Delphinidin glycoside	Oc1cc(O)c2cc(O)c(-c3cc(O)c(O)c(O)c3)[o+]c2c1	JKHRCGUTYDNCLE-UHFFFAOYSA-O	1	0.997408
FDB017202	13915667	Delphinidin 3-galactoside	OCC1OC(Oc2cc3c(O)cc(O)cc3[o+]c2-c2cc(O)c(O)c(O)c2)C(O)C(O)C1O	XENHPQQLDPAYIJ-UHFFFAOYSA-O	1	0.999882
FDB017210	157010086	Malvidin 3-arabinoside	COc1cc(-c2[o+]c3cc(O)cc(O)c3cc2O[C@H]2O[C@H](CO)[C@@H](O)[C@@H]2O)cc(OC)c1O	WNKBGLOGIZOFFU-PBVWOCPUSA-O	1	0.999847
FDB017212	3568969	Malvidin 3-galactoside	COc1cc(-c2[o+]c3cc(O)cc(O)c3cc2OC2OC(CO)C(O)C(O)C2O)cc(OC)c1O	PXUQTDZNOHRWLI-UHFFFAOYSA-O	1	0.999847
FDB017215	157010087	Malvidin 3-rhamnoside	COc1cc(-c2[o+]c3cc(O)cc(O)c3cc2OC2OC(C)C(O)C(O)C2O)cc(OC)c1O	IBKIPCPWNULPMQ-UHFFFAOYSA-O	1	0.992119
FDB017241	162928340	12-Hydroxy-11-methoxy-8,11,13-abietatrien-20-oic acid	COc1c(O)c(C(C)C)cc2c1C1[C@@H](CC2)C(C)(C)CC[C@H]1C(=O)O	NNMDIMWITXQKTK-KQSHLBLPSA-N	0	0.0758122
FDB017259	131752285	Pratensein 3'-glucoside	COc1ccc(-c2coc3cc(O)cc(O)c3c2=O)cc1OC1OC(CO)C(O)C(O)C1O	UCMPMVZIJFSAEQ-UHFFFAOYSA-N	1	0.519832
FDB017265	11074014	(R)-2,7-Dihydroxy-2H-1,4-benzoxazin-3(4H)-one	OC1=Nc2ccc(O)cc2OC1O	HDRDOKTYPONKPM-UHFFFAOYSA-N	1	0.982413
FDB017273	150885	Nb-Methylserotonin	CNCCc1c[nH]c2ccc(O)cc12	ASUSBMNYRHGZIG-UHFFFAOYSA-N	0	0.396098
FDB017298	14630624	Pelargonidin 3-rhamnoside	CC1OC(Oc2cc3c(O)cc(O)cc3[o+]c2-c2ccc(O)cc2)C(O)C(O)C1O	RFOBAKWGJRIIMU-UHFFFAOYSA-O	1	0.95963
FDB017304	131752294	Peonidin 3-arabinoside	COc1cc(-c2[o+]c3cc(O)cc(O)c3cc2O[C@H]2O[C@H](CO)[C@@H](O)[C@@H]2O)ccc1O	KGHFAKPGOXLHAB-BNDYYXHWSA-O	1	0.9834
FDB017306	441773	Peonidin	COc1cc(-c2[o+]c3cc(O)cc(O)c3cc2O)ccc1O	XFDQJKDGGOEYPI-UHFFFAOYSA-O	1	0.503672
FDB017306	441773	Peonidin 3-[4-hydroxycinnamoyl-b-D-glucopyranoside]	COc1cc(-c2[o+]c3cc(O)cc(O)c3cc2O)ccc1O	XFDQJKDGGOEYPI-UHFFFAOYSA-O	1	0.503672
FDB017307	11454027	Peonidin 3-galactoside	COc1cc(-c2[o+]c3cc(O)cc(O)c3cc2O[C@@H]2O[C@H](CO)[C@H](O)[C@H](O)[C@H]2O)ccc1O	ZZWPMFROUHHAKY-VRRLNDPFSA-O	1	0.9834
FDB017308	443654	Peonidin 3-glucoside	COc1cc(-c2[o+]c3cc(O)cc(O)c3cc2O[C@@H]2O[C@H](CO)[C@@H](O)[C@H](O)[C@H]2O)ccc1O	ZZWPMFROUHHAKY-OUUKCGNVSA-O	1	0.9834
FDB017308	443654	3'-O-Methylcyanidin 3-O-beta-D-glucoside	COc1cc(-c2[o+]c3cc(O)cc(O)c3cc2O[C@@H]2O[C@H](CO)[C@@H](O)[C@H](O)[C@H]2O)ccc1O	ZZWPMFROUHHAKY-OUUKCGNVSA-O	1	0.9834
FDB017311	131752296	Peonidin 3-rhamnoside	COc1cc(-c2[o+]c3cc(O)cc(O)c3cc2OC2OC(C)C(O)C(O)C2O)ccc1O	CLAWMDIRFKUSBX-UHFFFAOYSA-O	0	0.426803
FDB017313	14311149	Petunidin 3-galactoside	COc1cc(-c2[o+]c3cc(O)cc(O)c3cc2OC2OC(CO)C(O)C(O)C2O)cc(O)c1O	CCQDWIRWKWIUKK-UHFFFAOYSA-O	1	0.999847
FDB017314	131752298	Petunidin 3-arabinoside	COc1cc(-c2[o+]c3cc(O)ccc3cc2OC2OCC(O)C(O)C2O)cc(O)c1O	MVBYJYWJFIOZIW-UHFFFAOYSA-O	1	0.998651
FDB017317	443651	Petunidin 3-glucoside	COc1cc(-c2[o+]c3cc(O)cc(O)c3cc2O[C@@H]2O[C@H](CO)[C@@H](O)[C@H](O)[C@H]2O)cc(O)c1O	CCQDWIRWKWIUKK-QKYBYQKWSA-O	1	0.999847
FDB017320	441774	Petunidin	COc1cc(-c2[o+]c3cc(O)cc(O)c3cc2O)cc(O)c1O	AFOLOMGWVXKIQL-UHFFFAOYSA-O	1	0.993538
FDB017320	441774	Petunidin 3-(p-coumaroylglucoside)	COc1cc(-c2[o+]c3cc(O)cc(O)c3cc2O)cc(O)c1O	AFOLOMGWVXKIQL-UHFFFAOYSA-O	1	0.993538
FDB017323	187808	Glycitin	COc1cc2c(=O)c(-c3ccc(O)cc3)coc2cc1O[C@@H]1O[C@H](CO)[C@@H](O)[C@H](O)[C@H]1O	OZBAVEKZGSOMOJ-MIUGBVLSSA-N	0	0.234521
FDB017335	13886678	Sativanone	COc1ccc(C2COc3cc(O)ccc3C2=O)c(OC)c1	JOVYBWHPTQRVNZ-UHFFFAOYSA-N	0	0.00410821
FDB017336	188458	Kievitone hydrate	CC(C)(O)CCc1c(O)cc(O)c2c1OCC(c1ccc(O)cc1O)C2=O	QISUKJAAXYVLMA-UHFFFAOYSA-N	0	0.0265634
FDB017337	131752307	Kievitol	CC(CO)CCc1c(O)cc(O)c2c1OCC(c1ccc(O)cc1O)C2=O	AHXHRRAHHBWGJJ-UHFFFAOYSA-N	0	0.0175984
FDB017338	44257380	5-Deoxykievitone hydrate	CC(C)(O)CCc1c(O)ccc2c1OCC(c1ccc(O)cc1O)C2=O	BYQKGWSQMLLYGJ-UHFFFAOYSA-N	1	0.961877
FDB017339	44257389	4'-O-Methylkievitone	COc1ccc(C2COc3c(CC=C(C)C)c(O)cc(O)c3C2=O)c(O)c1	UWWHTKLNJDNLDI-UHFFFAOYSA-N	0	0.0773436
FDB017354	5319901	Lupinisoflavone A	C=C(C)C1Cc2c(cc3occ(-c4ccc(O)cc4O)c(=O)c3c2O)O1	DOGAHANJPKBCGB-UHFFFAOYSA-N	0	0.0857322
FDB017355	176471	(・ゑｽｱ)-Sphaerosin	COc1c(O)ccc(C2COc3cc(O)ccc3C2)c1OC	HHNUTZFOMIAQMX-UHFFFAOYSA-N	1	0.996558
FDB017373	15286413	Junosine	CC(C)=CCc1c(O)cc2c(c1O)c(=O)c1cccc(O)c1n2C	YDKCXKMKJZNVHQ-UHFFFAOYSA-N	1	0.735104
FDB017418	20472052	3-(2-Hydroxy-4-methylphenyl)-2-butanone	CC(=O)C(C)c1ccc(C)cc1O	YWKYLGVKGIAHDU-UHFFFAOYSA-N	0	0.00368281
FDB017419	86079579	2-(2-Hydroxy-4-methylphenyl)-3-pentanone	CCC(=O)C(C)c1ccc(C)cc1O	XKKGHYTULRMGQQ-UHFFFAOYSA-N	0	0.270991
FDB017434	520468	Xanthorrhizol	CC(C)=CCCC(C)c1ccc(C)c(O)c1	FKWGCEDRLNNZOZ-UHFFFAOYSA-N	0	0.0202325
FDB017461	72996596	Rosmadial	CC(C)c1cc(C=O)c2c(c1O)OC(=O)C21CCCC(C)(C)C1C=O	JBWRHBJFAVSAMJ-UHFFFAOYSA-N	0	0.0560366
FDB017468	5317756	Glycycoumarin	COc1c(CC=C(C)C)c(O)cc2oc(=O)c(-c3ccc(O)cc3O)cc12	NZYSZZDSYIBYLC-UHFFFAOYSA-N	0	0.121238
FDB017469	78385443	Romucosine H	COC(=O)N1CCc2cc(OC)c(OC)c3c2C1Cc1ccc(OC)c(O)c1-3	JWSAYTXQWHOMHU-UHFFFAOYSA-N	0	0.322798
FDB017587	22297292	6-Chlorocatechin	Oc1ccc(C2Oc3cc(O)c(Cl)c(O)c3CC2O)cc1O	BHTBHJNGFQRAJI-UHFFFAOYSA-N	1	0.996301
FDB017657	10892036	4-(3,4-Dihydroxyphenyl)-2-hydroxy-1H-phenalen-1-one	O=C1C(O)=Cc2c(-c3ccc(O)c(O)c3)ccc3cccc1c23	ZNAZPYKRTNDUEJ-UHFFFAOYSA-N	0	0.0839275
FDB017671	10035593	2-Hydroxy-3-(3,4-dihydroxyphenyl)propanamide	N=C(O)C(O)Cc1ccc(O)c(O)c1	UZRUFOMXLWRIQS-UHFFFAOYSA-N	1	0.996983
FDB017675	5458879	Nb-cis-p-Coumaroylserotonin	OC(/C=C/c1ccc(O)cc1)=NCCc1c[nH]c2ccc(O)cc12	WLZPAFGVOWCVMG-FPYGCLRLSA-N	1	0.940165
FDB017675	5458879	Nb-trans-p-Coumaroylserotonin	OC(/C=C/c1ccc(O)cc1)=NCCc1c[nH]c2ccc(O)cc12	WLZPAFGVOWCVMG-FPYGCLRLSA-N	1	0.940165
FDB017691	6453284	2-Ethoxy-4-(methoxymethyl)phenol	CCOc1cc(COC)ccc1O	FNEWGEWRECZWQM-UHFFFAOYSA-N	1	0.999929
FDB017693	155493	Sideritiflavone	COc1c(OC)c(O)c2c(=O)cc(-c3ccc(O)c(O)c3)oc2c1OC	UWNUJPINKMRKKR-UHFFFAOYSA-N	1	0.986757
FDB017698	185795	(2xi,4xi)-4,4',5,7-Tetrahydroxyflavan	Oc1ccc(C2CC(O)c3c(O)cc(O)cc3O2)cc1	RPKUCYSGAXIESU-UHFFFAOYSA-N	1	0.838176
FDB017698	185795	Apiforol	Oc1ccc(C2CC(O)c3c(O)cc(O)cc3O2)cc1	RPKUCYSGAXIESU-UHFFFAOYSA-N	1	0.838176
FDB017699	71629	Leucocyanidin	Oc1cc(O)c2c(c1)OC(c1ccc(O)c(O)c1)C(O)C2O	SBZWTSHAFILOTE-UHFFFAOYSA-N	1	0.993467
FDB017700	72277	Epigallocatechin	Oc1cc(O)c2c(c1)O[C@H](c1cc(O)c(O)c(O)c1)[C@H](O)C2	XMOCLSLCDHWDHP-IUODEOHRSA-N	1	0.985028
FDB017701	6474788	Epigallocatechin 3-p-coumarate	O=C(/C=C/c1ccc(O)cc1)O[C@@H]1Cc2c(O)cc(O)cc2O[C@@H]1c1cc(O)c(O)c(O)c1	HKPGWUPXXPIOAN-XMTAIGAMSA-N	1	0.96899
FDB017703	9804842	Epigallocatechin 3-(3-methylgallate)	COc1cc(C(=O)O[C@@H]2Cc3c(O)cc(O)cc3O[C@@H]2c2cc(O)c(O)c(O)c2)cc(O)c1O	WVRDOLPMKOCJRJ-DENIHFKCSA-N	0	0.466034
FDB017705	65084	Gallocatechin	Oc1cc(O)c2c(c1)O[C@H](c1cc(O)c(O)c(O)c1)[C@@H](O)C2	XMOCLSLCDHWDHP-SWLSCSKDSA-N	1	0.985028
FDB017746	6450959	Gancaonin C	C/C(=C\Cc1c(O)cc(O)c2c(=O)c(-c3ccc(O)cc3)coc12)CO	MEADLGUPYQNUNF-BIIKFXOESA-N	0	0.0297793
FDB017747	5317481	Gancaonin D	COc1ccc(-c2coc3c(C/C=C(\C)CO)c(O)cc(O)c3c2=O)cc1O	UCKSAYIMWMIZQJ-QDEBKDIKSA-N	0	0.107621
FDB017748	14604081	Gancaonin O	CC(C)=CCc1c(O)cc2oc(-c3ccc(O)c(O)c3)cc(=O)c2c1O	AFJYQKPCJLMHCC-UHFFFAOYSA-N	1	0.996283
FDB017749	5481966	Gancaonin P	CC(C)=CCc1c(O)cc2oc(-c3ccc(O)c(O)c3)c(O)c(=O)c2c1O	OCIIFJFJVOTFTN-UHFFFAOYSA-N	1	0.996283
FDB017806	9971218	(-)-5,7-Dihydroxy-3-(4-hydroxybenzyl)-4-chromanone	O=C1c2c(O)cc(O)cc2OCC1Cc1ccc(O)cc1	FIASLUPJXGTCKM-UHFFFAOYSA-N	0	0.146173
FDB017814	90657201	Kaempferide 7-glucoside	COc1ccc(-c2oc3cc(O[C@@H]4O[C@H](CO)[C@@H](O)[C@H](O)[C@H]4O)cc(O)c3c(=O)c2O)cc1	XJQKYCNSLNPXDD-XMHBHJPISA-N	1	0.95818
FDB017816	107982	Dihydrocapsaicin	COc1cc(CN=C(O)CCCCCCC(C)C)ccc1O	XJQPQKLURWNAAH-UHFFFAOYSA-N	1	0.971241
FDB017821	11263766	4-Hydroxy-1H-indole-3-acetonitrile	N#CCc1c[nH]c2cccc(O)c12	RWBSUCOEZMIDSA-UHFFFAOYSA-N	1	0.558124
FDB017825	131752378	5,6,7,8-Tetrahydroxy-3',4'-dimethoxyflavone	COc1ccc(-c2cc(=O)c3c(O)c(O)c(O)c(O)c3o2)cc1OC	WTGSDFJZUGAHBH-UHFFFAOYSA-N	0	0.490505
FDB017832	5280445	Luteolin	O=c1cc(-c2ccc(O)c(O)c2)oc2cc(O)cc(O)c12	IQPNAANSBPBGFQ-UHFFFAOYSA-N	1	0.992482
FDB017832	5280445	Luteolin 7-(2''-glucuronylglucuronide) 4'-glucuronide	O=c1cc(-c2ccc(O)c(O)c2)oc2cc(O)cc(O)c12	IQPNAANSBPBGFQ-UHFFFAOYSA-N	1	0.992482
FDB017832	5280445	Luteolin 7-(caffeoylglucoside)	O=c1cc(-c2ccc(O)c(O)c2)oc2cc(O)cc(O)c12	IQPNAANSBPBGFQ-UHFFFAOYSA-N	1	0.992482
FDB017832	5280445	Luteolin 7-disulfoglucoside	O=c1cc(-c2ccc(O)c(O)c2)oc2cc(O)cc(O)c12	IQPNAANSBPBGFQ-UHFFFAOYSA-N	1	0.992482
FDB017832	5280445	Luteolin 7-diglucoside	O=c1cc(-c2ccc(O)c(O)c2)oc2cc(O)cc(O)c12	IQPNAANSBPBGFQ-UHFFFAOYSA-N	1	0.992482
FDB017832	5280445	Luteolin 7-rhamnosylglucoside	O=c1cc(-c2ccc(O)c(O)c2)oc2cc(O)cc(O)c12	IQPNAANSBPBGFQ-UHFFFAOYSA-N	1	0.992482
FDB017833	5280445	Luteolin	O=c1cc(-c2ccc(O)c(O)c2)oc2cc(O)cc(O)c12	IQPNAANSBPBGFQ-UHFFFAOYSA-N	1	0.992482
FDB017833	5280445	Luteolin 7-(2''-glucuronylglucuronide) 4'-glucuronide	O=c1cc(-c2ccc(O)c(O)c2)oc2cc(O)cc(O)c12	IQPNAANSBPBGFQ-UHFFFAOYSA-N	1	0.992482
FDB017833	5280445	Luteolin 7-(caffeoylglucoside)	O=c1cc(-c2ccc(O)c(O)c2)oc2cc(O)cc(O)c12	IQPNAANSBPBGFQ-UHFFFAOYSA-N	1	0.992482
FDB017833	5280445	Luteolin 7-disulfoglucoside	O=c1cc(-c2ccc(O)c(O)c2)oc2cc(O)cc(O)c12	IQPNAANSBPBGFQ-UHFFFAOYSA-N	1	0.992482
FDB017833	5280445	Luteolin 7-diglucoside	O=c1cc(-c2ccc(O)c(O)c2)oc2cc(O)cc(O)c12	IQPNAANSBPBGFQ-UHFFFAOYSA-N	1	0.992482
FDB017833	5280445	Luteolin 7-rhamnosylglucoside	O=c1cc(-c2ccc(O)c(O)c2)oc2cc(O)cc(O)c12	IQPNAANSBPBGFQ-UHFFFAOYSA-N	1	0.992482
FDB017835	44258152	Luteolin 4'-sulfate	O=c1cc(-c2ccc(OS(=O)(=O)O)c(O)c2)oc2cc(O)cc(O)c12	MCJCSFGCQMESFL-UHFFFAOYSA-N	1	0.686228
FDB017837	5321977	Torachrysone	COc1cc(O)c2c(O)c(C(C)=O)c(C)cc2c1	BIJOPUWEMBBDEG-UHFFFAOYSA-N	1	0.83266
FDB017843	5481964	Licoflavonol	CC(C)=CCc1c(O)cc2oc(-c3ccc(O)cc3)c(O)c(=O)c2c1O	TVMHBSODLWMMMV-UHFFFAOYSA-N	0	0.439466
FDB017844	480780	Gancaonin G	COc1cc2occ(-c3ccc(O)cc3)c(=O)c2c(O)c1CC=C(C)C	WLPHLDLTTPUDSI-UHFFFAOYSA-N	1	0.711873
FDB017845	5317478	Gancaonin A	COc1ccc(-c2coc3cc(O)c(CC=C(C)C)c(O)c3c2=O)cc1	JQNSUDIGIIGIOL-UHFFFAOYSA-N	0	0.306237
FDB017857	128853	Delphinidin	Oc1cc(O)c2cc(O)c(-c3cc(O)c(O)c(O)c3)[o+]c2c1	JKHRCGUTYDNCLE-UHFFFAOYSA-O	1	0.997408
FDB017857	128853	Delphinidin 3-xyloside 7-rhamnosylglucoside	Oc1cc(O)c2cc(O)c(-c3cc(O)c(O)c(O)c3)[o+]c2c1	JKHRCGUTYDNCLE-UHFFFAOYSA-O	1	0.997408
FDB017857	128853	Delphinidin galactoside	Oc1cc(O)c2cc(O)c(-c3cc(O)c(O)c(O)c3)[o+]c2c1	JKHRCGUTYDNCLE-UHFFFAOYSA-O	1	0.997408
FDB017857	128853	Delphinidin glycoside	Oc1cc(O)c2cc(O)c(-c3cc(O)c(O)c(O)c3)[o+]c2c1	JKHRCGUTYDNCLE-UHFFFAOYSA-O	1	0.997408
FDB017859	128853	Delphinidin	Oc1cc(O)c2cc(O)c(-c3cc(O)c(O)c(O)c3)[o+]c2c1	JKHRCGUTYDNCLE-UHFFFAOYSA-O	1	0.997408
FDB017859	128853	Delphinidin 3-xyloside 7-rhamnosylglucoside	Oc1cc(O)c2cc(O)c(-c3cc(O)c(O)c(O)c3)[o+]c2c1	JKHRCGUTYDNCLE-UHFFFAOYSA-O	1	0.997408
FDB017859	128853	Delphinidin galactoside	Oc1cc(O)c2cc(O)c(-c3cc(O)c(O)c(O)c3)[o+]c2c1	JKHRCGUTYDNCLE-UHFFFAOYSA-O	1	0.997408
FDB017859	128853	Delphinidin glycoside	Oc1cc(O)c2cc(O)c(-c3cc(O)c(O)c(O)c3)[o+]c2c1	JKHRCGUTYDNCLE-UHFFFAOYSA-O	1	0.997408
FDB017860	5317479	Gancaonin B	COc1ccc(-c2coc3cc(O)c(CC=C(C)C)c(O)c3c2=O)cc1O	YQEPOQVRUDADPH-UHFFFAOYSA-N	1	0.877423
FDB017867	637304	Americanol	OC/C=C/c1ccc2c(c1)O[C@H](CO)[C@@H](c1ccc(O)c(O)c1)O2	NKYXNCKZTCGVJJ-ZHEVZCJESA-N	1	0.993476
FDB017889	439718	(R)-3,4-Dihydro-6,8-dihydroxy-3-methyl-1H-2-benzopyran-1-one	CC1Cc2cc(O)cc(O)c2C(=O)O1	DHLPMLVSBRRUGA-UHFFFAOYSA-N	0	0.0114679
FDB017890	93040	6-Methoxymellein	COc1cc(O)c2c(c1)CC(C)OC2=O	AIFNAMVERSBWPS-UHFFFAOYSA-N	0	0.038448
FDB017900	369598	Desmosflavone	COc1c(C)c(O)c2c(=O)cc(-c3ccccc3)oc2c1C	PQZXFPBMXPGZMO-UHFFFAOYSA-N	0	0.107035
FDB017901	597207	Arachidoside	COc1cc(C2Oc3cc(O)cc(O)c3CC2O)ccc1O	NJHJXXLBWQXMRO-UHFFFAOYSA-N	0	0.174308
FDB017912	14604080	Gancaonin N	COc1ccc(-c2coc3cc(O)c(CC=C(C)C)c(O)c3c2=O)c(O)c1	STFVTZQCNYBLNE-UHFFFAOYSA-N	0	0.206912
FDB017920	9838995	Brevifolincarboxylic acid	O=C1CC(C(=O)O)c2c1oc(=O)c1cc(O)c(O)c(O)c21	JFJWMFPFMLRLMI-UHFFFAOYSA-N	1	0.931088
FDB017935	5321980	Toralactone	COc1cc(O)c2c(O)c3c(=O)oc(C)cc3cc2c1	WEHXAEGTVPWKDY-UHFFFAOYSA-N	1	0.822927
FDB017941	131752400	Gravacridonediolacetate	CC(=O)OCC(C)(O)C1Cc2c(cc(O)c3c(=O)c4ccccc4n(C)c23)O1	HPCOINMYMUXGLS-UHFFFAOYSA-N	0	0.00737136
FDB017962	44259965	Pollenitin	COc1cc(O)c2c(=O)c(O)c(-c3ccc(O)cc3)oc2c1O	VRODWQGSCHPDJK-UHFFFAOYSA-N	1	0.914604
FDB017973	14039008	Piperolactam D	COc1c(OC)c(O)c2c3c(cc4ccccc42)N=C(O)c13	PHKYZFGDNGACRM-UHFFFAOYSA-N	1	0.975674
FDB017980	5281838	Buntanine	COc1c(O)ccc2c(=O)c3c(O)c(CC=C(C)C)c(O)cc3n(C)c12	XUUGIWDILRFFER-UHFFFAOYSA-N	1	0.994785
FDB017991	14345578	Torachrysone 8-glucoside	COc1cc(OC2OC(CO)C(O)C(O)C2O)c2c(O)c(C(C)=O)c(C)cc2c1	GHKWPHRULCFTBB-UHFFFAOYSA-N	1	0.934329
FDB017995	16299	Amyl salicylate	CCCCCOC(=O)c1ccccc1O	RANVDUNFZBMTBK-UHFFFAOYSA-N	0	0.00967399
FDB018023	196885	Litebamine	COc1cc2c(ccc3c4c(c(O)c(OC)c32)CN(C)CC4)cc1O	QOWFEPGZJDCIKG-UHFFFAOYSA-N	1	0.881196
FDB018047	54456	Salsolinol	CC1NCCc2cc(O)c(O)cc21	IBRKLUSXDYATLG-UHFFFAOYSA-N	1	0.76622
FDB018047	54456	(S)-Salsolinol	CC1NCCc2cc(O)c(O)cc21	IBRKLUSXDYATLG-UHFFFAOYSA-N	1	0.76622
FDB018047	54456	xi-Salsolinol	CC1NCCc2cc(O)c(O)cc21	IBRKLUSXDYATLG-UHFFFAOYSA-N	1	0.76622
FDB018057	46881084	Cicerin	COc1cc2c(cc1C1COc3cc(O)cc(O)c3C1=O)OCO2	MNXNLFUKHPLPES-UHFFFAOYSA-N	0	0.0582377
FDB018081	90703276	Alfafuran	Oc1cc(O)cc(-c2cc3cc(O)c(O)cc3o2)c1	FDARKUSEVNCTHK-UHFFFAOYSA-N	1	0.967062
FDB018088	6481824	Sageone	CC(C)c1cc2c(c(O)c1O)C1=C(CC2)C(C)(C)CCC1=O	NPQAMUFQEFLLCY-UHFFFAOYSA-N	0	0.0634516
FDB018103	131752435	xi-2-Hydroxy-1,3,5-bisabolatrien-9-one	Cc1ccc(C(C)CC(=O)CC(C)C)cc1O	VLJVBISZYRTNJO-UHFFFAOYSA-N	0	0.0698578
FDB018120	10442251	(S)-Isosclerone	O=C1CCC(O)c2cccc(O)c21	ZXYYTDCENDYKBR-UHFFFAOYSA-N	0	0.030492
FDB018123	44575387	Alloathyriol	COc1cc2c(=O)c3c(O)cc(O)cc3oc2cc1O	CLZONBOPXUGYNY-UHFFFAOYSA-N	0	0.0115693
FDB018128	14425	Dodecyl gallate	CCCCCCCCCCCCOC(=O)c1cc(O)c(O)c(O)c1	RPWFJAMTCNSJKK-UHFFFAOYSA-N	1	0.999851
FDB018131	22297560	(S)-Annocherine A	COc1cc2ccnc(C(O)c3ccc(O)cc3)c2cc1O	XWZBLZPLPZOXQV-UHFFFAOYSA-N	1	0.504135
FDB018131	22297560	(R)-Annocherine A	COc1cc2ccnc(C(O)c3ccc(O)cc3)c2cc1O	XWZBLZPLPZOXQV-UHFFFAOYSA-N	1	0.504135
FDB018132	157209	xi-Anomuricine	COc1ccc(CC2NCCc3c2cc(OC)c(OC)c3O)cc1	SQMUQBYKHDACDD-UHFFFAOYSA-N	1	0.991941
FDB018133	14526072	(R)-Juziphine	COc1ccc2c(c1O)C(Cc1ccc(O)cc1)N(C)CC2	QRKWLDOOAQAGAE-UHFFFAOYSA-N	1	0.979683
FDB018151	14583642	Genistein 5-glucoside	O=c1c(-c2ccc(O)cc2)coc2cc(O)cc(OC3OC(CO)C(O)C(O)C3O)c12	TXLQONQJSWSJJX-UHFFFAOYSA-N	1	0.636099
FDB018153	131752445	Armillasin	Cc1cc(O)cc(O)c1C(=O)OC1CC2(C)C3CC(C)(C)CC3C=CC12O	AFPPVJHFFGBKOB-UHFFFAOYSA-N	0	0.0210599
FDB018161	131752450	Osmanthuside C	O=C(/C=C/c1ccc(O)cc1)OC1C(CO)OC(OCCc2ccc(O)cc2)C(O)C1O	TXIKDCCKEBXQGU-BJMVGYQFSA-N	1	0.548793
FDB018162	4478048	N-Hydroxy-L-tyrosine	O=C(O)C(Cc1ccc(O)cc1)NO	CNIUEVQJABPUIJ-UHFFFAOYSA-N	0	0.0663936
FDB018169	503731	Licocoumarone	COc1c(CC=C(C)C)c(O)cc2oc(-c3ccc(O)cc3O)cc12	CNPMAFLUEHEXRE-UHFFFAOYSA-N	1	0.853227
FDB018193	44257381	5-Deoxykievitol	C/C(=C\Cc1c(O)ccc2c1OCC(c1ccc(O)cc1O)C2=O)CO	VPCRIHAWNUNORJ-BIIKFXOESA-N	1	0.866734
FDB018197	442694	Batatasin I	COc1cc(OC)c2c(ccc3cc(OC)c(O)cc32)c1	KGYHMWVRKYFQQR-UHFFFAOYSA-N	1	0.872286
FDB018199	14394138	7-Hydroxy-2',4',5'-trimethoxyisoflavan	COc1cc(OC)c(C2COc3cc(O)ccc3C2)cc1OC	RXXVCVOYIGXBFH-UHFFFAOYSA-N	1	0.850044
FDB018203	131751057	(E,E)-Arachidin I	CC(C)/C=C/c1c(O)cc(/C=C\c2ccc(O)c(O)c2)cc1O	YOWZUITYQFPEGQ-SBYNAHCQSA-N	1	0.998799
FDB018204	131751056	5-[(4-Hydroxypheny)ethenyl]-2-(3-methyl-1-butenyl)-1,3-benzenediol	CC(C)/C=C/c1c(O)cc(/C=C\c2ccc(O)cc2)cc1O	XTDKVQYWANHUFS-MZTCIMCMSA-N	1	0.589168
FDB018204	131751056	Arachidin III	CC(C)/C=C/c1c(O)cc(/C=C\c2ccc(O)cc2)cc1O	XTDKVQYWANHUFS-MZTCIMCMSA-N	1	0.589168
FDB018205	92012758	(E)-Arachidin II	CC(C)=CCc1c(O)cc(/C=C\c2ccc(O)cc2)cc1O	WWFOQQIWOKJBSJ-PLNGDYQASA-N	1	0.616666
FDB018207	14166116	Melleolide E	Cc1cc(O)cc(O)c1C(=O)OC1CC2(C)C3C(C=C(CO)C12O)CC(C)(C)C3O	SWVWDNGFQHDELB-UHFFFAOYSA-N	1	0.519964
FDB018208	14707328	10-Hydroxymelleolide	Cc1cc(O)cc(O)c1C(=O)OC1CC2(C)C3C(C=C(C=O)C12O)CC(C)(C)C3O	VNRLQDGXGABKPC-UHFFFAOYSA-N	0	0.015461
FDB018209	14166111	Melleolide B	COc1cc(C)c(C(=O)OC2CC3(C)C4C(C=C(CO)C23O)CC(C)(C)C4O)c(O)c1	NHDJKXOHRUHQHG-UHFFFAOYSA-N	0	0.464855
FDB018210	14166122	Melleolide H	COc1cc(C)c(C(=O)OC2CC3(C)C4C(C=C(C=O)C23O)CC(C)(C)C4O)c(O)c1	NQAHWJIWYRYXFP-UHFFFAOYSA-N	0	0.0218823
FDB018213	5321987	Torvanol A	COc1ccc2c(c1)C(OS(=O)(=O)O)C(c1cc(/C=C/C(=O)O)cc(OC)c1O)CO2	XKGLTSPFQHSIDD-ZZXKWVIFSA-N	0	0.256159
FDB018218	14166120	Melleolide G	COc1cc(C)c(C(=O)OC2CC3(C)C4CC(C)(CO)CC4C=C(CO)C23O)c(O)c1	GGQLLLSSCCXUBL-UHFFFAOYSA-N	0	0.464855
FDB018229	40634	3,4-Dihydro-6-hydroxy-2,5,7,8-tetramethyl-2H-1-benzopyran-2-carboxylic acid	Cc1c(C)c2c(c(C)c1O)CCC(C)(C(=O)O)O2	GLEVLJDDWXEYCO-UHFFFAOYSA-N	0	0.0173476
FDB018235	5280445	Luteolin	O=c1cc(-c2ccc(O)c(O)c2)oc2cc(O)cc(O)c12	IQPNAANSBPBGFQ-UHFFFAOYSA-N	1	0.992482
FDB018235	5280445	Luteolin 7-(2''-glucuronylglucuronide) 4'-glucuronide	O=c1cc(-c2ccc(O)c(O)c2)oc2cc(O)cc(O)c12	IQPNAANSBPBGFQ-UHFFFAOYSA-N	1	0.992482
FDB018235	5280445	Luteolin 7-(caffeoylglucoside)	O=c1cc(-c2ccc(O)c(O)c2)oc2cc(O)cc(O)c12	IQPNAANSBPBGFQ-UHFFFAOYSA-N	1	0.992482
FDB018235	5280445	Luteolin 7-disulfoglucoside	O=c1cc(-c2ccc(O)c(O)c2)oc2cc(O)cc(O)c12	IQPNAANSBPBGFQ-UHFFFAOYSA-N	1	0.992482
FDB018235	5280445	Luteolin 7-diglucoside	O=c1cc(-c2ccc(O)c(O)c2)oc2cc(O)cc(O)c12	IQPNAANSBPBGFQ-UHFFFAOYSA-N	1	0.992482
FDB018235	5280445	Luteolin 7-rhamnosylglucoside	O=c1cc(-c2ccc(O)c(O)c2)oc2cc(O)cc(O)c12	IQPNAANSBPBGFQ-UHFFFAOYSA-N	1	0.992482
FDB018237	12132870	Afrormosin	COc1ccc(-c2coc3cc(OC)c(O)cc3c2=O)cc1	CQULNEWSZBPFNL-UHFFFAOYSA-N	0	0.00701809
FDB018237	12132870	Alfalone	COc1ccc(-c2coc3cc(OC)c(O)cc3c2=O)cc1	CQULNEWSZBPFNL-UHFFFAOYSA-N	0	0.00701809
FDB018238	11022960	4,4'-Dihydroxy-2',6'-dimethoxychalcone	COc1cc(O)cc(OC)c1C(=O)/C=C/c1ccc(O)cc1	SJULMVKFURWCFM-VMPITWQZSA-N	0	0.255412
FDB018241	10959555	2',4-Dihydroxy-4',6'-dimethoxy-3'-prenylchalcone	COc1cc(OC)c(C(=O)/C=C/c2ccc(O)cc2)c(O)c1CC=C(C)C	UVBDKJHYMQEAQV-XYOKQWHBSA-N	1	0.993838
FDB018242	14681458	2''-Acetylisoorientin	CC(=O)OC1C(c2c(O)cc3oc(-c4ccc(O)c(O)c4)cc(=O)c3c2O)OC(CO)C(O)C1O	LZCYTIIPENLJKB-UHFFFAOYSA-N	1	0.959872
FDB018248	91973796	Calycosin 7-galactoside	COc1ccc(-c2coc3cc(OC4OC(CO)C(O)C(O)C4O)ccc3c2=O)cc1O	WACBUPFEGWUGPB-UHFFFAOYSA-N	0	0.399024
FDB018252	14311197	Prunetinoside	COc1cc(OC2OC(CO)C(O)C(O)C2O)c2c(=O)c(-c3ccc(O)cc3)coc2c1	AJAGLPDYKVWJQE-UHFFFAOYSA-N	0	0.423498
FDB018254	14825845	3',8-Dimethoxyapigenin 7-glucoside	COc1cc(-c2cc(=O)c3c(O)cc(OC4OC(CO)C(O)C(O)C4O)c(OC)c3o2)ccc1O	XXUHDKDDHQURGH-UHFFFAOYSA-N	1	0.833364
FDB018264	21629801	Epigallocatechin 3-cinnamate	O=C(/C=C/c1ccccc1)O[C@@H]1Cc2c(O)cc(O)cc2O[C@@H]1c1cc(O)c(O)c(O)c1	GQGIIUWXMCBYIJ-UMMIVNDFSA-N	1	0.919581
FDB018268	10085008	Murrayamine A	Cc1cc2c([nH]c3cc(O)ccc32)c2c1OC(C)(C)C=C2	RIEXGJSQJLHVLX-UHFFFAOYSA-N	0	0.0235262
FDB018280	5491643	7-Hydroxy-3',4',5,6-tetramethoxyflavone	COc1ccc(-c2cc(=O)c3c(OC)c(OC)c(O)cc3o2)cc1OC	QZNYGJAJWILZLF-UHFFFAOYSA-N	0	0.0566613
FDB018281	467295	(-)-Epiafzelechin 3-gallate	O=C(O[C@@H]1Cc2c(O)cc(O)cc2O[C@@H]1c1ccc(O)cc1)c1cc(O)c(O)c(O)c1	SDZPYNMXGUHFMZ-TZIWHRDSSA-N	1	0.565403
FDB018307	3081374	Leucodelphinidin	Oc1cc(O)c2c(c1)OC(c1cc(O)c(O)c(O)c1)C(O)C2O	ZEACOKJOQLAYTD-UHFFFAOYSA-N	1	0.993033
FDB018319	14187587	Isoglycycoumarin	COc1c2c(cc3oc(=O)c(-c4ccc(O)cc4O)cc13)OC(C)(C)CC2	PHHAXWBLJNBVNS-UHFFFAOYSA-N	0	0.0461401
FDB018320	122851	Licopyranocoumarin	COc1c2c(cc3oc(=O)c(-c4ccc(O)cc4O)cc13)OC(C)(CO)CC2	MOBCUWLJOZHPQL-UHFFFAOYSA-N	1	0.602047
FDB018344	131752488	Trilobinone	CC(C)c1cc2c(cc1O)C1(C)CCCC(C)(C)C1C(=O)C2O	BXNFTNLOFARFOZ-UHFFFAOYSA-N	0	0.0608573
FDB018361	74977561	6-C-Fucosylluteolin	CC1OC(c2c(O)cc3oc(-c4ccc(O)c(O)c4)cc(=O)c3c2O)C(O)C(O)C1O	ROQHTXBYBLROKW-UHFFFAOYSA-N	1	0.934658
FDB018361	74977561	6-C-(6-Deoxyglucopyranosyl)-3',4',5,7-tetrahydroxyflavone	CC1OC(c2c(O)cc3oc(-c4ccc(O)c(O)c4)cc(=O)c3c2O)C(O)C(O)C1O	ROQHTXBYBLROKW-UHFFFAOYSA-N	1	0.934658
FDB018361	74977561	6-C-(6-Deoxygalactopyranosyl)-3',4',5,7-tetrahydroxyflavone	CC1OC(c2c(O)cc3oc(-c4ccc(O)c(O)c4)cc(=O)c3c2O)C(O)C(O)C1O	ROQHTXBYBLROKW-UHFFFAOYSA-N	1	0.934658
FDB018362	74977561	6-C-Fucosylluteolin	CC1OC(c2c(O)cc3oc(-c4ccc(O)c(O)c4)cc(=O)c3c2O)C(O)C(O)C1O	ROQHTXBYBLROKW-UHFFFAOYSA-N	1	0.934658
FDB018362	74977561	6-C-(6-Deoxyglucopyranosyl)-3',4',5,7-tetrahydroxyflavone	CC1OC(c2c(O)cc3oc(-c4ccc(O)c(O)c4)cc(=O)c3c2O)C(O)C(O)C1O	ROQHTXBYBLROKW-UHFFFAOYSA-N	1	0.934658
FDB018362	74977561	6-C-(6-Deoxygalactopyranosyl)-3',4',5,7-tetrahydroxyflavone	CC1OC(c2c(O)cc3oc(-c4ccc(O)c(O)c4)cc(=O)c3c2O)C(O)C(O)C1O	ROQHTXBYBLROKW-UHFFFAOYSA-N	1	0.934658
FDB018363	5746354	2',4',5,7-Tetrahydroxy-8-prenylisoflavone	CC(C)=CCc1c(O)cc(O)c2c(=O)c(-c3ccc(O)cc3O)coc12	RWDSADRZXTYPMY-UHFFFAOYSA-N	0	0.0562091
FDB018364	44257318	2,3-Dehydrokievitol	C/C(=C\Cc1c(O)cc(O)c2c(=O)c(-c3ccc(O)cc3O)coc12)CO	UFCGXNZEVGKUQA-WTDSWWLTSA-N	0	0.0562091
FDB018365	14604077	Gancaonin L	CC(C)=CCc1c(O)cc(O)c2c(=O)c(-c3ccc(O)c(O)c3)coc12	WSOHPJFMARQRFD-UHFFFAOYSA-N	1	0.89956
FDB018366	5317480	Lupiwighteone	CC(C)=CCc1c(O)cc(O)c2c(=O)c(-c3ccc(O)cc3)coc12	YGCCASGFIOIXIN-UHFFFAOYSA-N	0	0.0297793
FDB018367	14604078	Gancaonin M	COc1ccc(-c2coc3c(CC=C(C)C)c(O)cc(O)c3c2=O)cc1	DDLPIQXHEKZHQX-UHFFFAOYSA-N	0	0.021874
FDB018368	13908971	3-(2,4-Dihydroxyphenyl)-8,9-dihydro-5-hydroxy-8-(1-methylethenyl)-4H-furo[2,3-h]-1-benzopyran-5-one	C=C(C)C1Cc2c(cc(O)c3c(=O)c(-c4ccc(O)cc4O)coc23)O1	CQTPXERAFJKQTG-UHFFFAOYSA-N	0	0.000743543
FDB018381	78171719	Armillarivin	Cc1cc(O)cc(O)c1C(=O)OC1CC2(C)C3CC(C)(C)CC3C=C(C=O)C12	NFCOJBIECSQMAM-UHFFFAOYSA-N	0	0.271761
FDB018382	131752492	Armillaritin	Cc1cc(O)cc(O)c1C(=O)OC1CC2(C)C1C(C=O)=CC1(O)CC(C)(C)CC12	CYANGADGENNSLV-UHFFFAOYSA-N	0	0.418307
FDB018385	5280666	Chrysoeriol	COc1cc(-c2cc(=O)c3c(O)cc(O)cc3o2)ccc1O	SCZVLDHREVKTSH-UHFFFAOYSA-N	0	0.202675
FDB018385	5280666	Chrysoeriol 7-(2''-glucuronylglucuronide)	COc1cc(-c2cc(=O)c3c(O)cc(O)cc3o2)ccc1O	SCZVLDHREVKTSH-UHFFFAOYSA-N	0	0.202675
FDB018385	5280666	Chrysoeriol 7-disulfoglucoside	COc1cc(-c2cc(=O)c3c(O)cc(O)cc3o2)ccc1O	SCZVLDHREVKTSH-UHFFFAOYSA-N	0	0.202675
FDB018385	5280666	Chrysoeriol 7-triglucuronide	COc1cc(-c2cc(=O)c3c(O)cc(O)cc3o2)ccc1O	SCZVLDHREVKTSH-UHFFFAOYSA-N	0	0.202675
FDB018386	10250249	5'-Methoxycurcumin	COc1cc(/C=C/C(=O)CC(=O)/C=C/c2cc(OC)c(O)c(OC)c2)ccc1O	MQJGAHXKAZGEGI-NSLJXJERSA-N	1	0.999863
FDB018391	16928	Homovanillyl alcohol	COc1cc(CCO)ccc1O	XHUBSJRBOQIZNI-UHFFFAOYSA-N	1	0.975761
FDB018395	100067	Lirioresinol A	COc1cc(C2OCC3C(c4cc(OC)c(O)c(OC)c4)OCC23)cc(OC)c1O	KOWMJRJXZMEZLD-UHFFFAOYSA-N	1	0.876406
FDB018400	13844298	Machilin F	COc1cc(C2OC(c3ccc4c(c3)OCO4)C(C)C2C)ccc1O	JPDORDSJPIKURD-UHFFFAOYSA-N	0	0.0914456
FDB018404	9799500	Sesaminol	Oc1cc2c(cc1C1OCC3C(c4ccc5c(c4)OCO5)OCC13)OCO2	KQRXQIPRDKVZPW-UHFFFAOYSA-N	1	0.977996
FDB018407	13870578	Fragransin C1	COc1cc(C2OC(c3cc(OC)c(O)c(OC)c3)C(C)C2C)ccc1O	KBIHHHDCLJQNHG-UHFFFAOYSA-N	1	0.851935
FDB018407	13870578	Fragransin C3b	COc1cc(C2OC(c3cc(OC)c(O)c(OC)c3)C(C)C2C)ccc1O	KBIHHHDCLJQNHG-UHFFFAOYSA-N	1	0.851935
FDB018407	13870578	Fragransin C3a	COc1cc(C2OC(c3cc(OC)c(O)c(OC)c3)C(C)C2C)ccc1O	KBIHHHDCLJQNHG-UHFFFAOYSA-N	1	0.851935
FDB018407	13870578	Fragransin C2	COc1cc(C2OC(c3cc(OC)c(O)c(OC)c3)C(C)C2C)ccc1O	KBIHHHDCLJQNHG-UHFFFAOYSA-N	1	0.851935
FDB018408	13870578	Fragransin C1	COc1cc(C2OC(c3cc(OC)c(O)c(OC)c3)C(C)C2C)ccc1O	KBIHHHDCLJQNHG-UHFFFAOYSA-N	1	0.851935
FDB018408	13870578	Fragransin C3b	COc1cc(C2OC(c3cc(OC)c(O)c(OC)c3)C(C)C2C)ccc1O	KBIHHHDCLJQNHG-UHFFFAOYSA-N	1	0.851935
FDB018408	13870578	Fragransin C3a	COc1cc(C2OC(c3cc(OC)c(O)c(OC)c3)C(C)C2C)ccc1O	KBIHHHDCLJQNHG-UHFFFAOYSA-N	1	0.851935
FDB018408	13870578	Fragransin C2	COc1cc(C2OC(c3cc(OC)c(O)c(OC)c3)C(C)C2C)ccc1O	KBIHHHDCLJQNHG-UHFFFAOYSA-N	1	0.851935
FDB018409	13870578	Fragransin C1	COc1cc(C2OC(c3cc(OC)c(O)c(OC)c3)C(C)C2C)ccc1O	KBIHHHDCLJQNHG-UHFFFAOYSA-N	1	0.851935
FDB018409	13870578	Fragransin C3b	COc1cc(C2OC(c3cc(OC)c(O)c(OC)c3)C(C)C2C)ccc1O	KBIHHHDCLJQNHG-UHFFFAOYSA-N	1	0.851935
FDB018409	13870578	Fragransin C3a	COc1cc(C2OC(c3cc(OC)c(O)c(OC)c3)C(C)C2C)ccc1O	KBIHHHDCLJQNHG-UHFFFAOYSA-N	1	0.851935
FDB018409	13870578	Fragransin C2	COc1cc(C2OC(c3cc(OC)c(O)c(OC)c3)C(C)C2C)ccc1O	KBIHHHDCLJQNHG-UHFFFAOYSA-N	1	0.851935
FDB018417	85880351	(R)-2,3-Dihydro-3,5-dihydroxy-2-oxo-3-indoleacetic acid	O=C(O)CC1(O)C(O)=Nc2ccc(O)cc21	BSACCBRVBZORKX-UHFFFAOYSA-N	0	0.120439
FDB018418	45782784	Methyl 2,3-dihydro-3,5-dihydroxy-2-oxo-3-indoleacetic acid	COC(=O)CC1(O)C(O)=Nc2ccc(O)cc21	YPPHXVJCTQPTBV-UHFFFAOYSA-N	1	0.942331
FDB018419	15607909	(E)-Avenanthramide D	O=C(O)c1ccccc1N=C(O)/C=C\c1ccc(O)cc1	INBHLTYBRKASIZ-YFHOEESVSA-N	0	0.0890756
FDB018420	13041878	Avenanthramide E	COc1cc(/C=C\C(O)=Nc2ccccc2C(=O)O)ccc1O	FSKJPXSYWQUVGO-CLFYSBASSA-N	1	0.826956
FDB018434	13870574	Fragransin B2	COc1cc(C2OC(c3cc(OC)c(O)c(OC)c3)C(C)C2C)cc(OC)c1O	CAUANPLJFMVCHO-UHFFFAOYSA-N	1	0.971189
FDB018434	13870574	Fragransin B3	COc1cc(C2OC(c3cc(OC)c(O)c(OC)c3)C(C)C2C)cc(OC)c1O	CAUANPLJFMVCHO-UHFFFAOYSA-N	1	0.971189
FDB018434	13870574	Fragransin B1	COc1cc(C2OC(c3cc(OC)c(O)c(OC)c3)C(C)C2C)cc(OC)c1O	CAUANPLJFMVCHO-UHFFFAOYSA-N	1	0.971189
FDB018435	13870574	Fragransin B2	COc1cc(C2OC(c3cc(OC)c(O)c(OC)c3)C(C)C2C)cc(OC)c1O	CAUANPLJFMVCHO-UHFFFAOYSA-N	1	0.971189
FDB018435	13870574	Fragransin B3	COc1cc(C2OC(c3cc(OC)c(O)c(OC)c3)C(C)C2C)cc(OC)c1O	CAUANPLJFMVCHO-UHFFFAOYSA-N	1	0.971189
FDB018435	13870574	Fragransin B1	COc1cc(C2OC(c3cc(OC)c(O)c(OC)c3)C(C)C2C)cc(OC)c1O	CAUANPLJFMVCHO-UHFFFAOYSA-N	1	0.971189
FDB018436	13870574	Fragransin B2	COc1cc(C2OC(c3cc(OC)c(O)c(OC)c3)C(C)C2C)cc(OC)c1O	CAUANPLJFMVCHO-UHFFFAOYSA-N	1	0.971189
FDB018436	13870574	Fragransin B3	COc1cc(C2OC(c3cc(OC)c(O)c(OC)c3)C(C)C2C)cc(OC)c1O	CAUANPLJFMVCHO-UHFFFAOYSA-N	1	0.971189
FDB018436	13870574	Fragransin B1	COc1cc(C2OC(c3cc(OC)c(O)c(OC)c3)C(C)C2C)cc(OC)c1O	CAUANPLJFMVCHO-UHFFFAOYSA-N	1	0.971189
FDB018439	137199995	Avenalumin III	O=c1oc(/C=C\C=C\c2ccc(O)cc2)nc2ccccc12	ASJBOIQMTVOWBG-UJURIKRHSA-N	0	0.0896203
FDB018468	1752	4-Nonylphenol	CCCCCCCCCc1ccc(O)cc1	IGFHQQFPSIBGKE-UHFFFAOYSA-N	0	0.00110607
FDB018470	34857	4-Ethyl-2-methylphenol	CCc1ccc(O)c(C)c1	QDQMEHXIUFCIGR-UHFFFAOYSA-N	1	0.996947
FDB018471	12775	3-Ethyl-5-methylphenol	CCc1cc(C)cc(O)c1	XTCHLXABLZQNNN-UHFFFAOYSA-N	0	0.126416
FDB018472	80267	3-Ethyl-4-methylphenol	CCc1cc(O)ccc1C	BTRPJOHXPQOVLS-UHFFFAOYSA-N	0	0.0569448
FDB018473	15523	2-Ethyl-5-methylphenol	CCc1ccc(C)cc1O	LTRVUFFOMIUCPJ-UHFFFAOYSA-N	0	0.398161
FDB018474	77462	2-Ethyl-4-methylphenol	CCc1cc(C)ccc1O	AVVVXUXMKWPKAJ-UHFFFAOYSA-N	1	0.997995
FDB018477	71391107	Methyl 5-hydroxyoxindole-3-acetate	COC(=O)CC1C(O)=Nc2ccc(O)cc21	PQPVNWBNDOFPBO-UHFFFAOYSA-N	1	0.943371
FDB018489	66603	Cucurbita maxima Trysin inhibitor III	Oc1c(Cl)c(Cl)c(O)c(Cl)c1Cl	STOSPPMGXZPHKP-UHFFFAOYSA-N	0	0.47907
FDB018490	126890	6-Gingesulfonic acid	CCCCCC(CC(=O)CCc1ccc(O)c(OC)c1)S(=O)(=O)O	UGTSZVWDFDIWIG-UHFFFAOYSA-N	1	0.985326
FDB018523	5315768	Celereoin	CC(C)(O)C1Cc2c(cc3oc(=O)ccc3c2O)O1	WCBFKVBQHXJRCX-UHFFFAOYSA-N	0	0.121233
FDB018525	131752522	Pyranomammea B	CCCc1cc(=O)oc2c(C(=O)C(C)CC)c3c(c(O)c12)CC(O)C(C)(C)O3	IWAUBOJXTGEZNN-UHFFFAOYSA-N	1	0.781691
FDB018532	135554414	Necatorine	O=c1ccc2c(cc(O)c3c4ccccc4nnc23)o1	WNQBVKOXDIYRFH-UHFFFAOYSA-N	0	0.035573
FDB018545	131752526	(5a,6a,8a,11a)-8-Hydroxy-2-oxo-1(10),3-guaiadien-12,6-olide-15-al 8-(4-hydroxyphenylacetate)	CC1=C2C(=O)C=C(C=O)C2C2OC(=O)C(C)C2C(OC(=O)Cc2ccc(O)cc2)C1	CICWEHOIACOOIN-UHFFFAOYSA-N	0	0.00146932
FDB018558	10339247	(S)-Neomammein	CCCc1cc(=O)oc2c(C(=O)C(C)CC)c(O)c(CC=C(C)C)c(O)c12	FSOGIJPGPZWNGO-UHFFFAOYSA-N	1	0.590816
FDB018587	248507	Boldine	COc1cc2c(cc1O)CC1c3c(cc(O)c(OC)c3-2)CCN1C	LZJRNLRASBVRRX-UHFFFAOYSA-N	0	0.232095
FDB018587	248507	(S)-Boldine	COc1cc2c(cc1O)CC1c3c(cc(O)c(OC)c3-2)CCN1C	LZJRNLRASBVRRX-UHFFFAOYSA-N	0	0.232095
FDB018601	442699	Demethylbatatasin IV	Oc1cc(O)cc(CCc2ccccc2O)c1	QNLYZTMYRVYPMN-UHFFFAOYSA-N	0	0.333505
FDB018604	14213485	4-Acetylzearalenone	CC(=O)Oc1cc(O)c2c(c1)/C=C/CCCC(=O)CCCC(C)OC2=O	CTKJAUGEWDLMLQ-XBXARRHUSA-N	0	0.0167163
FDB018637	131752556	Coumaperine	O=C(/C=C/C=C\c1ccc(O)cc1)N1CCCCC1	QDAARMDLSCDBFU-MFDSWNTHSA-N	0	0.153172
FDB018646	5318276	[4]-Gingerdiol	CCCC(O)CC(O)CCc1ccc(O)c(OC)c1	SVZGCYLXISBVQK-UHFFFAOYSA-N	1	0.984808
FDB018648	5275727	[6]-Gingerdiol	CCCCCC(O)CC(O)CCc1ccc(O)c(OC)c1	QYXKQNMJTHPKBP-UHFFFAOYSA-N	1	0.984808
FDB018650	5317590	[10]-Gingerdiol	CCCCCCCCCC(O)CC(O)CCc1ccc(O)c(OC)c1	LGSIUDXMEDKEPY-UHFFFAOYSA-N	1	0.984808
FDB018656	18684079	(3,4-Dihydroxyphenylethyl)-elenaiate	COC(=O)C1=COC(C)C(C=O)C1CC(=O)OCCc1ccc(O)c(O)c1	DEBZOPZQKONWTK-UHFFFAOYSA-N	1	0.986689
FDB018667	14213968	6-Formylumbelliferone	O=Cc1cc2ccc(=O)oc2cc1O	YYVVBACXPUHKFH-UHFFFAOYSA-N	0	0.224274
FDB018671	14139257	Flavidulol B	C=CC1(C)Cc2c(O)ccc(OC)c2CC1C(=C)C	PETYPULCQDOVJC-UHFFFAOYSA-N	1	0.947239
FDB018672	131752565	Flavidulol A	COc1ccc(O)c2c1C/C=C(/C)CC/C=C(/C)C2	SZKZGGBNARQQFB-HWBZFXJUSA-N	1	0.881741
FDB018677	45934470	Clovamide	O=C(O)C(Cc1ccc(O)c(O)c1)N=C(O)/C=C\c1ccc(O)c(O)c1	GPZFXSWMDFBRGS-UTCJRWHESA-N	1	0.999198
FDB018679	6443790	(S,Z)-Clovamide	O=C(O)[C@H](Cc1ccc(O)c(O)c1)N=C(O)/C=C\c1ccc(O)c(O)c1	GPZFXSWMDFBRGS-RYBZSIHZSA-N	1	0.999198
FDB018693	85977017	Cajaquinone	COc1cc(O)cc2c1C(=O)c1cc(O)c(C)cc1C2=O	LKVVBLXHWZXDHZ-UHFFFAOYSA-N	0	0.0356504
FDB018717	131752569	2-Cinnamoyl-1-galloyl-beta-D-glucopyranose	O=C(/C=C\c1ccccc1)OC1C(OC(=O)c2cc(O)c(O)c(O)c2)OC(CO)C(O)C1O	FISMJUPMCGKNNX-SREVYHEPSA-N	1	0.59327
FDB018723	131752573	6-Cinnamoyl-1-galloylglucose	O=C(/C=C\c1ccccc1)OCC1OC(OC(=O)c2cc(O)c(O)c(O)c2)C(O)C(O)C1O	REBRERQNUHGTMS-SREVYHEPSA-N	1	0.624063
FDB018740	129685765	2',4'-Dihydroxy-2-biphenylcarboxylic acid	O=C(O)c1ccccc1-c1ccc(O)cc1O	HEWUQKSXWXCJKK-UHFFFAOYSA-N	0	0.0175817
FDB018741	14285022	1,3,5,8-Tetrahydroxy-6-methoxy-2-methylanthraquinone	COc1cc(O)c2c(c1O)C(=O)c1cc(O)c(C)c(O)c1C2=O	WYAGLAMLQQEAEL-UHFFFAOYSA-N	1	0.558345
FDB018786	23872112	2-(4-Allyl-2,6-dimethoxyphenoxy)-1-(4-hydroxy-3-methoxyphenyl)-1-propanol	C=CCc1cc(OC)c(OC(C)C(O)c2ccc(O)c(OC)c2)c(OC)c1	ULZFTGWWPHYLGI-UHFFFAOYSA-N	1	0.952445
FDB018818	131752597	Pinostilbenoside	COc1cc(O)cc(/C=C\c2ccc(OC3OC(CO)C(O)C(O)C3O)cc2)c1	IIISUZGWBIPYEJ-IHWYPQMZSA-N	1	0.838298
FDB018820	162952	[6]-Gingerdione	CCCCCC(=O)CC(=O)CCc1ccc(O)c(OC)c1	KMNVXQHNIWUUSE-UHFFFAOYSA-N	1	0.997641
FDB018821	14440537	[8]-Gingerdione	CCCCCCCC(=O)CC(=O)CCc1ccc(O)c(OC)c1	QDSRAFNZQKMHPZ-UHFFFAOYSA-N	1	0.997641
FDB018822	131752598	[8]-Dehydrogingerdione	CCCCCCCC(=O)CC(=O)/C=C\c1ccc(O)c(OC)c1	QOJHXMDTWFYFRL-LUAWRHEFSA-N	1	0.999701
FDB018853	5281702	Tricin	COc1cc(-c2cc(=O)c3c(O)cc(O)cc3o2)cc(OC)c1O	HRGUSFBJBOKSML-UHFFFAOYSA-N	1	0.87165
FDB018853	5281702	Tricin 7-rhamnosylglucoside	COc1cc(-c2cc(=O)c3c(O)cc(O)cc3o2)cc(OC)c1O	HRGUSFBJBOKSML-UHFFFAOYSA-N	1	0.87165
FDB018853	5281702	Tricin 5-diglucoside	COc1cc(-c2cc(=O)c3c(O)cc(O)cc3o2)cc(OC)c1O	HRGUSFBJBOKSML-UHFFFAOYSA-N	1	0.87165
FDB018853	5281702	Tricin 7-diglucoside	COc1cc(-c2cc(=O)c3c(O)cc(O)cc3o2)cc(OC)c1O	HRGUSFBJBOKSML-UHFFFAOYSA-N	1	0.87165
FDB018853	5281702	Tricin 7-sulfoglucoside	COc1cc(-c2cc(=O)c3c(O)cc(O)cc3o2)cc(OC)c1O	HRGUSFBJBOKSML-UHFFFAOYSA-N	1	0.87165
FDB018853	5281702	Tricin 7-triglucuronoside	COc1cc(-c2cc(=O)c3c(O)cc(O)cc3o2)cc(OC)c1O	HRGUSFBJBOKSML-UHFFFAOYSA-N	1	0.87165
FDB018880	10764037	Epicatechin 3-p-hydroxybenzoate	O=C(O[C@@H]1Cc2c(O)cc(O)cc2O[C@@H]1c1ccc(O)c(O)c1)c1ccc(O)cc1	HRNWMQFQEGGZKA-NHCUHLMSSA-N	0	0.0926294
FDB018889	74978422	3,7-Dimethylquercetin 5-glucoside	COc1cc(OC2OC(CO)C(O)C(O)C2O)c2c(=O)c(OC)c(-c3ccc(O)c(O)c3)oc2c1	IRESPESAHWABCC-UHFFFAOYSA-N	1	0.998685
FDB018892	5280544	Pollenin A	O=c1c(O)c(-c2ccc(O)cc2)oc2c(O)c(O)cc(O)c12	ZDOTZEDNGNPOEW-UHFFFAOYSA-N	1	0.982719
FDB018905	24066897	2-(4-Allyl-2,6-dimethoxyphenoxy)-1-(3-hydroxy-4,5-dimethoxyphenyl)-1-propanol	C=CCc1cc(OC)c(OC(C)C(O)c2cc(OC)c(O)c(OC)c2)c(OC)c1	JJVOBQHHQSQIMW-UHFFFAOYSA-N	1	0.99802
FDB018906	73834301	2-(4-Allyl-2,6-dimethoxyphenoxy)-1-(4-hydroxy-3,5-dimethoxyphenyl)-1-propanol	C=CCc1cc(OC)c(OC(C)C(O)c2cc(O)c(OC)c(OC)c2)c(OC)c1	FIUKDYRAJAEJPH-UHFFFAOYSA-N	1	0.993481
FDB018933	5280445	Luteolin	O=c1cc(-c2ccc(O)c(O)c2)oc2cc(O)cc(O)c12	IQPNAANSBPBGFQ-UHFFFAOYSA-N	1	0.992482
FDB018933	5280445	Luteolin 7-(2''-glucuronylglucuronide) 4'-glucuronide	O=c1cc(-c2ccc(O)c(O)c2)oc2cc(O)cc(O)c12	IQPNAANSBPBGFQ-UHFFFAOYSA-N	1	0.992482
FDB018933	5280445	Luteolin 7-(caffeoylglucoside)	O=c1cc(-c2ccc(O)c(O)c2)oc2cc(O)cc(O)c12	IQPNAANSBPBGFQ-UHFFFAOYSA-N	1	0.992482
FDB018933	5280445	Luteolin 7-disulfoglucoside	O=c1cc(-c2ccc(O)c(O)c2)oc2cc(O)cc(O)c12	IQPNAANSBPBGFQ-UHFFFAOYSA-N	1	0.992482
FDB018933	5280445	Luteolin 7-diglucoside	O=c1cc(-c2ccc(O)c(O)c2)oc2cc(O)cc(O)c12	IQPNAANSBPBGFQ-UHFFFAOYSA-N	1	0.992482
FDB018933	5280445	Luteolin 7-rhamnosylglucoside	O=c1cc(-c2ccc(O)c(O)c2)oc2cc(O)cc(O)c12	IQPNAANSBPBGFQ-UHFFFAOYSA-N	1	0.992482
FDB018935	5487248	Ethyl brevifolincarboxylate	CCOC(=O)C1CC(=O)c2oc(=O)c3cc(O)c(O)c(O)c3c21	JSEPSLOCPQODTM-UHFFFAOYSA-N	1	0.992594
FDB018942	42607789	2,3',6-Trihydroxy-4'-methoxybenzylcoumaranone	COc1ccc(CC2(O)Oc3cc(O)ccc3C2=O)cc1O	HBEFLXKTZCXMQU-UHFFFAOYSA-N	1	0.787968
FDB018943	14345583	4-(4-Hydroxyphenyl)-2-butanone O-[2-galloylglucoside]	CC(=O)CCc1ccc(OC2OC(CO)C(O)C(O)C2OC(=O)c2cc(O)c(O)c(O)c2)cc1	KHUVRRVIZOSFTI-UHFFFAOYSA-N	1	0.971803
FDB018945	53462326	Armillarin	COc1cc(C)c(C(=O)OC2CC3(C)C4CC(C)(C)CC4C=C(C=O)C23O)c(O)c1	ISKWRTCZWOXOOF-UHFFFAOYSA-N	0	0.0130824
FDB018946	131752624	Americanol A	OC/C=C\c1ccc2c(c1)OC(CO)C(c1ccc(O)c(O)c1)O2	NKYXNCKZTCGVJJ-UPHRSURJSA-N	1	0.993476
FDB018957	10331015	Methyl 2,6-dihydroxy-4-quinolinecarboxylate	COC(=O)c1cc(O)nc2ccc(O)cc12	VMFVSNYOKIVXJO-UHFFFAOYSA-N	0	0.0673375
FDB018979	10870049	3-Hydroxy-9-(4-hydroxyphenyl)-1H,3H-naphtho[1,8-cd]pyran-1-one	O=C1OC(O)c2cccc3ccc(-c4ccc(O)cc4)c1c23	UYEXTCFTIVELSS-UHFFFAOYSA-N	0	0.00128717
FDB018980	11033651	3-Hydroxy-4-(4-hydroxyphenyl)-1H,3H-naphtho[1,8-cd]pyran-1-one	O=C1OC(O)c2c(-c3ccc(O)cc3)ccc3cccc1c23	LIFGUYJSGKEZDL-UHFFFAOYSA-N	0	0.00128717
FDB019021	9378	2-Hydroxyphloretic acid	O=C(O)C(O)Cc1ccc(O)cc1	JVGVDSSUAVXRDY-UHFFFAOYSA-N	0	0.0120183
FDB019025	22753774	9,10-Dihydro-2,3,5,7-Phenanthrenetetrol	Oc1cc(O)c2c(c1)CCc1cc(O)c(O)cc1-2	NIGUICNPKCJLJQ-UHFFFAOYSA-N	1	0.716818
FDB019034	9819225	2-Hydroxy-4-methoxy-3-(3-methyl-2-butenyl)-6-(2-phenylethenyl)benzoic acid	COc1cc(/C=C/c2ccccc2)c(C(=O)O)c(O)c1CC=C(C)C	XPDYDSQPCFQSLH-ZHACJKMWSA-N	1	0.890733
FDB019035	5281715	6-Hydroxy-4-methoxy-3-(3-methyl-2-butenyl)-2-(2-phenylethenyl)benzoic acid	COc1cc(O)c(C(=O)O)c(/C=C/c2ccccc2)c1CC=C(C)C	DFMCTODOEICLEB-ZRDIBKRKSA-N	0	0.228147
FDB019048	119396	Rheinanthrone	O=C(O)c1cc(O)c2c(c1)Cc1cccc(O)c1C2=O	OZFQHULMMDWMIV-UHFFFAOYSA-N	0	0.0808401
FDB019075	5374604	3-(4-Hydroxy-2-methoxyphenyl)-2-propenal	COc1cc(O)ccc1/C=C/C=O	MRCGVXARHKOYKU-NSCUHMNNSA-N	0	0.0537483
FDB019095	10228095	6''-Acetylglycitin	COc1cc2c(=O)c(-c3ccc(O)cc3)coc2cc1O[C@@H]1O[C@H](COC(C)=O)[C@@H](O)[C@H](O)[C@H]1O	DUBPGEJGGVZKDD-PFKOEMKTSA-N	0	0.0922676
FDB019109	24891365	N-(4-Hydroxycinnamoyl)tyrosine	O=C(O)C(Cc1ccc(O)cc1)N=C(O)/C=C/c1ccc(O)cc1	LEEDEKWKJVUWGA-BJMVGYQFSA-N	0	0.236276
FDB019110	131752664	N-Jasmonoyltyrosine	CC/C=C/CC1C(=O)CCC1CC(O)=NC(Cc1ccc(O)cc1)C(=O)O	SLWSWKGGZQCLDU-ONEGZZNKSA-N	0	0.00019006
FDB019113	4520077	N-Salicyloylaspartic acid	O=C(O)CC(N=C(O)c1ccccc1O)C(=O)O	JMJWCANHASMNST-UHFFFAOYSA-N	0	0.190247
FDB019118	5280666	Chrysoeriol	COc1cc(-c2cc(=O)c3c(O)cc(O)cc3o2)ccc1O	SCZVLDHREVKTSH-UHFFFAOYSA-N	0	0.202675
FDB019118	5280666	Chrysoeriol 7-(2''-glucuronylglucuronide)	COc1cc(-c2cc(=O)c3c(O)cc(O)cc3o2)ccc1O	SCZVLDHREVKTSH-UHFFFAOYSA-N	0	0.202675
FDB019118	5280666	Chrysoeriol 7-disulfoglucoside	COc1cc(-c2cc(=O)c3c(O)cc(O)cc3o2)ccc1O	SCZVLDHREVKTSH-UHFFFAOYSA-N	0	0.202675
FDB019118	5280666	Chrysoeriol 7-triglucuronide	COc1cc(-c2cc(=O)c3c(O)cc(O)cc3o2)ccc1O	SCZVLDHREVKTSH-UHFFFAOYSA-N	0	0.202675
FDB019120	54100766	7-Hydroxy-2',3',4'-trimethoxyisoflavan	COc1ccc(C2COc3cc(O)ccc3C2)c(OC)c1OC	NAIULWLSYSLHJW-UHFFFAOYSA-N	1	0.631485
FDB019132	5372945	N-(p-Hydroxyphenyl)ethyl p-hydroxycinnamide	OC(/C=C/c1ccc(O)cc1)=NCCc1ccc(O)cc1	RXGUTQNKCXHALN-BJMVGYQFSA-N	0	0.204373
FDB019188	10002448	BL V	CC(=O)Oc1c(-c2ccc(O)cc2)c(O)c2oc3cc(O)c(O)cc3c2c1OC(C)=O	YJCDGKMVAYETOP-UHFFFAOYSA-N	1	0.88507
FDB019192	131752680	5'-Hydroxy-3'-methoxysativan	COc1c(O)cc(C2COc3cc(O)ccc3C2)c(OC)c1OC	DGDBODTZBJMGDR-UHFFFAOYSA-N	1	0.941556
FDB019200	13412795	1,5-Dihydroxy-2-methoxy-6-methylanthraquinone	COc1ccc2c(c1O)C(=O)c1ccc(C)c(O)c1C2=O	JJTIQZJKQCQNJK-UHFFFAOYSA-N	0	0.129191
FDB019201	85120804	2-Hydroxypisatin	COc1cc2c(cc1O)C1Oc3cc4c(cc3C1(O)CO2)OCO4	PAURLKLZDUKKLK-UHFFFAOYSA-N	0	0.106903
FDB019227	131752686	Americanin D	O=C/C=C\c1cc(O)c2c(c1)C(CO)C(c1ccc(O)c(O)c1)O2	CGSLPFBMGQUTKF-UPHRSURJSA-N	1	0.939068
FDB019236	131752689	Curcumin III	O=C(/C=C\Cc1ccc(O)cc1)CC(=O)/C=C/Cc1ccc(O)cc1	YIKBSQXTKGFYHB-SOSXVSKCSA-N	0	0.121604
FDB019237	131752690	Curcumin II	COc1cc(C/C=C/C(=O)CC(=O)/C=C\Cc2ccc(O)cc2)ccc1O	RGMADVSAJHLTDE-MFDSWNTHSA-N	1	0.992131
FDB019238	131752691	Curcumin I	COc1cc(C/C=C\C(=O)CC(=O)/C=C/Cc2ccc(O)c(OC)c2)ccc1O	COTOOGZUELSHJZ-KYPMKJFLSA-N	1	0.993004
FDB019239	6433293	2,4-Dihydroxychalcone	O=C(/C=C/c1ccc(O)cc1O)c1ccccc1	LKNPFZQVNZFLIC-VQHVLOKHSA-N	0	0.292771
FDB019244	12742405	Orientalone	COC1=CC(=O)c2cc(C)c(C(C)=O)c(O)c2C1=O	RRQIDDGRIQVTGM-UHFFFAOYSA-N	0	0.15167
FDB019272	15241136	Heliannuol A	Cc1cc2c(cc1O)C(C)CCC(O)C(C)(C)O2	FWVBSUZWRAYTJB-UHFFFAOYSA-N	0	0.303732
FDB019289	186727	Gossyvertin	COc1c(C)cc2c(C(C)C)cc(O)c(C=O)c2c1O	WDKQNEBNLKMOLB-UHFFFAOYSA-N	0	0.305216
FDB019370	5320118	Neouralenol	CC(C)=CCc1c(-c2oc3cc(O)c(O)cc3c(=O)c2O)ccc(O)c1O	NACBYUYHTLUWAI-UHFFFAOYSA-N	1	0.981845
FDB019371	5315126	Uralenol	CC(C)=CCc1cc(-c2oc3cc(O)cc(O)c3c(=O)c2O)cc(O)c1O	WOMWVGHYSNATOB-UHFFFAOYSA-N	1	0.801783
FDB019382	131752715	Isoamericanol A	OC/C=C\c1ccc2c(c1)OC(c1ccc(O)c(O)c1)C(CO)O2	PPZYUSOIUGJLFB-UPHRSURJSA-N	1	0.993476
FDB019393	14861229	4''-O-Acetylafzelin	CC(=O)OC1C(C)OC(Oc2c(-c3ccc(O)cc3)oc3cc(O)cc(O)c3c2=O)C(O)C1O	AGQLGMXLTFMOAP-UHFFFAOYSA-N	0	0.101138
FDB019394	14861226	3''-O-Acetylafzelin	CC(=O)OC1C(O)C(C)OC(Oc2c(-c3ccc(O)cc3)oc3cc(O)cc(O)c3c2=O)C1O	APRVHMRKRPHQLM-UHFFFAOYSA-N	0	0.101138
FDB019395	14861224	Kaempferol 3-(2''-acetylrhamnoside)	CC(=O)OC1C(Oc2c(-c3ccc(O)cc3)oc3cc(O)cc(O)c3c2=O)OC(C)C(O)C1O	QGPZJURATJCKHO-UHFFFAOYSA-N	0	0.101138
FDB019403	14412557	N-trans-Feruloyl-4-O-methyldopamine	COc1ccc(CCN=C(O)/C=C/c2ccc(O)c(OC)c2)cc1O	ACSWAJLDOHJFNA-VMPITWQZSA-N	1	0.998704
FDB019404	14805775	Gravacridonol	C=C(CO)C1Cc2c(cc(O)c3c(=O)c4ccccc4n(C)c23)O1	LTIJMFZBJZDNOD-UHFFFAOYSA-N	0	0.00199922
FDB019406	14354986	Tricin arabinoside	COc1cc(-c2cc(=O)c3c(O)cc(OC4OCC(O)C(O)C4O)cc3o2)cc(OC)c1O	MJMGQZTXKNKYCG-UHFFFAOYSA-N	1	0.61935
FDB019424	42608010	Homoeriodictyol 4'-isobutyrate	COc1cc(C2CC(=O)c3c(O)cc(O)cc3O2)ccc1OC(=O)C(C)C	IGCZWOGVHOOOEO-UHFFFAOYSA-N	0	0.174669
FDB019512	74977561	6-C-Fucosylluteolin	CC1OC(c2c(O)cc3oc(-c4ccc(O)c(O)c4)cc(=O)c3c2O)C(O)C(O)C1O	ROQHTXBYBLROKW-UHFFFAOYSA-N	1	0.934658
FDB019512	74977561	6-C-(6-Deoxyglucopyranosyl)-3',4',5,7-tetrahydroxyflavone	CC1OC(c2c(O)cc3oc(-c4ccc(O)c(O)c4)cc(=O)c3c2O)C(O)C(O)C1O	ROQHTXBYBLROKW-UHFFFAOYSA-N	1	0.934658
FDB019512	74977561	6-C-(6-Deoxygalactopyranosyl)-3',4',5,7-tetrahydroxyflavone	CC1OC(c2c(O)cc3oc(-c4ccc(O)c(O)c4)cc(=O)c3c2O)C(O)C(O)C1O	ROQHTXBYBLROKW-UHFFFAOYSA-N	1	0.934658
FDB019574	5495927	Mangostenol	C=C(C)C(O)Cc1c(O)cc2oc3cc(O)c(OC)c(CC=C(C)C)c3c(=O)c2c1O	ATOPEAUOJODWMN-UHFFFAOYSA-N	1	0.827634
FDB019575	129847853	1,6-Dihydroxy-3,7-dimethoxy-2-(3-methyl-2-butenyl)-8-(2-oxo-3-methyl-3-butenyl)-xanthone	C=C(C)C(=O)Cc1c(OC)c(O)cc2oc3cc(OC)c(CC=C(C)C)c(O)c3c(=O)c12	CTHBSTBJHULKMD-UHFFFAOYSA-N	1	0.974032
FDB019576	5319262	1,6-Dihydroxy-3,7-dimethoxy-2-(3-methyl-2-butenyl)-8-(3-hydroxy-3-methyl-1E-butenyl)-xanthone	COc1cc2oc3cc(O)c(OC)c(/C=C/C(C)(C)O)c3c(=O)c2c(O)c1CC=C(C)C	QXRLQTRFEMAPRP-MDZDMXLPSA-N	1	0.984791
FDB019577	101193827	1,6-Dihydroxy-3,7-dimethoxy-2-(2-hydroxy-3-methyl-3-butenyl)-8-(3-methyl-2-butenyl)-xanthone	C=C(C)C(O)Cc1c(OC)cc2oc3cc(O)c(OC)c(CC=C(C)C)c3c(=O)c2c1O	IJQRCAZPGFDXPF-UHFFFAOYSA-N	1	0.931724
FDB019578	101193826	1,6-Dihydroxy-3,7-dimethoxy-2-(3-methyl-2-butenyl)-8-(2-hydroxy-3-methyl-3-butenyl)-xanthone	C=C(C)C(O)Cc1c(OC)c(O)cc2oc3cc(OC)c(CC=C(C)C)c(O)c3c(=O)c12	OHGAQNFIUCKPAY-UHFFFAOYSA-N	1	0.931724
FDB019579	101193829	1,3-Dihydroxy-6,7-dimethoxy-2-(2-hydroxy-3-methyl-3-butenyl)-8-(3-methyl-2-butenyl)-xanthone	C=C(C)C(O)Cc1c(O)cc2oc3cc(OC)c(OC)c(CC=C(C)C)c3c(=O)c2c1O	WLIFKNBFUXEMLY-UHFFFAOYSA-N	1	0.931724
FDB019580	5319715	1-Hydroxy-3,6,7-trimethoxy-2-(3-methyl-2-butenyl)-8-(3-hydroxy-3-methyl-1E-butenyl)-xanthone	COc1cc2oc3cc(OC)c(OC)c(/C=C/C(C)(C)O)c3c(=O)c2c(O)c1CC=C(C)C	SPRXFHBMQQEVDG-ZHACJKMWSA-N	1	0.810417
FDB019581	101193828	1-Hydroxy-3,6,7-trimethoxy-2-(2-hydroxy-3-methyl-3-butenyl)-8-(3-methyl-2-butenyl)-xanthone	C=C(C)C(O)Cc1c(OC)cc2oc3cc(OC)c(OC)c(CC=C(C)C)c3c(=O)c2c1O	ZIXGZQVFRYTLJJ-UHFFFAOYSA-N	1	0.579128
FDB019582	20978310	1-Hydroxy-3,6,7-trimethoxy-2-(3-methyl-2-butenyl)-8-(2-hydroxy-3-methyl-3-butenyl)-xanthone	C=C(C)C(O)Cc1c(OC)c(OC)cc2oc3cc(OC)c(CC=C(C)C)c(O)c3c(=O)c12	IUZNOAOULJFDJI-UHFFFAOYSA-N	1	0.579128
FDB019601	204759	Synephrine acetonide	CN1CC(c2ccc(O)cc2)OC1(C)C	JJIWDWMLQCSXFB-UHFFFAOYSA-N	0	0.00856966
FDB019619	93781	4-(Ethoxymethyl)phenol	CCOCc1ccc(O)cc1	UWQZVUQKBWZNLN-UHFFFAOYSA-N	1	0.573441
FDB019620	14251857	4-(Butoxymethyl)phenol	CCCCOCc1ccc(O)cc1	GGPCJIKQXDNJJY-UHFFFAOYSA-N	1	0.605842
FDB019622	131752768	3-O-Caffeoyl-1-O-methylquinic acid	COC1(C(=O)O)CC(O)C(O)C(OC(=O)/C=C\c2ccc(O)c(O)c2)C1	NRRBIAVXVIGMKC-HYXAFXHYSA-N	1	0.99009
FDB019809	72756155	Enokipodin C	Cc1cc2c(cc1O)C1(C)C(O)CC(O)(O2)C1(C)C	DHKFEYFQGRWJNR-UHFFFAOYSA-N	0	0.303732
FDB019811	22297560	(S)-Annocherine A	COc1cc2ccnc(C(O)c3ccc(O)cc3)c2cc1O	XWZBLZPLPZOXQV-UHFFFAOYSA-N	1	0.504135
FDB019811	22297560	(R)-Annocherine A	COc1cc2ccnc(C(O)c3ccc(O)cc3)c2cc1O	XWZBLZPLPZOXQV-UHFFFAOYSA-N	1	0.504135
FDB019822	131752779	5,7-Dihydroxy-2',6-dimethoxyisoflavone 7-rhamnoside	COc1ccccc1-c1coc2cc(OC3OC(C)C(O)C(O)C3O)c(OC)c(O)c2c1=O	WNIHYNZJOPCHOA-UHFFFAOYSA-N	0	0.131952
FDB019830	637429	Calebin A	COc1cc(/C=C/C(=O)COC(=O)/C=C/c2ccc(O)c(OC)c2)ccc1O	UYEWRTKHKAVRDI-ASVGJQBISA-N	1	0.997431
FDB019886	70761	4-Ethyl-1,2-benzenediol	CCc1ccc(O)c(O)c1	HFLGBNBLMBSXEM-UHFFFAOYSA-N	1	0.999317
FDB019887	62465	4-Ethyl-2-methoxyphenol	CCc1ccc(O)c(OC)c1	CHWNEIVBYREQRF-UHFFFAOYSA-N	1	0.988569
FDB019889	70278	3-Ethyl-1,2-benzenediol	CCc1cccc(O)c1O	UUCQGNWZASKXNN-UHFFFAOYSA-N	1	0.748656
FDB019890	75550	2,6-Di-tert-butyl-1,4-benzenediol	CC(C)(C)c1cc(O)cc(C(C)(C)C)c1O	JFGVTUJBHHZRAB-UHFFFAOYSA-N	1	0.850752
FDB019891	20087	2,6-Di-tert-butyl-4-ethylphenol	CCc1cc(C(C)(C)C)c(O)c(C(C)(C)C)c1	BVUXDWXKPROUDO-UHFFFAOYSA-N	1	0.981131
FDB019929	99479	3,4-Dihydro-2,2,5,7,8-pentamethyl-2H-1-benzopyran-6-ol	Cc1c(C)c2c(c(C)c1O)CCC(C)(C)O2	SEBPXHSZHLFWRL-UHFFFAOYSA-N	0	0.35035
FDB019939	6874	Isoamyl salicylate	CC(C)CCOC(=O)c1ccccc1O	PMGCQNGBLMMXEW-UHFFFAOYSA-N	0	0.00568264
FDB020014	401129	Epigallocatechin 3-(4-methylgallate)	COc1c(O)cc(C(=O)O[C@@H]2Cc3c(O)cc(O)cc3O[C@@H]2c2cc(O)c(O)c(O)c2)cc1O	BMJHAAZDURGGSC-TZIWHRDSSA-N	0	0.422912
FDB020026	131752787	5-Hydroxy-4,4',6-trimethoxyaurone	COc1ccc(/C=C2/Oc3cc(OC)c(O)c(OC)c3C2=O)cc1	SDBGODOJRLLNSU-RIYZIHGNSA-N	0	0.317506
FDB020027	10315987	Cyclocommunol	CC(C)=CC1Oc2cc(O)ccc2-c2oc3cc(O)cc(O)c3c(=O)c21	VHNPAPHWKVLGHG-UHFFFAOYSA-N	0	0.00485246
FDB020029	9862769	Morachalcone A	CC(C)=CCc1c(O)ccc(C(=O)/C=C/c2ccc(O)cc2O)c1O	NXBYIJSAISXPKJ-WEVVVXLNSA-N	1	0.998965
FDB020031	75072285	5',8-Dihydroxy-3',4',7-trimethoxyflavan	COc1ccc2c(c1O)OC(c1cc(O)c(OC)c(OC)c1)CC2	GOKBMBGIUIOXRB-UHFFFAOYSA-N	1	0.982415
FDB020032	75072282	8-Hydroxy-3',4',5',7-tetramethoxyflavan	COc1ccc2c(c1O)OC(c1cc(OC)c(OC)c(OC)c1)CC2	SAGNKCOQTWVSNK-UHFFFAOYSA-N	1	0.938497
FDB020033	75072281	5'-Hydroxy-3',4',7,8-tetramethoxyflavan	COc1cc(C2CCc3ccc(OC)c(OC)c3O2)cc(O)c1OC	YZRKAZJVZYMSAE-UHFFFAOYSA-N	1	0.512857
FDB020036	14539883	Moracin O	CC(C)(O)C1Cc2cc3cc(-c4cc(O)cc(O)c4)oc3cc2O1	HMTMYIWMPJSCAZ-UHFFFAOYSA-N	0	0.00508329
FDB020037	21932272	2-Hydroxynaringenin	O=C1CC(O)(c2ccc(O)cc2)Oc2cc(O)cc(O)c21	NFENYLPEYDNIMO-UHFFFAOYSA-N	0	0.0564768
FDB020038	14539884	Moracin P	CC1(C)Oc2cc3oc(-c4cc(O)cc(O)c4)cc3cc2CC1O	QFUCSEIKNTUPPA-UHFFFAOYSA-N	0	0.00513912
FDB020039	11289628	Blumeatin	COc1cc(O)c2c(c1)OC(c1cc(O)cc(O)c1)CC2=O	YEYLMQKEGSQNGZ-UHFFFAOYSA-N	0	0.171831
FDB020043	131752792	3,5,7-Trihydroxy-4',6-dimethoxyflavanone	COc1ccc(C2Oc3cc(O)c(OC)c(O)c3C(=O)C2O)cc1	MEROIHPPFMVPPD-UHFFFAOYSA-N	0	0.196954
FDB020044	44257590	3',8-Dihydroxy-4',5',7-trimethoxyflavone	COc1cc(-c2cc(=O)c3ccc(OC)c(O)c3o2)cc(O)c1OC	RHXKHTYRDAJUEZ-UHFFFAOYSA-N	1	0.886921
FDB020045	44257591	3'-Hydroxy-4',5',7,8-tetramethoxyflavone	COc1cc(-c2cc(=O)c3ccc(OC)c(OC)c3o2)cc(O)c1OC	LCFAQXHDTREUOX-UHFFFAOYSA-N	0	0.0684803
FDB020047	187917	(7R*,8R*)-3-Methoxy-3',4,7,9,9'-pentahydroxy-8,4'-oxyneolignan	COc1cc(C(O)C(CO)Oc2ccc(CCCO)cc2O)ccc1O	KMYQEVOSRSCASE-UHFFFAOYSA-N	1	0.956731
FDB020049	5316891	7-Hydroxy-2,5-dimethyl-4H-1-benzopyran-4-one	Cc1cc(=O)c2c(C)cc(O)cc2o1	CRNGFKXWIYTEPH-UHFFFAOYSA-N	0	0.0169088
FDB020069	5322091	3,5,6-Trihydroxy-3',4',7-trimethoxyflavone	COc1ccc(-c2oc3cc(OC)c(O)c(O)c3c(=O)c2O)cc1OC	CZPFBNZMODZHIK-UHFFFAOYSA-N	0	0.490505
FDB020080	15127377	1,4,5-Trihydroxy-3-prenylxanthone	CC(C)=CCc1cc(O)c2c(=O)c3cccc(O)c3oc2c1O	BRVVGOBMRRGKCK-UHFFFAOYSA-N	1	0.720576
FDB020081	131752799	7-Hydroxy-1,7-bis(4-hydroxy-3-methoxyphenyl)-1-heptene-3,5-dione	COc1cc(/C=C\C(=O)CC(=O)CC(O)c2ccc(O)c(OC)c2)ccc1O	NKDVMZOMVJQUDC-UTCJRWHESA-N	1	0.998973
FDB020084	91528	DL-1-(3,4-Dihydroxyphenyl)-1,2-ethanediol	OCC(O)c1ccc(O)c(O)c1	MTVWFVDWRVYDOR-UHFFFAOYSA-N	1	0.997263
FDB020085	15127378	6,11-Dihydroxy-2,2-dimethylpyrano[3,2-c]xanthen-7(2H)-one	CC1(C)C=Cc2cc(O)c3c(=O)c4cccc(O)c4oc3c2O1	FPDAJKRMMGCXCC-UHFFFAOYSA-N	1	0.749583
FDB020097	10357912	Azacridone A	Cn1c2cnccc2c(=O)c2c(O)cc3c(c21)C=CC(C)(C)O3	GSYTWFSUSXURDO-UHFFFAOYSA-N	0	0.0365642
FDB020114	10468408	Pummeline	COc1cc(O)c2c(=O)c3ccc(O)cc3n(C)c2c1	ULFQWNWPHHCZAJ-UHFFFAOYSA-N	1	0.595396
FDB020139	591742	(S)-2,3-Dihydro-7-hydroxy-2-methyl-4-oxo-4H-1-benzopyran-5-acetic acid	CC1CC(=O)c2c(CC(=O)O)cc(O)cc2O1	MONKQYHCNQSQHL-UHFFFAOYSA-N	0	0.0440023
FDB020140	14429402	7-Hydroxy-2-methyl-4-oxo-4H-1-benzopyran-5-acetic acid	Cc1cc(=O)c2c(CC(=O)O)cc(O)cc2o1	AWGUDSPRBOCEJK-UHFFFAOYSA-N	0	0.0337884
FDB020153	5385553	Apigenin 7-glucoside	O=c1cc(-c2ccc(O)cc2)oc2cc(OC3OC(CO)C(O)C(O)C3O)cc(O)c12	KMOUJOKENFFTPU-UHFFFAOYSA-N	1	0.993777
FDB020153	5385553	Anthemoside	O=c1cc(-c2ccc(O)cc2)oc2cc(OC3OC(CO)C(O)C(O)C3O)cc(O)c12	KMOUJOKENFFTPU-UHFFFAOYSA-N	1	0.993777
FDB020154	85152699	Safficinolide	CC(C)c1cc(C=O)c2c(c1O)OC(=O)C1C(C)(C)CCCC21C=O	VBEKTSBYXBBXEO-UHFFFAOYSA-N	0	0.0560366
FDB020202	3486665	2-(Ethoxymethyl)phenol	CCOCc1ccccc1O	GNNUWFUVNWRCEO-UHFFFAOYSA-N	0	0.308987
FDB020218	131836651	3,5,7-Trihydroxy-4',8-dimethoxyflavanone	COc1ccc(C2Oc3c(OC)c(O)cc(O)c3C(=O)C2O)cc1	KALYBGCOEHEKGT-UHFFFAOYSA-N	1	0.527774
FDB020226	11726019	Isothymonin	COc1cc(-c2cc(=O)c3c(O)c(OC)c(OC)c(O)c3o2)ccc1O	CSDGLNFYKPCMSZ-UHFFFAOYSA-N	0	0.322723
FDB020228	42608105	Agamanone	COc1cc(C2CC(=O)c3c(cc(O)c(OC)c3O)O2)cc2c1OCO2	OPMVFPLFBRWXER-UHFFFAOYSA-N	0	0.370957
FDB020238	131752831	3',7-Dimethoxy-4',5,8-trihydroxyflavone 8-glucoside	COc1cc(-c2cc(=O)c3c(O)cc(OC)c(OC4OC(CO)C(O)C(O)C4O)c3o2)ccc1O	HAANPBPCWSXUMK-UHFFFAOYSA-N	1	0.833782
FDB020241	131752832	2',3,5-Trihydroxy-5',7-dimethoxyflavanone	COc1cc(O)c2c(c1)OC(c1cc(OC)ccc1O)C(O)C2=O	IDHBLUADTOWECE-UHFFFAOYSA-N	0	0.495554
FDB020267	5153580	trans-3,3',4',5,5',7-Hexahydroxyflavanone	O=C1c2c(O)cc(O)cc2OC(c2cc(O)c(O)c(O)c2)C1O	KJXSIXMJHKAJOD-UHFFFAOYSA-N	1	0.70361
FDB020267	5153580	(・ゑｽｱ)-Dihydromyricetin	O=C1c2c(O)cc(O)cc2OC(c2cc(O)c(O)c(O)c2)C1O	KJXSIXMJHKAJOD-UHFFFAOYSA-N	1	0.70361
FDB020276	500179	Trachelogenin	COc1cc(CC2(O)C(=O)OCC2Cc2ccc(OC)c(OC)c2)ccc1O	YFVZKLQNMNKWSB-UHFFFAOYSA-N	1	0.901123
FDB020279	5467200	2,3-Dehydrosilybin	COc1cc(C2Oc3cc(-c4oc5cc(O)cc(O)c5c(=O)c4O)ccc3OC2CO)ccc1O	BVKQRAYKLBRNIK-UHFFFAOYSA-N	1	0.983965
FDB020280	131752842	2,3-Dehydrosilychristin	COc1cc(C2Oc3c(O)cc(-c4oc5cc(O)cc(O)c5c(=O)c4O)cc3C2CO)ccc1O	SFNRHEPTJDJBPD-UHFFFAOYSA-N	1	0.984035
FDB020301	131752846	Artomunoxanthentrione epoxide	C=C(C)C1=CC23OC4(C(=O)C=C(OC)C(=O)C14)C2Oc1c2c(cc(O)c1C3=O)OC(C)(C)C=C2	NDLOJOBMSNOREU-UHFFFAOYSA-N	0	0.0184185
FDB020302	75072279	5'-Hydroxy-3',4',7-trimethoxyflavan	COc1ccc2c(c1)OC(c1cc(O)c(OC)c(OC)c1)CC2	NOBIKWFGKRXGGQ-UHFFFAOYSA-N	1	0.545159
FDB020311	14078178	Kaempferol 3-rhamnofuranoside	CC(O)C1OC(Oc2c(-c3ccc(O)cc3)oc3cc(O)cc(O)c3c2=O)C(O)C1O	FFFIPDPCGREKEW-UHFFFAOYSA-N	0	0.0763244
FDB020330	131752852	(E)-Oxyresveratrol 3'-O-b-D-glucoside	OCC1OC(Oc2cc(O)cc(/C=C\c3ccc(O)cc3O)c2)C(O)C(O)C1O	GGQVPULXXVQLRT-UPHRSURJSA-N	1	0.999501
FDB020336	14164881	Aromadendrin 3-methyl ether	COC1C(=O)c2c(O)cc(O)cc2OC1c1ccc(O)cc1	JRLDUAGSJUMVDP-UHFFFAOYSA-N	0	0.0338196
FDB020337	131752855	Aromadendrin 4'-methyl ether 7-rhamnoside	COc1ccc(C2Oc3cc(OC4OC(C)C(O)C(O)C4O)cc(O)c3C(=O)C2O)cc1	KDOAIGQCYMINEB-UHFFFAOYSA-N	0	0.0234176
FDB020344	131752857	[6]-Gingerdiol 3-acetate	CCCCCC(O)CC(CCc1ccc(O)c(OC)c1)OC(C)=O	OEGIGAPIFHYJOL-UHFFFAOYSA-N	1	0.959282
FDB020345	101419545	[6]-Gingerdiol 5-acetate	CCCCCC(CC(O)CCc1ccc(O)c(OC)c1)OC(C)=O	SLEAGHNVFZTGGH-UHFFFAOYSA-N	1	0.959282
FDB020346	5317587	[6]-Gingerdiol 3,5-diacetate	CCCCCC(CC(CCc1ccc(O)c(OC)c1)OC(C)=O)OC(C)=O	PXBFKEHWQRAQQD-UHFFFAOYSA-N	1	0.959282
FDB020360	220327	4-Thiocyanatophenol	N#CSc1ccc(O)cc1	FMRRFPFZGPDDLZ-UHFFFAOYSA-N	0	0.356958
FDB020400	135452274	Epitheaflavic acid	O=C(O)c1cc(O)c(=O)c2c(O)c(O)cc(C3Oc4cc(O)cc(O)c4CC3O)c2c1	SDSXQESYQIRNNR-UHFFFAOYSA-N	1	0.558002
FDB020411	131752868	Gaylussacin	O=C(O)c1c(/C=C/c2ccccc2)cc(O)cc1O[C@@H]1O[C@H](CO)[C@@H](O)[C@H](O)[C@H]1O	GQIUCJBQLDCVPS-BNVRZUOOSA-N	1	0.640706
FDB020421	131752876	Pratenol A	CC1(O)OC(=O)C=C1C1=COc2cc(O)ccc2C1	AICICGKRUHSXCE-UHFFFAOYSA-N	0	0.00646233
FDB020422	131752877	Pratenol B	O=C(O)/C=C(/C(=O)CC(=O)O)C1=Cc2ccc(O)cc2OC1	WKBLWDNPQQYILN-VZUCSPMQSA-N	1	0.918062
FDB020438	638759	3-Hydroxy-1-(4-hydroxyphenyl)-1-propanone	O=C(CCO)c1ccc(O)cc1	LTEPZFZSPZASKJ-UHFFFAOYSA-N	0	0.0706082
FDB020470	15340661	Artonin K	COc1cc(O)c2c(=O)c3c(oc2c1)-c1c(O)cc(O)c2c1C(C3)C(C)(C)O2	NMKFZSNRHNHWLX-UHFFFAOYSA-N	0	0.093842
FDB020471	44258662	Artonin L	COc1cc(O)c2c(=O)c3c(oc2c1)-c1c(OC)cc(O)c2c1C(C3)C(C)(C)O2	LDQNIBPJKBVZEF-UHFFFAOYSA-N	0	0.0762691
FDB020472	44258663	Artonin J	CC(C)=CCc1c(O)c2c3c(c1O)-c1oc4cc(O)cc(O)c4c(=O)c1CC3C(C)(C)O2	WQIPFMCXBWXUAV-UHFFFAOYSA-N	1	0.593771
FDB020477	85979126	(2S,3R,4R)-3,4,4'-Trihydroxyflavan	Oc1ccc(C2Oc3ccccc3C(O)C2O)cc1	HGNZPAIPVKRUKE-UHFFFAOYSA-N	0	0.296888
FDB020482	5494824	Grandisine III	COc1c(O)ccc2c(=O)c3c(O)cc(O)cc3n(C)c12	QNXGBYOUHGRJCI-UHFFFAOYSA-N	1	0.969211
FDB020499	157129	Oblongine	COc1ccc2c(c1O)C(Cc1ccc(O)cc1)[N+](C)(C)CC2	POJZOQWVMMYVBU-UHFFFAOYSA-O	1	0.915781
FDB020501	131752909	Feruperine	COc1cc(/C=C\C=C\C(=O)N2CCCCC2)ccc1O	IUGIGWWOEYFTDM-KYPMKJFLSA-N	1	0.784772
FDB020523	2754650	Irenolone	O=C1C(O)=Cc2c(-c3ccc(O)cc3)ccc3cccc1c23	UQMKPTIDKHEGFW-UHFFFAOYSA-N	0	0.00109271
FDB020527	5318368	4',5,7-Trimethylisoscutellarein	COc1ccc(-c2cc(=O)c3c(OC)cc(OC)c(O)c3o2)cc1	AGCLYKVLFZSTJI-UHFFFAOYSA-N	0	0.0654271
FDB020529	75051748	Eugenol O-[3,4,5-Trihydroxybenzoyl-(->6)-b-D-glucopyranoside]	C=CCc1ccc(OC2OC(COC(=O)c3cc(O)c(O)c(O)c3)C(O)C(O)C2O)c(OC)c1	MXIGGCCKAQLWPD-UHFFFAOYSA-N	1	0.999208
FDB020530	10452846	7-Hydroxy-3',4',5,6,8-pentamethoxyflavone	COc1ccc(-c2cc(=O)c3c(OC)c(OC)c(O)c(OC)c3o2)cc1OC	XGOWVPRWNRKCSL-UHFFFAOYSA-N	0	0.335754
FDB020532	3010100	4'-Hydroxy-5,6,7,8-tetramethoxyflavone	COc1c(OC)c(OC)c2c(=O)cc(-c3ccc(O)cc3)oc2c1OC	IECRXMSGDFIOEY-UHFFFAOYSA-N	0	0.0132602
FDB020539	16330	Butyl salicylate	CCCCOC(=O)c1ccccc1O	YFDUWSBGVPBWKF-UHFFFAOYSA-N	0	0.00525821
FDB020540	21951591	Avenalumic acid	O=C(O)/C=C/C=C/c1ccc(O)cc1	CYYTUYSFBHDJRH-ZPUQHVIOSA-N	0	0.16668
FDB020556	10018533	12-Hydroxy-7-oxo-8,11,13-abietatrien-18-al	CC(C)c1cc2c(cc1O)C1(C)CCCC(C)(C=O)C1CC2=O	WWTJTTLCNJCBCJ-UHFFFAOYSA-N	0	0.00727352
FDB020576	14375764	4,4'-Dihydroxy-5,5'-diisopropyl-2,2'-dimethyl-3,6-biphenyldione	CC1=C(c2cc(C(C)C)c(O)cc2C)C(=O)C(C(C)C)=C(O)C1=O	LCYBFRVRIDYNSS-UHFFFAOYSA-N	0	0.0047249
FDB020577	13497961	4'-Hydroxy-5,5'-diisopropyl-2,2'-dimethyl-3,4-biphenylquinone	CC1=C(c2cc(C(C)C)c(O)cc2C)C=C(C(C)C)C(=O)C1=O	SFQOHOOISXSOPJ-UHFFFAOYSA-N	0	0.0047249
FDB020584	411955	N-(2,5-Dihydroxyphenyl)pyridinium(1+)	Oc1ccc(O)c(-[n+]2ccccc2)c1	BYQQTWROSPBRIU-UHFFFAOYSA-O	1	0.997188
FDB020601	5209	Mukoenine A	CC(C)=CCc1c(O)c(C)cc2c1[nH]c1ccccc12	PURITTXNCHNYEP-UHFFFAOYSA-N	0	0.176812
FDB020615	131752942	11-Hydroxytubotaiwine	CCC1C2CCN3CCC4(C(=C2C(=O)OC)Nc2cc(O)ccc24)C13	ILEBWSZOKJHVSX-UHFFFAOYSA-N	1	0.922768
FDB020616	5354280	2-Ethoxy-5-(1-propenyl)phenol	C/C=C/c1ccc(OCC)c(O)c1	RADIRXJQODWKGQ-HWKANZROSA-N	1	0.999582
FDB020619	74978151	Kaempferide 3-rhamnoside	COc1ccc(-c2oc3cc(O)cc(O)c3c(=O)c2OC2OC(C)C(O)C(O)C2O)cc1	NUFNGCDVYZKSKE-UHFFFAOYSA-N	0	0.0940108
FDB020622	13733135	[7]-Paradol	CCCCCCCCC(=O)CCc1ccc(O)c(OC)c1	CNKCFVAEACZBPL-UHFFFAOYSA-N	1	0.992635
FDB020625	42608012	5,7-Dihydroxy-3',4'-dimethoxy-5'-prenylflavanone	COc1cc(C2CC(=O)c3c(O)cc(O)cc3O2)cc(CC=C(C)C)c1OC	LMJYCCOYYJEVOW-UHFFFAOYSA-N	0	0.275484
FDB020629	5317483	3'-Methylgancaonin P	COc1cc(-c2oc3cc(O)c(CC=C(C)C)c(O)c3c(=O)c2O)ccc1O	UXTFKMCFQVSJLL-UHFFFAOYSA-N	1	0.94315
FDB020639	45359757	D-Malic acid p-coumarate	O=C(O)CC(OC(=O)/C=C/c1ccc(O)cc1)C(=O)O	QVPHNABUSKBIMG-ZZXKWVIFSA-N	1	0.787756
FDB020648	13886894	(2S,3S,4R)-3,4,4',7-Tetrahydroxyflavan	Oc1ccc(C2Oc3cc(O)ccc3C(O)C2O)cc1	NTLUSUFJOUMRLA-UHFFFAOYSA-N	0	0.472043
FDB020651	24891364	N-Feruloylaspartic acid	COc1cc(/C=C/C(O)=NC(CC(=O)O)C(=O)O)ccc1O	SLAOOTKASUKZIE-HWKANZROSA-N	1	0.999469
FDB020655	6443694	3-[4-Hydroxy-3-(3-methyl-2-butenyl)phenyl]-2-propenal	CC(C)=CCc1cc(/C=C/C=O)ccc1O	FNDJBOATFIWAJR-ONEGZZNKSA-N	1	0.998404
FDB020658	42608026	Heteroflavanone B	COc1cc(OC)c(C2CC(=O)c3c(O)cc(OC)c(CC=C(C)C)c3O2)c(OC)c1	CQHDMUSZBYPHBO-UHFFFAOYSA-N	0	0.326657
FDB020659	5315127	3-O-Methyluralenol	COc1c(-c2cc(O)c(O)c(CC=C(C)C)c2)oc2cc(O)cc(O)c2c1=O	VCKYLOIMXUHPDA-UHFFFAOYSA-N	1	0.936874
FDB020691	131752959	Piceatannol 4'-glucoside	OCC1OC(Oc2ccc(/C=C\c3cc(O)cc(O)c3)cc2O)C(O)C(O)C1O	OLCVEOSSVCAFGR-UPHRSURJSA-N	1	0.998224
FDB020694	16822	Dihydroconiferyl alcohol	COc1cc(CCCO)ccc1O	MWOMNLDJNQWJMK-UHFFFAOYSA-N	1	0.975761
FDB020699	131752962	2-O-Caffeoyltartronic acid	O=C(/C=C/c1ccc(O)c(O)c1)OC(C(=O)O)C(=O)O	URLZWXXTZHVFBD-DUXPYHPUSA-N	1	0.994982
FDB020707	131752966	Apiumetin	C=C(C)C1Cc2cc3ccc(=O)oc3c(O)c2O1	VIUKEEZPYOJNOJ-UHFFFAOYSA-N	0	0.281308
FDB020707	131752966	(R)-Apiumetin	C=C(C)C1Cc2cc3ccc(=O)oc3c(O)c2O1	VIUKEEZPYOJNOJ-UHFFFAOYSA-N	0	0.281308
FDB020708	5488152	3',4',7-Trimethylgossypetin	COc1ccc(-c2oc3c(O)c(OC)cc(O)c3c(=O)c2O)cc1OC	WQQCLPYPEXSIFI-UHFFFAOYSA-N	1	0.865018
FDB020725	131752971	(all-E)-1,7-bis(4-hydroxyphenyl)-1,4,6-heptatrien-3-one	O=C(/C=C\c1ccc(O)cc1)/C=C/C=C/c1ccc(O)cc1	PALMCMYYFAHUGA-ZRFKDBLFSA-N	0	0.247722
FDB020749	42608055	Heteroflavanone A	COc1cc(O)c2c(c1)OC(c1c(OC)cc(OC)cc1OC)CC2=O	JEXUYOSYJIRTIF-UHFFFAOYSA-N	0	0.141942
FDB020767	11000257	2-Butyl-5-[2-(4-hydroxy-3-methoxyphenyl)ethyl]furan	CCCCc1ccc(CCc2ccc(O)c(OC)c2)o1	VFYKGOGEJRZWKU-UHFFFAOYSA-N	1	0.991598
FDB020768	15929154	2-Hexyl-5-[2-(4-hydroxy-3-methoxyphenyl)ethyl]furan	CCCCCCc1ccc(CCc2ccc(O)c(OC)c2)o1	WZHSIDQBPQYZNL-UHFFFAOYSA-N	1	0.991598
FDB020770	85806015	Batatasin II	COc1cc(CCc2ccccc2)c(O)c(O)c1OC	CWSITSYPUXRHCS-UHFFFAOYSA-N	1	0.99915
FDB020771	131752986	1,5-bis(4-hydroxy-3-methoxyphenyl)-1,4-pentadien-3-one	COc1cc(/C=C\C(=O)/C=C\c2ccc(O)c(OC)c2)ccc1O	ISIMGBQRFXXNON-VHOZIDCHSA-N	1	0.893207
FDB020772	131752987	1-(4-Hydroxy-3-methoxyphenyl)-5-(4-hydroxyphenyl)-1,4-pentadien-3-one	COc1cc(/C=C\C(=O)/C=C\c2ccc(O)cc2)ccc1O	QVRYUUYYIWAQHV-AVWDGMTFSA-N	1	0.897838
FDB020775	192490	Uralene	COc1c(-c2cc(O)c(O)cc2CC=C(C)C)oc2ccc(O)c(O)c2c1=O	QSIXTSXIETZHGN-UHFFFAOYSA-N	1	0.951132
FDB020776	11738939	Methyl 2-(2-methoxy-4-hydroxyphenyl)-6-methoxy-3-benzofurancarboxylate	COC(=O)c1c(-c2ccc(O)cc2OC)oc2cc(OC)ccc12	FFAIKFRIUGUDRP-UHFFFAOYSA-N	0	0.119686
FDB020777	124152656	beta,2-Dihydroxy-4,6-dimethoxy-3-methylchalcone	COc1cc(OC)c(/C(O)=C/C(=O)c2ccccc2)c(O)c1C	VDTALNHKFXTASW-ZROIWOOFSA-N	0	0.255683
FDB020829	628557	Laurolitsine	COc1cc2c(cc1O)CC1NCCc3cc(O)c(OC)c-2c31	KYVJVURXKAZJRK-UHFFFAOYSA-N	0	0.143679
FDB020838	131753002	7-Hydroxy-2-calamenenone	Cc1cc2c(cc1O)C(C)C(=O)CC2C(C)C	QPXQUILITXIQFA-UHFFFAOYSA-N	0	0.0118605
FDB020845	641301	(E)-3-(4-Hydroxyphenyl)-2-propenal	O=C/C=C/c1ccc(O)cc1	CJXMVKYNVIGQBS-OWOJBTEDSA-N	0	0.211335
FDB020846	4253	(-)-Morphine	CN1CCC23c4c5ccc(O)c4OC2C(O)C=CC3C1C5	BQJCRHHNABKAKU-UHFFFAOYSA-N	1	0.979531
FDB020880	178939	Eriobofuran	COc1cc2c(oc3ccccc32)c(OC)c1O	IPAVEOUAXMIIKX-UHFFFAOYSA-N	1	0.992052
FDB020919	101696941	Marshmine	C=C(C)C(O)Cc1c(OC)cc(O)c2c(=O)c3cccc(O)c3n(C)c12	DBEWENVYSYATOB-UHFFFAOYSA-N	0	0.396857
FDB020928	72773471	Ustiloxin D	CCC1(C)Oc2cc(ccc2O)C(O)C(NC)C(O)=NC(C(C)C)C(O)=NC1C(O)=NCC(=O)O	GDXLZSYACWZHOC-UHFFFAOYSA-N	1	0.998757
FDB020935	136828302	Nigellidine	Cc1cc(O)c2c(-c3ccc([O-])cc3)[n+]3n(c2c1)CCCC3	BYNDPWUDABJNCH-UHFFFAOYSA-N	0	0.107043
FDB020965	101680139	Furoparadine	COc1c(O)ccc2c(=O)c3c(O)cc4occc4c3n(C)c12	YVQYEEOGMKSXAW-UHFFFAOYSA-N	1	0.930409
FDB020966	23593018	(E)-Squamosamide	COc1cc(/C=C(\C(O)=NCCc2ccc(O)cc2)c2cc(OC)c(O)c(OC)c2)ccc1O	VEUGFVRUMOLGFJ-NDENLUEZSA-N	1	0.999173
FDB020967	10017580	4-(3-Hydroxy-7-phenyl-6-heptenyl)-1,2-benzenediol	Oc1ccc(CCC(O)CC/C=C/c2ccccc2)cc1O	OELWYQGRQUQQPD-XBXARRHUSA-N	1	0.537297
FDB020968	10039429	(-)-(E)-1-(4-Hydroxyphenyl)-7-phenyl-6-hepten-3-ol	Oc1ccc(CCC(O)CC/C=C/c2ccccc2)cc1	PXPIJNMPDAFWSF-XBXARRHUSA-N	0	0.0141901
FDB020969	53462009	1-(4-Hydroxy-3,5-dimethoxyphenyl)-7-(4-hydroxy-3-methoxyphenyl)-3,5-heptanediol	COc1cc(CCC(O)CC(O)CCc2cc(OC)c(O)c(OC)c2)ccc1O	UEKHBUNMFZUBFK-UHFFFAOYSA-N	1	0.996203
FDB020979	131753025	(E)-Antibiotic BE 23372M	O=C1OC(c2ccc(O)c(O)c2)=C/C1=C/c1cc(O)cc(O)c1	NKCVEROYQKLTRJ-JYOAFUTRSA-N	1	0.863568
FDB020981	131753027	Kanzonol R	COc1cc(O)cc2c1CC(c1ccc(OC)c(CC=C(C)C)c1O)CO2	RRBCXJUMJUPDST-UHFFFAOYSA-N	1	0.994844
FDB020982	131753028	Kanzonol N	COc1cc(O)c(C=O)c2c1CC(c1ccc(O)c(CC=C(C)C)c1O)CO2	ANRYVYXUTFJPOR-UHFFFAOYSA-N	1	0.979278
FDB020983	131753029	Kanzonol M	COc1ccc(C2COc3c(C=O)c(O)cc(OC)c3C2)c(O)c1CC=C(C)C	KZQAGRHRFKIERV-UHFFFAOYSA-N	1	0.931639
FDB020984	131753030	Kanzonol O	COc1cc(O)c(C=O)c2c1CC(c1ccc(O)c3c1OC(C)(C)C=C3)CO2	KSXQVRGDUCBPNX-UHFFFAOYSA-N	0	0.174909
FDB020995	44258358	Artonin U	COc1cc(O)c2c(=O)cc(-c3ccc(O)cc3)oc2c1CC=C(C)C	BSZYNZDGUZYMDL-UHFFFAOYSA-N	0	0.479815
FDB021003	10424295	2-(4-Hydroxyphenyl)naphthalic anhydride	O=C1OC(=O)c2c(-c3ccc(O)cc3)ccc3cccc1c23	YFQUGKAERRJRCN-UHFFFAOYSA-N	0	0.00159749
FDB021004	14412241	(S)-2,3-Dihydro-5-hydroxy-2-methyl-1,4-naphthoquinone	CC1CC(=O)c2c(O)cccc2C1=O	ALPCEXCHMFUSAN-UHFFFAOYSA-N	0	0.000495715
FDB021025	5281790	Prenyl trans-caffeate	CC(C)=CCOC(=O)/C=C/c1ccc(O)c(O)c1	TTYOHMFLCXENHR-GQCTYLIASA-N	1	0.998589
FDB021027	131753041	Marshdine	COc1cc(O)c2c(=O)c3ccc4c(c3n(C)c2c1)OCO4	HIDPWENUZOGSOF-UHFFFAOYSA-N	0	0.0297791
FDB021058	85114192	(-)-Shinpterocarpin	CC1(C)C=Cc2c(ccc3c2OCC2c4ccc(O)cc4OC32)O1	QGPHRCQDTPCIQI-UHFFFAOYSA-N	0	0.0122869
FDB021059	9947802	Myrigalone G	COc1cc(O)c(C(=O)CCc2ccccc2)c(O)c1C	BMBFYUFAFGLKJJ-UHFFFAOYSA-N	1	0.973501
FDB021060	10085385	Myrigalone H	COc1cc(O)c(C)c(O)c1C(=O)CCc1ccccc1	ZDJYWPQCNAPESX-UHFFFAOYSA-N	1	0.973501
FDB021061	74976918	Pelargonidin 5-galactoside	OCC1OC(Oc2cc(O)cc3[o+]c(-c4ccc(O)cc4)c(O)cc23)C(O)C(O)C1O	AFRWRFLTMADQHJ-UHFFFAOYSA-O	1	0.999199
FDB021063	131753054	1-Methoxyphaseollin	COc1c(O)ccc2c1OCC1c3ccc4c(c3OC21)C=CC(C)(C)O4	JQFXBCOZQHXLQX-UHFFFAOYSA-N	0	0.315546
FDB021091	77916093	Kanzonol P	COc1cc2c(c(OC)c1CC=C(C)C)C1Oc3cc(O)ccc3C1CO2	ZCGOJWAIXQAUMW-UHFFFAOYSA-N	0	0.0787864
FDB021092	226486	Methoxyeugenol	C=CCc1cc(OC)c(O)c(OC)c1	FWMPKHMKIJDEMJ-UHFFFAOYSA-N	1	0.99872
FDB021093	101660209	2-O-(E-p-Hydroxycinnamoyl)-(x)-glyceric acid	O=C(/C=C/c1ccc(O)cc1)OC(CO)C(=O)O	UYRFKSDZFBCTMU-ZZXKWVIFSA-N	1	0.787756
FDB021137	15227613	Artocarpanone A	COc1ccc(C2CC(=O)c3c(O)cc(OC)cc3O2)c(O)c1	SNKAPDDRKJEOFE-UHFFFAOYSA-N	0	0.0153532
FDB021139	131753080	2-(4-Hydroxyphenyl)-3,6-dimethoxy-8,8-dimethyl-4H,8H-benzo[1,2-b:3,4-b']dipyran-4-one	COc1c(-c2ccc(O)cc2)oc2c3c(cc(OC)c2c1=O)OC(C)(C)C=C3	VNNMTQJSNKAONW-UHFFFAOYSA-N	0	0.0133583
FDB021151	5493675	1,3,6-Trihydroxy-5-methoxyxanthone	COc1c(O)ccc2c(=O)c3c(O)cc(O)cc3oc12	OIDDYVZHNYQRKQ-UHFFFAOYSA-N	1	0.969211
FDB021153	15767846	7-Hydroxyheptaphylline	CC(C)=CCc1c(O)c(C=O)cc2c1[nH]c1cc(O)ccc12	NRWURNOYKGONNZ-UHFFFAOYSA-N	1	0.678779
FDB021155	131753084	Alkaloid A6	C=C(CCl)C1Cc2c(cc(O)c3c(=O)c4ccccc4n(C)c23)O1	WVAGDJQCWBNFRK-UHFFFAOYSA-N	0	0.00199922
FDB021157	11140882	6-Hydroxyshogaol	CCCCC(O)/C=C/C(=O)CCc1ccc(O)c(OC)c1	SEWFXECKZBLANJ-MDZDMXLPSA-N	1	0.985083
FDB021158	131753086	Demethoxyshogaol	CCCCC/C=C/C(=O)CCc1ccc(O)cc1	SPJVWQSNXPEUKK-VOTSOKGWSA-N	0	0.00321144
FDB021159	14777482	1-Hydroxy-3,5-dimethoxy-2-prenylxanthone	COc1cc2oc3c(OC)cccc3c(=O)c2c(O)c1CC=C(C)C	ADQOAYRZNAECHD-UHFFFAOYSA-N	1	0.900392
FDB021164	42608025	Heteroflavanone C	COc1cc(OC)c(C2CC(=O)c3c(O)cc(O)c(CC=C(C)C)c3O2)c(OC)c1	LKUWYFZLCAUAGB-UHFFFAOYSA-N	0	0.326657
FDB021182	10965145	2',4'-Dihydroxy-6'-methoxyacetophenone	COc1cc(O)cc(O)c1C(C)=O	IETZAWFZIAOWQX-UHFFFAOYSA-N	0	0.163243
FDB021188	131753094	(7'x,8'x)-4,7'-Epoxy-3,8'-bilign-7-ene-3,5'-dimethoxy-4',9,9'-triol	COc1cc(C2Oc3c(OC)cc(/C=C\CO)cc3C2CO)ccc1O	KUSXBOZNRPQEON-ARJAWSKDSA-N	1	0.988375
FDB021189	101088304	(7'R*,8'S*)-4,7'-Epoxy-3,8'-bilign-7-ene-4'-hydroxy-3',5-dimethoxy-9,9'-dioic acid	COc1cc(C2Oc3c(OC)cc(/C=C\C(=O)O)cc3C2C(=O)O)ccc1O	JTHPLBUVRLOJBB-UTCJRWHESA-N	0	0.388098
FDB021197	61261	2-(Methylthio)phenol	CSc1ccccc1O	SOOARYARZPXNAL-UHFFFAOYSA-N	0	0.0574235
FDB021200	13411738	2-Methyl-1-[2,4,6-trihydroxy-3-(3-methyl-2-butenyl)phenyl]-1-propanone	CC(C)=CCc1c(O)cc(O)c(C(=O)C(C)C)c1O	IOBXAMCSYCVNET-UHFFFAOYSA-N	1	0.850655
FDB021207	14777481	1,8-Dihydroxy-3,5-dimethoxy-2-prenylxanthone	COc1cc2oc3c(OC)ccc(O)c3c(=O)c2c(O)c1CC=C(C)C	GRYVOCRJTSCVJS-UHFFFAOYSA-N	1	0.994055
FDB021210	10424294	6-Hydroxy-alpha-pyrufuran	COc1c(O)c(OC)c2c(oc3c(O)cccc32)c1OC	XUGBHEYCYSYJSM-UHFFFAOYSA-N	1	0.997506
FDB021211	441795	6-Methoxy-alpha-pyrufuran	COc1c(O)c(OC)c2c(oc3c(OC)cccc32)c1OC	ZUMWPOBUQWYISM-UHFFFAOYSA-N	1	0.997742
FDB021212	10403706	7-Hydroxy-6-methoxy-alpha-pyrufuran	COc1c(O)c(OC)c2c(oc3c(OC)c(O)ccc32)c1OC	QPJPNKHHNVCLCF-UHFFFAOYSA-N	1	0.947413
FDB021213	118726653	Moracin K	CC1(C)C=Cc2c(c(O)cc3cc(-c4cc(O)cc(O)c4)oc23)O1	HRYWITBPMMQCBB-UHFFFAOYSA-N	0	0.393102
FDB021214	118726654	Moracin L	CC1=CCc2c(c(O)cc3cc(-c4cc(O)cc(O)c4)oc23)OC1	FQHZBTIVEUAARU-UHFFFAOYSA-N	0	0.142507
FDB021215	641376	Moracin N	CC(C)=CCc1cc2cc(-c3cc(O)cc(O)c3)oc2cc1O	WBSCSIABHGPAMC-UHFFFAOYSA-N	0	0.0443514
FDB021216	131753097	omega-Hydroxymoracin N	C/C(=C/Cc1cc2cc(-c3cc(O)cc(O)c3)oc2cc1O)CO	GPKLNIVEGYWQJZ-FUQNDXKWSA-N	0	0.0443514
FDB021221	15233562	Glyinflanin H	CC1(C)C=Cc2c(ccc(-c3cc4ccc(O)cc4o3)c2O)O1	AOVQEAUIBICOLQ-UHFFFAOYSA-N	1	0.976598
FDB021223	131753100	Asparenyol	COc1ccc(OC/C=C\C#Cc2ccc(O)cc2)cc1	MYCBDFJVVJREPO-RQOWECAXSA-N	1	0.932352
FDB021226	131753102	Italipyrone	C=C(C)C1Cc2c(O)c(C(C)=O)c(O)c(Cc3c(O)oc(CC)c(C)c3=O)c2O1	KSYXICOARFSMFI-UHFFFAOYSA-N	0	0.0103929
FDB021229	114505	Luteoforol	Oc1cc(O)c2c(c1)OC(c1ccc(O)c(O)c1)CC2O	FSYDWKPCKNCRDI-UHFFFAOYSA-N	1	0.998564
FDB021233	66597	4-tert-Butylphenyl salicylate	CC(C)(C)c1ccc(OC(=O)c2ccccc2O)cc1	DBOSBRHMHBENLP-UHFFFAOYSA-N	0	0.00175664
FDB021241	42607960	5,7-Dihydroxy-4'-methoxy-8-methylflavanone	COc1ccc(C2CC(=O)c3c(O)cc(O)c(C)c3O2)cc1	ZUPNDQXBQBIBPZ-UHFFFAOYSA-N	0	0.00456
FDB021242	129685429	5,7-Dihydroxy-4'-methoxy-8-methylisoflavanone	COc1ccc(C2COc3c(C)c(O)cc(O)c3C2=O)cc1	QDPNXXWOKFBCPC-UHFFFAOYSA-N	0	0.00456
FDB021245	636462	Salfredin B11	CC1(C)C=Cc2c(cc3c(c2O)C(=O)OC3)O1	ZYOUEEMPKPNVQW-UHFFFAOYSA-N	0	0.0218689
FDB021247	10441857	5-Ethenyl-2-methoxyphenol	C=Cc1ccc(OC)c(O)c1	FXEIWOUGVRUQNK-UHFFFAOYSA-N	1	0.887776
FDB021261	131753111	4-(1,1-Dimethyl-2-propenyl)-1,3,5,6-tetrahydroxy-7-prenylxanthone	C=CC(C)(C)c1c(O)cc(O)c2c(=O)c3cc(CC=C(C)C)c(O)c(O)c3oc12	BPIPRLPHPUGIIF-UHFFFAOYSA-N	1	0.891504
FDB021282	131753119	6-Hydroxyhexamethylgossypetin	COc1ccc(-c2oc3c(OC)c(OC)c(O)c(OC)c3c(=O)c2OC)cc1OC	VCOWIXWIOZUOJS-UHFFFAOYSA-N	0	0.335754
FDB021295	24891366	Na-p-Hydroxycoumaroyltryptophan	O=C(O)C(Cc1c[nH]c2ccccc12)N=C(O)/C=C/c1ccc(O)cc1	IDUPBPKKEQWWCP-JXMROGBWSA-N	1	0.636297
FDB021311	101689963	Garciduol A	COc1cc(O)c(C(=O)c2ccccc2)c(O)c1-c1cc(O)c2oc3c(O)cccc3c(=O)c2c1O	RIPCRCQAUIWJEL-UHFFFAOYSA-N	1	0.587622
FDB021314	65373	(+)-Secoisolariciresinol	COc1cc(C[C@@H](CO)[C@H](CO)Cc2ccc(O)c(OC)c2)ccc1O	PUETUDUXMCLALY-HOTGVXAUSA-N	1	0.956731
FDB021314	65373	(8R,8'R)-Secoisolariciresinol	COc1cc(C[C@@H](CO)[C@H](CO)Cc2ccc(O)c(OC)c2)ccc1O	PUETUDUXMCLALY-HOTGVXAUSA-N	1	0.956731
FDB021317	131753130	6''-Acetylliquiritin	CC(=O)OCC1OC(Oc2ccc(C3CC(=O)c4ccc(O)cc4O3)cc2)C(O)C(O)C1O	HKUBLIRXXFRGKE-UHFFFAOYSA-N	0	0.232813
FDB021318	101666683	Gancaonin X	COc1ccc(C2COc3cc4c(cc3C2)C=CC(C)(C)O4)c(O)c1	DRIPWQOGMJYOPU-UHFFFAOYSA-N	1	0.606482
FDB021333	13915428	3-Methylellagic acid	COc1c(O)cc2c(=O)oc3c(O)c(O)cc4c(=O)oc1c2c34	FAARLWTXUUQFSN-UHFFFAOYSA-N	1	0.842652
FDB021334	5316858	2,3-Dimethylellagic acid	COc1cc2c(=O)oc3c(O)c(O)cc4c(=O)oc(c1OC)c2c34	DMPZOHHHRRENRS-UHFFFAOYSA-N	1	0.776551
FDB021335	5491816	2,8-Dimethylellagic acid	COc1cc2c(=O)oc3c(OC)c(O)cc4c(=O)oc(c1O)c2c34	SUBZWRYOAOVYOC-UHFFFAOYSA-N	1	0.776551
FDB021337	74819423	Persicogenin 3'-glucoside	COc1cc(O)c2c(c1)OC(c1ccc(OC)c(OC3OC(CO)C(O)C(O)C3O)c1)CC2=O	VHGJMSVFUPCQGC-UHFFFAOYSA-N	1	0.736944
FDB021339	131753134	1,2,3,4-Tetrahydro-1-[1-hydroxy-3-(4-hydroxyphenyl)-2-propenyl]-7-methoxy-2,6-naphthalenediol	COc1cc2c(cc1O)CCC(O)C2C(O)/C=C\c1ccc(O)cc1	WCBFHZJDMQCSLQ-YWEYNIOJSA-N	1	0.672364
FDB021340	131753135	1,2,3,4-Tetrahydro-1-[1-hydroxy-3-(4-hydroxyphenyl)-2-propenyl]-6,7-dimethoxy-2-naphthalenol	COc1cc2c(cc1OC)C(C(O)/C=C\c1ccc(O)cc1)C(O)CC2	KAYRJPGARKNUEX-UITAMQMPSA-N	1	0.746549
FDB021347	11287272	Bancroftinone	COc1cc(O)c(C(C)=O)c(OC)c1C	DUTVTRPNMVUOIS-UHFFFAOYSA-N	0	0.0718441
FDB021349	15293564	Clausarinol	C=CC(C)(C)c1cc2c(O)c3c(c(C(C)(C)C=C)c2oc1=O)OC(C)(C)C(O)C3O	AMSRLBLJHNYGNW-UHFFFAOYSA-N	0	0.0478502
FDB021361	10714326	Hydroxymyricanone	COc1c2cc(c(O)c1OC)CCCCC(=O)C(O)Cc1ccc(O)c-2c1	MZTZAESUYFUQBV-UHFFFAOYSA-N	1	0.819851
FDB021362	131753137	12-Dehydroporson	COc1ccc2cc1-c1cc(c(O)c(OC)c1OC)CCCCC(=O)C(=O)C2	ACTVOSXZOZQENN-UHFFFAOYSA-N	0	0.121379
FDB021389	177258	Pseudomonine	CC1ON(CCc2cnc[nH]2)C(=O)C1N=C(O)c1ccccc1O	XYEWTJQWOJBDBL-UHFFFAOYSA-N	0	0.000588876
FDB021393	131753146	Hispolone	CC(=O)/C=C(O)/C=C\c1ccc(O)c(O)c1	QDVIEIMMEUCFMW-IMVLGZNNSA-N	1	0.99402
FDB021397	330877	Rosmaricine	CC(C)c1cc2c(c(O)c1O)C13CCCC(C)(C)C1C(OC3=O)C2N	NFXKGLBUURRKEA-UHFFFAOYSA-N	0	0.101164
FDB021400	131753147	(E)-4-[5-(4-Hydroxyphenoxy)-3-penten-1-ynyl]phenol	Oc1ccc(C#C/C=C\COc2ccc(O)cc2)cc1	GXRXAVMCQJHRCM-IWQZZHSRSA-N	1	0.983761
FDB021404	10733280	Musanolone E	O=C1C(O)=C(O)c2cccc3ccc(-c4ccc(O)cc4)c1c23	CFIUGIYVJPSAET-UHFFFAOYSA-N	0	0.00159749
FDB021405	10734307	Musanolone F	COc1cc(-c2ccc3cccc4c3c2C(=O)C(O)=C4)ccc1O	GMSAUUARBZSDEJ-UHFFFAOYSA-N	0	0.00718001
FDB021407	10830657	Musanolone D	COc1cc(-c2ccc3cccc4c3c2C(=O)C(O)C4O)ccc1O	IXESIDXHOPLUCB-UHFFFAOYSA-N	0	0.00478989
FDB021412	74977979	3,6,7-Trihydroxy-4'-methoxyflavone 7-rhamnoside	COc1ccc(-c2oc3cc(OC4OC(C)C(O)C(O)C4O)c(O)cc3c(=O)c2O)cc1	ICWFJNMXUFYHBV-UHFFFAOYSA-N	1	0.62953
FDB021426	10515286	1,3,5-Trihydroxy-10-methylacridone	Cn1c2cc(O)cc(O)c2c(=O)c2cccc(O)c21	SGESJKUDNYVWMW-UHFFFAOYSA-N	0	0.0051777
FDB021479	14332899	3'-Methylcatechin	COc1cc([C@H]2Oc3cc(O)cc(O)c3C[C@@H]2O)ccc1O	NJHJXXLBWQXMRO-XJKSGUPXSA-N	0	0.174308
FDB021491	12003326	Avenanthramide G	O=C(O)c1ccc(O)cc1N=C(O)/C=C/c1ccc(O)cc1	QSUPRDNLJSCNSD-FPYGCLRLSA-N	1	0.615156
FDB021493	5458878	Nb-p-Coumaroyltryptamine	OC(/C=C/c1ccc(O)cc1)=NCCc1c[nH]c2ccccc12	CDMGLLBADMBULG-JXMROGBWSA-N	0	0.426086
FDB021494	641764	Nb-Feruloyltryptamine	COc1cc(/C=C/C(O)=NCCc2c[nH]c3ccccc23)ccc1O	LWRQDNUXWLIWDB-VQHVLOKHSA-N	1	0.986425
FDB021495	5458879	Nb-cis-p-Coumaroylserotonin	OC(/C=C/c1ccc(O)cc1)=NCCc1c[nH]c2ccc(O)cc12	WLZPAFGVOWCVMG-FPYGCLRLSA-N	1	0.940165
FDB021495	5458879	Nb-trans-p-Coumaroylserotonin	OC(/C=C/c1ccc(O)cc1)=NCCc1c[nH]c2ccc(O)cc12	WLZPAFGVOWCVMG-FPYGCLRLSA-N	1	0.940165
FDB021496	131753155	5-De-O-methyltoddanol	C=C(C)C(O)Cc1c(OC)cc2oc(=O)ccc2c1O	LMUSYGSJXWROBU-UHFFFAOYSA-N	1	0.867496
FDB021497	13873655	3-Isomangostin	COc1c(O)cc2oc3cc4c(c(O)c3c(=O)c2c1CC=C(C)C)CCC(C)(C)O4	KJCDBAVVDILRMP-UHFFFAOYSA-N	1	0.799893
FDB021498	13873658	3-Isomangostin hydrate	COc1c(O)cc2oc3cc4c(c(O)c3c(=O)c2c1CCC(C)(C)O)CCC(C)(C)O4	REZOIULTUMSCRT-UHFFFAOYSA-N	1	0.948427
FDB021524	10592359	7-Hydroxy-3,4',8-trimethoxyflavone	COc1ccc(-c2oc3c(OC)c(O)ccc3c(=O)c2OC)cc1	JMDFEVHVJUQIKK-UHFFFAOYSA-N	1	0.708956
FDB021557	22139	Lithol Rubine	Cc1ccc(/N=N/c2c(O)c(C(=O)O)cc3ccccc23)c(S(=O)(=O)O)c1	JYNBEDVXQNFTOX-FMQUCBEESA-N	0	0.0397249
[truncated: 498 more rows]

## Sheet: Predict_Regression
FooDB_ID	CID	Name	iso_SMILES	inchikey	predict_pIC50	JGI2	RNCS	ATSC4dv	Mor06p	MINaasC	E_HOMO_PubChemQC	ABC	AATS2i	AATS5dv	SaasC	AATSC1d	ATSC1Z	EState_VSA2	GATS1are	AATSC3c	ATS0Z	GATS2are	VSA_EState5	MOMI-X	Mor16p	PNSA1	Mor20	Mor18m	GATS3are	AATSC0d	ATSC5dv	AATSC5v	BalabanJ	Ipc	Mor06
FDB000258	676946	p-Coumaric acid ethyl ester	CCOC(=O)/C=C/c1ccc(O)cc1	ZOQCEVXVQCPESC-VMPITWQZSA-N	2.14344	0.0784314	104.556	-38.5917	-0.83806	0.206745	-5.87494	10.1183	151.54	3.52632	1.05013	0.112426	-1.69231	11.7188	0.789822	-0.000809935	600	0.749795	-0.153834	2489.99	0.0631572	172.7	1.08886	-0.402146	1.15751	0.47929	7.22485	0.531009	2.5958	1444.11	-3.0872
FDB000273	6079067	5-8'-Benzofuran dehydrodiferulic acid	COc1cc(C2Oc3c(OC)cc(/C=C/C(=O)O)cc3C2C(=O)O)ccc1O	JTHPLBUVRLOJBB-ZZXKWVIFSA-N	2.74269	0.0775194	268.181	-35.3497	-0.748751	-0.0765641	-5.89671	21.4771	150.201	5.5124	2.02838	0.286468	-5.51985	17.2485	0.861985	0.00356377	1250	0.846836	-2.61102	7855.95	0.00418008	274.641	1.72144	-0.876832	0.911621	0.689981	-54.3422	0.0640952	2.10737	1.94621e+06	-3.20897
FDB000290	101219702	p-Coumaroyl glycolic acid	O=C(O)COC(=O)/C=C/c1ccc(O)cc1	RMPWEBYRPJQKNT-ZZXKWVIFSA-N	2.36342	0.0777778	152.746	5.5858	-0.325944	0.130189	-6.02188	11.7513	149.854	6.54054	0.829332	0.0118343	-10.7692	5.74951	0.845047	0.0059244	726	0.659304	-1.79865	3278.91	0.0778927	228.8	0.805773	-0.463489	0.993418	0.544379	67.4201	5.94096	2.4974	3389.08	-2.6359
FDB000299	24891369	p-Coumaroyl aspartic acid	O=C(O)CC(N=C(O)/C=C/c1ccc(O)cc1)C(=O)O	FKBRNPNAUOXZMQ-ZZXKWVIFSA-N	2.48195	0.0769231	209.801	10.3636	-0.0762947	0.0902208	-5.9729	14.758	150.656	7.1	0.738054	0.046832	-25.8182	5.74951	0.947186	-0.00314827	914	0.479041	-3.25684	4262.25	0.0198724	268.206	0.895083	-0.549631	1.07306	0.602388	99.8292	2.94035	2.78581	19413.4	-2.94316
FDB000337	114679	Mellein	C[C@@H]1Cc2cccc(O)c2C(=O)O1	KWILGNNWGSNMPA-ZCFIWIBFSA-N	1.96595	0.0777778	97.0752	-15.8242	0.227354	0.0087037	-6.20692	10.1063	149.479	1.675	1.19329	0.23149	1.31191	11.8535	0.763889	-0.00538904	562	0.62808	-0.415509	1058.22	-0.120619	150.242	0.908087	-0.4398	1.06115	0.661626	-115.654	-15.6152	2.55081	989.76	-1.30373
FDB000338	596370	2-Methoxy-5-prop-1-enylphenol	CC=Cc1ccc(OC)c(O)c1	LHJZSWVADJCBNI-UHFFFAOYSA-N	3.55406	0.0888889	94.4138	-47.1111	-0.111872	0.174167	-5.18105	8.55423	153.076	1.33333	1.64551	0.270833	-0.666667	5.74951	0.915359	0.00767286	500	1.05141	0.677179	1341.72	-0.0629872	133.324	1.33997	-0.536545	0.845372	0.5	-34	-16.2041	3.01201	539.97	-1.82892
FDB000345	637753	p-HPEA-AC	CC(=O)OCCc1ccc(O)cc1	LDLOCPJLLDCCGO-UHFFFAOYSA-N	2.09884	0.0694444	101.661	-14.2624	-0.56454	0.246515	-5.80963	9.52056	152.958	2.40909	1.2873	0.0784	-1.36	11.7188	0.788666	-0.00194893	564	0.719901	-0.018505	1853.71	0.0461699	142.463	1.20868	-0.221217	1.36737	0.4896	34.1664	8.58664	2.37033	814.345	-2.27749
FDB000349	16681728	p-HPEA-EDA	C/C=C(/C=O)C(CC=O)CC(=O)OCCc1ccc(O)cc1	VPOVFCBNUOUZGG-VVHNFQOZSA-N	2.3655	0.0823045	140.026	-36.2245	-0.969836	0.185365	-5.75521	15.7347	151.495	3.25472	1.1271	0.126984	-1.42857	25.198	0.677091	-0.000372614	952	0.712863	-0.682226	3173.77	-0.0927217	194.12	0.898052	-0.26837	0.959638	0.487528	19.7347	3.14142	2.44611	68121.4	-3.78552
FDB000349	16681728	p-HPEA-EA	C/C=C(/C=O)C(CC=O)CC(=O)OCCc1ccc(O)cc1	VPOVFCBNUOUZGG-VVHNFQOZSA-N	2.3655	0.0823045	140.026	-36.2245	-0.969836	0.185365	-5.75521	15.7347	151.495	3.25472	1.1271	0.126984	-1.42857	25.198	0.677091	-0.000372614	952	0.712863	-0.682226	3173.77	-0.0927217	194.12	0.898052	-0.26837	0.959638	0.487528	19.7347	3.14142	2.44611	68121.4	-3.78552
FDB000350	16681728	p-HPEA-EDA	C/C=C(/C=O)C(CC=O)CC(=O)OCCc1ccc(O)cc1	VPOVFCBNUOUZGG-VVHNFQOZSA-N	2.3655	0.0823045	140.026	-36.2245	-0.969836	0.185365	-5.75521	15.7347	151.495	3.25472	1.1271	0.126984	-1.42857	25.198	0.677091	-0.000372614	952	0.712863	-0.682226	3173.77	-0.0927217	194.12	0.898052	-0.26837	0.959638	0.487528	19.7347	3.14142	2.44611	68121.4	-3.78552
FDB000350	16681728	p-HPEA-EA	C/C=C(/C=O)C(CC=O)CC(=O)OCCc1ccc(O)cc1	VPOVFCBNUOUZGG-VVHNFQOZSA-N	2.3655	0.0823045	140.026	-36.2245	-0.969836	0.185365	-5.75521	15.7347	151.495	3.25472	1.1271	0.126984	-1.42857	25.198	0.677091	-0.000372614	952	0.712863	-0.682226	3173.77	-0.0927217	194.12	0.898052	-0.26837	0.959638	0.487528	19.7347	3.14142	2.44611	68121.4	-3.78552
FDB000352	102252771	Ligstroside-aglycone	C/C=C1/[C@H](O)OC=C(C(=O)OC)[C@H]1CC(=O)OCCc1ccc(O)cc1	ZJRZKUMVZLKDPM-HARHXEFRSA-N	2.64435	0.0925926	215.419	-68	0.283081	0.171138	-5.73072	19.3677	153.56	3.96	1.08908	0.211026	4	24.3503	0.811014	-0.0016665	1154	0.827004	-1.62743	5179.85	-0.169226	201.346	1.47617	-0.378973	0.910475	0.576389	25	0.54518	1.97218	555713	-2.69536
FDB000358	31242	4-Ethylphenol	CCc1ccc(O)cc1	HXDOZKJGKXYMEW-UHFFFAOYSA-N	1.65048	0.0808081	57.0136	-20.3712	-0.493	0.34	-5.68174	6.47335	149.596	0.518519	1.59722	0.157895	-4.94737	0	0.981308	-0.000551595	362	0.591137	0.34	599.648	0.11295	115.611	1.09166	-0.32485	0.993925	0.459834	7.79501	4.44098	2.88156	129.225	-2.13853
FDB000435	9727	N-Methyltyramine	CNCCc1ccc(O)cc1	AXVZFRBSCNEKPQ-UHFFFAOYSA-N	2.15951	0.0683761	75.1676	2.00694	-0.573639	0.331674	-5.70623	7.88756	156.354	1.2	1.57903	0.125	-4.66667	0	1.07435	-0.000203973	450	0.968101	0.331674	1238.71	0.0750745	128.786	1.74485	-0.299199	0.950811	0.414931	2.19444	5.77232	2.51864	358.719	-2.59474
FDB000445	61327	L-Tyrosine ethyl ester hydrochloride	CCOC(=O)C(N)Cc1ccc(O)cc1.Cl	BQULAXAVRFIAHN-UHFFFAOYSA-N	2.70737	0.0935673	128.255	-67.1189	-0.923355	0.197645	-5.68174	10.8943	154.409	2.70909	1.09427	0.205519	-67.1289	18.1565	0.928702	0.00371314	942	0.752333	-0.199971	1802.35	0.141151	158.438	1.5213	-0.636952	1.06338	0.558594	-6.49696	-6.40565	2.25e-06	2179.86	-3.31008
FDB000446	1153	L-Tyrosine	NC(Cc1ccc(O)cc1)C(=O)O	OUYCCCASQSFEME-UHFFFAOYSA-N	1.72749	0.0915033	125.255	-26	-0.283668	0.159858	-6.19875	9.58951	150.468	3.25	0.958654	0.0954861	-18	12.1703	0.983334	0.00387378	576	0.493175	-0.860443	1203.84	0.141222	170.566	0.994024	-0.22257	0.862615	0.581597	34	4.98877	2.64176	758.764	-2.16909
FDB000488	442530	Ochratoxin A	C[C@@H]1Cc2c(Cl)cc(C(O)=N[C@@H](Cc3ccccc3)C(=O)O)c(O)c2C(=O)O1	RWQKHEORZBHNRI-BMIGLBTASA-N	2.49508	0.0775194	103.617	22.146	0.801202	-0.54037	-6.69672	21.6959	149.121	5.47503	0.381001	0.201323	-12.9698	22.5704	0.830276	-0.00289407	1460	0.545443	-3.27092	4938.21	-0.0173434	283.043	1.39395	-0.769098	0.918158	0.689981	-51.9151	-1.01959	1.9972	1.52868e+06	-2.35604
FDB000514	10742	Syringic acid	COc1cc(C(=O)O)cc(OC)c1O	JMSVCTWVEWCHDZ-UHFFFAOYSA-N	2.95607	0.105263	144.916	-51.2222	0.2528	-0.208333	-5.9729	10.1063	157.283	4.625	-0.0694444	0.368056	-6.66667	22.812	0.927689	0.013814	654	1.01266	-1.17583	1506.22	-0.193753	149.352	1.39084	-0.465164	0.844499	0.659722	-6.66667	-4.01532	3.31538	1261.32	-1.09973
FDB000578	65090	Xanthotoxol	O=c1ccc2cc3ccoc3c(O)c2o1	JWVYQQGERKEAHW-UHFFFAOYSA-N	2.73114	0.08	119.951	-38.9093	-0.170051	-0.134074	-5.86405	12.0778	143.996	6.59375	-0.134074	0.176772	-1.51927	11.3325	0.821235	0.0111683	658	0.747053	-0.134074	1526.37	0.135617	164.984	0.69776	-0.699053	0.827265	0.657596	-17.8798	-13.2733	2.63596	5238.12	-1.62399
FDB000588	3083581	Eugenitin	COc1cc2oc(C)cc(=O)c2c(O)c1C	RGTSAUBIQAKKLC-UHFFFAOYSA-N	2.24109	0.0888889	97.9491	-22.1633	0.207674	-0.080463	-5.67629	12.2562	152.906	2.54839	1.45445	0.43297	4.59184	16.5645	0.796307	-0.0126713	700	0.89015	0.920978	1828.38	-0.172093	117.651	1.79885	-0.726283	1.32773	0.729592	-80.1633	-13.6666	2.98291	3947.77	-1.64348
FDB000595	12310980	Isoeugenitin	COc1cc(O)c2c(=O)cc(C)oc2c1C	DFAAYQHTFVTATL-UHFFFAOYSA-N	2.43354	0.0888889	124.329	-26.7347	0.170325	-0.119259	-5.61371	12.2562	152.906	2.48387	1.59195	0.43297	4.59184	16.5645	0.796307	-0.0127824	700	0.89015	0.887225	1796.62	-0.225731	117.634	1.62438	-0.647054	1.32773	0.729592	-118.449	-17.5235	3.01569	3934.05	-1.43702
FDB000611	12304405	Isosakuranetin 7-glucoside	COc1ccc(C2CC(=O)c3c(O)cc(OC4OC(CO)C(O)C(O)C4O)cc3O2)cc1	KEEWIHDTSNESJZ-UHFFFAOYSA-N	2.675	0.0827887	291.079	-6.70918	0.0818667	-0.374749	-5.96746	24.9722	151.851	4.28667	1.11138	0.22075	-8.29082	35.0161	0.936857	-0.000620537	1456	1.0394	0.0451803	11176.1	-0.324278	266.983	2.0921	-1.21595	1.0761	0.682398	-20.9694	2.17844	1.57963	1.51889e+07	-3.74925
FDB000690	183466	3'-Hydroxy-4',5,6,7,8-pentamethoxyflavone	COc1ccc(-c2cc(=O)c3c(OC)c(OC)c(OC)c(OC)c3o2)cc1O	XFYYZBJXMSDKCV-UHFFFAOYSA-N	2.70549	0.0930233	273.643	-25.8125	0.433994	-0.083701	-5.32255	21.068	156.825	5.26923	1.7332	0.504444	20.625	50.9058	0.841647	0.00707729	1252	1.30246	1.25347	7097.62	-0.433491	157.221	3.00265	-1.38985	0.849015	0.680556	-222.875	-7.70243	2.3921	1.92958e+06	-0.812148
FDB000696	5318565	Isofraxidin	COc1cc2ccc(=O)oc2c(OC)c1O	HOEVRHHMDJKUMZ-UHFFFAOYSA-N	2.79022	0.0925926	92.2804	-58.6746	0.411839	-0.188102	-5.66813	12.0778	154.876	4.48148	0.163981	0.39382	4.67456	22.8316	0.845976	0.0133283	726	1.05075	0.163981	1853.99	-0.271559	134.818	1.57784	-0.737584	0.823802	0.674556	-97.8817	-8.33999	2.89712	4766.11	-0.854189
FDB000717	5056755	N-gamma-L-Glutamyl-L-tyrosine	NC(CCC(O)=NC(Cc1ccc(O)cc1)C(=O)O)C(=O)O	VVLXCWVSSLFQDS-UHFFFAOYSA-N	2.3634	0.091954	193.553	-51.25	-0.842003	0.0598442	-6.23413	16.2412	153.297	4.61364	0.688536	0.0875	-29.1	25.012	0.971447	0.00266564	1004	0.476801	-2.8182	3445.25	0.0447882	246.76	0.828279	-0.369547	0.914575	0.5975	65.38	5.35113	2.69696	49508.8	-4.58817
FDB000816	66654	Xanthoxylin	COc1cc(O)c(C(C)=O)c(OC)c1	FBUBVLUPUDBFME-UHFFFAOYSA-N	2.23192	0.0818713	123.872	8	0.456349	-0.130833	-5.77153	10.1063	157.663	1.51724	0.806204	0.384615	2	17.0962	0.822468	-0.015211	628	1.10628	0.383707	1442.44	-0.185732	106.291	1.62787	-0.626813	1.32806	0.633136	-134	-13.2965	3.34402	1211.11	-0.625593
FDB000822	8655	4-Hydroxy-3,5-dimethoxybenzaldehyde	COc1cc(C=O)cc(OC)c1O	KCDXJAYRVLXPFO-UHFFFAOYSA-N	2.59752	0.0915033	117.845	-47.6257	0.130581	-0.101296	-5.71983	9.2209	157.385	3.06818	0.740741	0.36673	0.956522	17.2485	0.837064	0.0146747	590	1.21869	0.345833	1282.52	-0.238259	125.688	1.48286	-0.456308	0.78479	0.593573	-57.0605	-6.73653	3.27748	893.981	-1.34269
FDB000831	440082	2,4'-Dihydroxyacetophenone	O=C(CO)c1ccc(O)cc1	KLAKIAVEMQMVBT-UHFFFAOYSA-N	1.7839	0.111111	93.6623	-28.0554	0.1041	0.110639	-6.51441	7.95651	148.297	3.15385	0.518324	0.141274	-12.8421	11.5328	0.885666	0.00449756	488	0.793251	-0.231954	1064.04	0.0823468	167.301	0.70794	-0.285275	0.885559	0.559557	12.3102	0.978408	2.89535	335.479	-1.58002
FDB000838	1183	Vanillin	COc1cc(C=O)ccc1O	MWOOGOJBHIARFG-UHFFFAOYSA-N	2.08564	0.0952381	86.8538	-43.4404	-0.0259515	0.0399074	-5.99467	7.84712	152.701	2.89286	0.840139	0.254848	-2.84211	5.74951	0.808874	0.0116769	488	1.04649	0.354352	881.913	-0.104834	132.366	1.03714	-0.420987	0.815393	0.559557	-7.65374	-2.7816	3.11616	343.176	-1.60664
FDB000841	8467	Ethyl vanillin	CCOc1cc(C=O)ccc1O	CBOQJANXLMLOSS-UHFFFAOYSA-N	2.33443	0.0888889	101.463	-47	-0.182699	0.0578241	-5.94297	8.55423	152.772	2.91176	0.903519	0.22314	-2	5.74951	0.795455	0.00808452	526	0.941538	0.406991	1054.7	-0.0126236	143.109	0.927454	-0.362252	1.03161	0.520661	-27	-9.00473	2.98807	556.385	-1.90378
FDB000843	75231	2-Hydroxy-4-methoxybenzoic acid	COc1ccc(C(=O)O)c(O)c1	MRIXVKKOHPQOFK-UHFFFAOYSA-N	1.6192	0.0972222	123.056	-9.24	0.0570392	-0.289954	-6.3593	8.73257	152.732	2.33333	0.00939815	0.26	-10.4	11.313	0.922692	-0.0101686	552	0.813044	-1.01898	1133.37	-0.0460606	146.237	1.0091	-0.49775	1.03015	0.64	-20.92	-0.400374	3.11599	473.269	-1.54972
FDB000846	8468	Vanillic acid	COc1cc(C(=O)O)ccc1O	WKOLLVMJNQIZCI-UHFFFAOYSA-N	2.91296	0.111111	113.469	-55.24	0.0774179	-0.0671296	-6.04093	8.73257	152.732	4.28125	0.182454	0.26	-10.4	17.0625	0.922692	0.0111373	552	0.813044	-0.953056	1107.42	-0.0674178	156.611	0.95257	-0.419188	0.871945	0.64	18.92	-1.70215	3.1343	482.836	-1.46843
FDB000849	10394	Phloretic acid	O=C(O)CCc1ccc(O)cc1	NMHMNPHRMNGLLB-UHFFFAOYSA-N	1.77625	0.0740741	103.933	-4	-0.415735	0.202847	-5.9348	8.81345	148.366	3.17647	1.12896	0.0371901	-12	12.1703	0.868881	-0.00284754	526	0.432308	-0.599861	1492.94	0.131341	171.923	0.953501	-0.309124	1.03712	0.520661	42	9.67666	2.52989	496.108	-2.30172
FDB000850	17016	2,3,6-Trimethylphenol	Cc1ccc(C)c(O)c1C	QQOMQLYQAXGHSU-UHFFFAOYSA-N	3.53103	0.142857	42.1774	-81.3058	0.179129	0.430556	-5.56745	7.38731	152.33	0.0208333	3.50574	0.359504	-4.72727	0	0.990769	0.00218609	400	0.521871	0.430556	657.218	0.0934275	116.006	0.912288	-0.46155	0.91591	0.61157	0.256198	1.67766	3.34215	171.962	-1.29422
FDB000857	332	2-Methoxy-4-vinylphenol	C=Cc1ccc(O)c(OC)c1	YOMSJEATGXXYPX-UHFFFAOYSA-N	3.23987	0.0952381	92.0618	-45.7642	-0.00442188	0.151019	-5.33071	7.84712	151.903	1.13889	1.55569	0.285714	-1.2381	5.74951	0.918197	0.0090247	462	1.10215	0.625463	878.312	-0.0555003	135.449	1.30224	-0.515649	0.867696	0.535147	-29.3129	-3.27821	3.11616	343.176	-1.61574
FDB000865	240925	2,6-Dimethoxy-4-methylphenol	COc1cc(C)cc(OC)c1O	ZFBNNSOJNZBLLS-UHFFFAOYSA-N	3.47904	0.0972222	104.473	-58.5	0.116682	0.0468519	-5.13751	8.62318	158.676	0.531915	1.90815	0.375	3.5	5.74951	0.905289	0.0129667	528	1.22301	0.920648	1066.07	-0.151974	101.991	1.81177	-0.527145	0.810988	0.583333	-139.062	-11.3053	3.21975	499.168	-1.29485
FDB000877	8663	2-Naphthol	Oc1ccc2ccccc2c1	JWAZRIHNYRIHIV-UHFFFAOYSA-N	2.47953	0.0694444	60.9191	-11	-0.295172	0.32287	-5.58106	8.55423	141.247	2.04	0.32287	0.133934	-2	0	0.924023	-0.00124388	432	0.601531	0.32287	784.51	0.000264609	154.742	1.0845	-0.598494	0.99917	0.531856	5	-0.526982	2.8289	487.853	-2.54343
FDB000886	9015	Mequinol	COc1ccc(O)cc1	NWVVVBRKAWDGAB-UHFFFAOYSA-N	2.74533	0.0808081	76.8104	-21.6401	-0.197176	0.26	-5.23003	6.47335	153.436	1.61905	1.01722	0.176471	-1.52941	5.74951	0.923611	-0.0013927	388	1.12153	1.01722	609.519	0.00186164	113.295	1.04852	-0.475266	1.2575	0.484429	33.1142	3.98551	2.88156	129.225	-1.60553
FDB000893	996	Phenol	Oc1ccccc1	ISWSIDIOOBJBQZ-UHFFFAOYSA-N	1.89322	0.0555556	51.8492	-4.31361	-0.382403	0.321759	-5.89671	5.05914	144.832	0	0.321759	0.035503	-5.69231	0	0.972136	-0.000637063	286	0.633371	0.321759	281.276	0.125118	117.06	0.61463	-0.350153	1.13043	0.402367	5.68047	27.4943	3.02147	47.1973	-1.87585
FDB000961	26548	4-Hydroxybenzeneacetonitrile	N#CCc1ccc(O)cc1	AYKYOOPFBCOXSL-UHFFFAOYSA-N	1.56817	0.0740741	63.137	11.1211	-0.3221	0.237676	-6.22596	7.18046	145.654	2.94737	1.16851	0.0726644	-6.23529	5.74951	0.863039	-0.00128722	408	0.55477	0.237676	762.685	0.0513813	153.603	0.826796	-0.293717	1.11675	0.477509	12.0277	16.0603	2.81432	210.076	-2.02286
FDB001028	8365	Ethyl salicylate	CCOC(=O)c1ccccc1O	GYCKQBWUSACYIF-UHFFFAOYSA-N	1.99309	0.103704	99.2237	-41	-0.59577	-0.0454167	-6.18243	8.62318	152.773	2.16667	0.162315	0.22314	-2	11.313	0.795455	-0.00442644	526	0.741538	-0.535602	1132.16	0.0712617	146.135	1.05935	-0.288673	1.04606	0.520661	-91	-8.53667	2.87204	539.97	-2.29453
FDB001029	8363	Benzyl salicylate	O=C(OCc1ccccc1)c1ccccc1O	ZCTQGTTXIYCGGC-UHFFFAOYSA-N	2.25558	0.0772947	117	-5.34483	-0.0232547	-0.0642947	-6.35658	12.8658	146.352	4.27273	1.03265	0.117757	0.915577	17.9198	0.766384	-0.00207655	708	0.75208	-0.585635	2669.5	0.0896579	205.576	1.84689	-0.659947	0.83421	0.501784	-32.0595	6.23453	2.01284	9733.74	-2.80647
FDB001031	119956	2,6-Diisopropyl-3-methylphenol	Cc1ccc(C(C)C)c(O)c1C(C)C	KEGGEHPMMDYTGB-UHFFFAOYSA-N	3.57011	0.111111	24.3215	-93.7578	0.234242	0.49537	-5.56473	10.3536	153.179	0.302083	3.8263	0.347751	-4.23529	0	1.03419	0.000538223	552	0.568572	1.26093	1324.25	0.0962938	111.694	0.987915	-0.508306	0.807448	0.595156	-134.965	-19.5527	3.33567	970.564	-2.16451
FDB001032	139921	2,5-Diisopropyl-4-methylphenol	Cc1cc(C(C)C)c(O)cc1C(C)C	UJBZHJNVIHOWFA-UHFFFAOYSA-N	3.22995	0.111111	53.7364	-64.9343	0.223056	0.439167	-5.46949	10.3941	153.179	0.451613	4.00889	0.318339	-4.23529	0	1.03419	-0.000149449	552	0.568572	1.29752	1447.74	0.0212102	117.645	1.22263	-0.517063	0.8884	0.595156	-89.9481	-16.2897	3.23967	987.425	-2.14771
FDB001033	20447657	2,5-Diisopropyl-3-methylphenol	Cc1cc(C(C)C)cc(O)c1C(C)C	LQCZIRGCOVVBOQ-UHFFFAOYSA-N	3.15641	0.1	32.3269	-70.4048	0.166463	0.44787	-5.58922	10.3941	153.179	0.397849	3.9363	0.318339	-4.23529	0	1.03419	-0.000295298	552	0.568572	1.30623	1446.09	0.0567074	110.624	0.758077	-0.503993	0.8884	0.595156	-108.36	-20.5021	3.25084	940.49	-2.06536
FDB001034	527839	2,4-Diisopropyl-5-methylphenol	Cc1cc(O)c(C(C)C)cc1C(C)C	NNSNIMZGXLISCO-UHFFFAOYSA-N	3.16504	0.111111	53.291	-68.9343	0.278339	0.432315	-5.51303	10.3941	153.179	0.494624	4.00889	0.318339	-4.23529	0	1.03419	-7.13e-05	552	0.568572	1.3362	1352.85	0.118889	119.139	1.24312	-0.567088	0.8884	0.595156	-90.4187	-14.3958	3.27212	954.087	-2.28377
FDB001036	58446461	2,3-Diisopropyl-5-methylphenol	Cc1cc(O)c(C(C)C)c(C(C)C)c1	VCHHFAUHGLYASU-UHFFFAOYSA-N	3.17854	0.0888889	31.8003	-75.8166	0.199716	0.44787	-5.59466	10.3941	153.179	0.354839	3.96056	0.318339	-4.23529	0	1.03419	-0.000350274	552	0.568572	1.30083	1283.18	0.143092	111.154	1.56079	-0.41846	0.8884	0.595156	-152.595	-22.4462	3.3651	931.293	-1.60345
FDB001066	2998	Nonivamide	CCCCCCCCC(O)=NCc1ccc(O)c(OC)c1	RGOVYLWUIBMPGK-UHFFFAOYSA-N	3.06633	0.0711111	164.187	-6.77778	0.348695	0.112529	-5.43139	15.0276	156.061	1.71296	1.44332	0.145833	-1.33333	11.6473	0.944708	0.00236923	880	0.835969	0.747387	5657.89	-0.09214	157.309	2.3186	-0.53239	0.811471	0.41276	5	1.50178	2.31171	45407.7	-2.13851
FDB001094	5281426	Umbelliferone	O=c1ccc2ccc(O)cc2o1	ORHBXUUXSCNDEV-UHFFFAOYSA-N	2.02686	0.0740741	91.526	-6.22222	-0.159692	0.0943056	-6.11712	9.37073	144.296	4.80952	0.0943056	0.0844704	-2.88889	5.74951	0.793885	-0.00445359	522	0.592137	0.0943056	1011.95	-0.041128	149.409	0.764713	-0.531621	1.13415	0.617284	5	4.79215	2.8865	682.222	-1.90182
FDB001108	3473	(S)-[6]-Gingerol	CCCCCC(O)CC(=O)CCc1ccc(O)c(OC)c1	NLDDIKRKFXEWBK-UHFFFAOYSA-N	2.95618	0.0769231	151.613	-2.66003	0.62015	0.0962249	-5.55929	15.137	153.949	1.58929	1.4555	0.141693	-4.42553	17.9536	0.854976	0.00197325	894	0.837391	0.587512	3942.24	0.110781	147.921	1.94761	-0.315836	0.994657	0.459937	-39.2712	-0.0987329	2.35303	39494.6	-2.61317
FDB001397	7172	Synephrine	CNCC(O)c1ccc(O)cc1	YRCWQPVGYLYSOX-UHFFFAOYSA-N	2.15169	0.103704	99.2658	-13.96	-0.564893	0.21797	-5.92392	8.66362	156.293	1.58696	1.02552	0.1616	-10.6	5.74951	1.07753	0.00289067	514	0.960702	0.21797	1324.51	0.0246499	143.98	1.44504	-0.396904	0.938069	0.4896	-12.44	-0.318847	2.68177	535.063	-2.88137
FDB001403	1826	5-Hydroxyindole-3-acetic acid	O=C(O)Cc1c[nH]c2ccc(O)cc12	DUUGKQCEGZLZNO-UHFFFAOYSA-N	2.15102	0.0740741	120.7	14.3289	-0.654087	0.142351	-5.72528	10.8539	147.83	5	0.826054	0.146975	-12.3573	12.1703	0.930378	-0.00344114	610	0.499742	-0.73798	1346.23	0.120279	158.147	0.442345	-0.541188	1.08168	0.646503	28.4045	-1.46373	2.54941	2019.54	-2.23375
FDB001442	64981	(-)-Arctigenin	COc1cc(C[C@H]2C(=O)OC[C@@H]2Cc2ccc(OC)c(OC)c2)ccc1O	NQWVSMVXKMHKTF-JKSUJKDBSA-N	2.78114	0.0833333	184.012	-126.19	1.07455	0.0806725	-5.28173	20.5631	153.468	2.81884	3.80118	0.268474	20.1453	23.5546	0.798174	0.00602421	1164	1.07603	1.45416	4319.99	-0.247254	189.603	2.68279	-0.976391	0.810217	0.591311	-85.7958	-1.39327	1.76393	1.51937e+06	-1.22584
FDB001461	60699	6-Oxocamphor	CC[C@@]1(O)C(=O)OCc2c1cc1n(c2=O)Cc2cc3c(CN(C)C)c(O)ccc3nc2-1.Cl	DGHHQBMTXTWTJV-BQAIUKQQSA-N	2.69385	0.10101	118.399	-62.102	0.206644	0.203484	-5.79603	24.9674	154.823	4.97959	3.65495	0.441694	-47.3265	36.7435	0.806665	0.0029393	1608	0.81388	-0.532309	9330.27	-0.207593	254.377	2.21955	-1.22228	0.776656	0.825255	-62.4762	-3.8936	2.45e-06	1.22699e+07	-1.42943
FDB001486	129326	Eutypine	C=C(C)C#Cc1cc(C=O)ccc1O	SFCYVTIQMNZUCZ-UHFFFAOYSA-N	2.32618	0.0864198	80.6119	-0.284722	-0.443729	0.0734722	-6.02732	10.1872	146.594	5.37931	1.00997	0.201389	-6.16667	5.74951	0.754373	0.00202812	570	0.654908	5.53566	1852.62	-0.0575514	197.234	1.05935	-0.391236	0.83915	0.576389	-9.79861	-0.533833	3.14471	1297.71	-2.17907
FDB001508	69502	Alloimperatorin	CC(C)=CCc1c2ccoc2c(O)c2oc(=O)ccc12	KDXVVZMYSLWJMA-UHFFFAOYSA-N	2.40802	0.0833333	131.492	61.2907	0.00283217	-0.12625	-5.65453	15.7513	148.285	4.49398	0.851991	0.328335	7.5917	11.3325	0.772194	0.00595925	846	0.65314	-0.12625	2881.83	0.0893572	185.708	1.00553	-0.784139	0.745066	0.678201	-10.827	-0.210525	2.43684	51103.9	-2.15738
FDB001513	5280536	Coniferyl aldehyde	COc1cc(/C=C/C=O)ccc1O	DKZBBWMURDFHNE-NSCUHMNNSA-N	2.46312	0.0833333	107.621	-41.3781	-0.0209984	0.0886602	-5.74977	9.26134	151.269	2.7	1.29218	0.21172	-2.34783	5.74951	0.797101	0.00811403	562	1.03473	0.485002	1624.93	-0.103579	168.149	1.22508	-0.390467	0.824295	0.506616	-16.2193	-4.20077	2.98521	935.273	-1.83159
FDB001515	5280802	Sinapaldehyde	COc1cc(/C=C/C=O)cc(OC)c1O	CDICDSOGTRCHMG-ONEGZZNKSA-N	2.76334	0.0818713	124.53	-46.2332	0.0356428	-0.0525435	-5.7797	10.6351	155.523	2.625	1.27468	0.312757	1.55556	5.74951	0.82365	0.0108058	664	1.20355	0.558381	2113.06	-0.238125	156.156	1.62968	-0.496806	0.784555	0.54321	-82.915	-5.70563	3.19599	2408.53	-1.72721
FDB001546	5320351	Artemetin	COc1ccc(-c2oc3cc(OC)c(OC)c(O)c3c(=O)c2OC)cc1OC	RIGYMJVFEJNCKD-UHFFFAOYSA-N	2.6943	0.0930233	170.495	-51.8125	0.72378	-0.386332	-5.39602	21.068	156.825	5.22481	1.48612	0.504444	20.625	39.7275	0.841647	0.00814839	1252	1.30246	0.955771	7082.36	-0.328929	147.184	2.74301	-1.64383	0.849015	0.680556	-171.438	-5.53856	2.37161	1.96595e+06	-0.644813
FDB001546	5320351	Artemitin	COc1ccc(-c2oc3cc(OC)c(OC)c(O)c3c(=O)c2OC)cc1OC	RIGYMJVFEJNCKD-UHFFFAOYSA-N	2.6943	0.0930233	170.495	-51.8125	0.72378	-0.386332	-5.39602	21.068	156.825	5.22481	1.48612	0.504444	20.625	39.7275	0.841647	0.00814839	1252	1.30246	0.955771	7082.36	-0.328929	147.184	2.74301	-1.64383	0.849015	0.680556	-171.438	-5.53856	2.37161	1.96595e+06	-0.644813
FDB001547	10200272	3,3',4',7,8-Pentamethylgossypetin	COc1ccc(-c2oc3c(OC)c(OC)cc(O)c3c(=O)c2OC)cc1OC	NPMMYTVKEWLZKD-UHFFFAOYSA-N	2.71106	0.0930233	260.555	-28.3125	0.387829	-0.306888	-5.20826	21.068	156.825	5.41085	1.64993	0.504444	20.625	39.7275	0.841647	0.00751752	1252	1.30246	1.13802	6563.48	-0.264822	151.465	2.80972	-1.37558	0.849015	0.680556	-181.188	-4.18565	2.42	1.95903e+06	-1.26085
FDB001597	14034812	Cerasidin	COc1ccc(/C=C/C(=O)c2c(O)cc(OC)cc2OC)c(OC)c1	IAUDUEQNUVKNBT-SOFGYWHQSA-N	2.69386	0.0825397	198.861	13.2785	0.874963	-0.215235	-5.31166	18.4418	155.33	3.16216	2.38167	0.355652	13.3798	17.0625	0.821628	-0.00905218	1088	1.28181	1.21429	6866.66	-0.45036	154.764	3.032	-1.35721	1.13596	0.595556	-90.7363	-4.1113	2.3542	371119	-1.47522
FDB001715	6479089	Xanthoangelol H	COc1ccc(C(=O)/C=C/c2ccc(O)cc2)c2c1CC(O)C(C)(C)O2	BLZMHRPUJFCGIJ-UXBLZVDNSA-N	2.51792	0.102981	179.115	-17.0069	0.617937	0.173046	-5.50758	20.2216	149.733	3.71074	3.14789	0.275625	5.34722	11.5328	0.826458	-0.000201037	1098	0.896467	1.01822	5752.78	-0.126611	223.855	1.51937	-1.07881	1.25075	0.692708	40.5903	3.62815	1.96164	608600	-2.26226
FDB001717	1214726	2'-Hydroxy-4'-methoxydihydrochalcone	COc1ccc(C(=O)CCc2ccccc2)c(O)c1	FQCZZYGBJVMLOG-UHFFFAOYSA-N	2.36221	0.0769231	119.212	-19.4645	0.0139214	-0.0301744	-5.7933	14.28	148.545	2.73333	1.96769	0.182222	2.92735	11.5328	0.764692	-0.00309372	784	0.882813	0.443081	4163.84	0.17001	183.87	1.96963	-0.84977	1.03096	0.525714	0.265306	0.0826406	2.0398	24151.6	-2.32428
FDB001718	42607666	2'-Methoxy-4'-hydroxydihydrochalcone	COc1cc(O)ccc1C(=O)CCc1ccccc1	CSEOFFVAVSWEAR-UHFFFAOYSA-N	2.2309	0.0769231	123.055	-17.8931	0.0508488	0.0939439	-6.05725	14.28	148.545	2.8	2.15217	0.182222	2.92735	11.5328	0.764692	-0.00329672	784	0.882813	0.523356	2446.91	-0.0112958	165.384	1.56888	-0.695138	1.03096	0.525714	-26.7918	-2.7324	2.07903	24032.3	-2.72894
FDB001744	67322417	3-Hydroxy-5-methoxystilbene-2-carboxylic acid	COc1cc(O)c(C(=O)O)c(/C=C/c2ccccc2)c1	PICDNGANOHNCPT-BQYQJAHWSA-N	2.28556	0.0634921	148.943	31.1834	0.294405	-0.315221	-5.8314	15.0561	147.055	3.86111	1.27047	0.217004	-5.73356	11.313	0.848044	-0.00720462	846	0.747791	-1.09478	3782.65	0.12007	210.1	1.64949	-1.02964	0.86026	0.581315	-59.9931	0.360554	2.46313	34006.8	-2.13347
FDB001783	1738	3-Methoxy-4-hydroxyphenylacetic acid	COc1cc(CC(=O)O)ccc1O	QRMZSPFSDQBLIX-UHFFFAOYSA-N	2.77937	0.0784314	135.66	-23.3346	-0.0575963	0.0107766	-5.87766	9.48012	152.949	3.21951	0.900499	0.187146	-9.04348	12.1703	0.89615	0.0057171	590	0.764436	-0.608211	1358.9	0.00963855	158.462	1.07229	-0.528571	1.04891	0.593573	-39.4556	-5.39272	2.92263	752.394	-1.87674
FDB001823	16830	Methyl ferulate	COC(=O)C=Cc1ccc(O)c(OC)c1	AUJXJFHANFIVKH-UHFFFAOYSA-N	2.93319	0.0935673	135.672	-69.3553	-0.103969	0.0627019	-5.6382	10.7849	155.524	3.22917	1.1711	0.238683	1.55556	5.74951	0.82365	0.00813231	664	1.04495	-0.00298546	2450.79	-0.0661539	155.043	1.57455	-0.579878	0.885898	0.54321	0.596708	-0.964408	2.87129	2341.09	-1.6532
FDB001825	92203	Methyl p-coumarate	COC(=O)C=Cc1ccc(O)cc1	NITWSHWHQAQBAW-UHFFFAOYSA-N	1.80995	0.0833333	102.829	-30.5236	-0.378689	0.203906	-5.88582	9.41117	151.27	3.96875	1.0402	0.124764	-2.34783	5.74951	0.797101	0.000437656	562	0.825201	-0.191395	1975.48	0.0882752	162.295	1.08675	-0.432736	0.949808	0.506616	40.9811	7.63083	2.69161	908.681	-2.13158
FDB001861	166768	p-Hydroxymandelonitrile	N#CC(O)c1ccc(O)cc1	HOOOPXDSCKBLFG-UHFFFAOYSA-N	1.76278	0.111111	86.8779	-10	-0.231041	0.123972	-6.31304	7.95651	145.957	3.52174	0.614991	0.108025	-13.3333	5.74951	0.987716	0.00335859	472	0.759043	0.123972	873.519	0.138749	181.3	0.633229	-0.31405	0.832462	0.570988	12.5556	10.7241	2.91566	335.479	-2.05063
FDB001863	16102149	Rapalexin B	COc1c(O)ccc2[nH]cc(N=C=S)c12	RIANPHYYVJUMIF-UHFFFAOYSA-N	3.43085	0.0909091	108.922	-43.8521	-0.511603	0.0744615	-4.99601	11.2613	152.343	3.40909	1.06567	0.35972	-6.60681	5.74951	0.996421	0.00620628	850	1.11428	0.461267	1510.65	0.134459	177.127	0.773276	-0.6634	0.840942	0.627599	-68.8733	-13.5351	2.85605	3917.63	-1.85972
FDB001867	129395	Foeniculoside X	COC(=O)c1c(OC)cc2cc3c(c(O)c2c1C)C(=O)[C@]1(OC)C(=O)C=C(OC)[C@@H](O)[C@]1(O)C3=O	QSPIPUXWSNFXCK-AGILITTLSA-N	2.69558	0.123862	150.93	-45.5463	2.41687	-0.719038	-5.85317	27.0087	152.447	6.15897	-1.57039	0.628209	-1.23546	27.6489	0.804092	-0.000755527	1590	0.972721	-5.52042	9262.76	-0.733179	259.35	2.00031	-1.09493	0.820456	0.903663	-238.428	-8.51116	2.14786	4.24682e+07	-0.421929
FDB001886	46901319	[4]-Gingerol	CCC[C@H](O)CC(=O)CCc1ccc(O)c(OC)c1	GDRKZARFCIYVCI-LBPRGKRZSA-N	3.5051	0.0833333	141.488	-21.6318	-0.0318098	0.0934672	-5.3171	13.7228	153.935	1.67021	1.44434	0.161214	-5.07317	17.9536	0.853955	0.0023643	818	0.84693	0.569355	2239.4	-0.00530975	143.241	1.85057	-0.266126	1.04277	0.492564	-57.5104	-1.77795	2.45677	14467	-3.29717
FDB001887	11482504	[4]-Isogingerol	CCCC(=O)CC(O)CCc1ccc(O)c(OC)c1	RGSRPNZPGBVHPU-UHFFFAOYSA-N	3.20435	0.0833333	145.295	-36.6805	0.743541	0.10178	-5.43139	13.7228	153.935	1.58065	1.49594	0.161214	-5.07317	17.9536	0.853955	0.0023758	818	0.84693	0.63635	3592.32	0.0407164	156.388	1.64474	-0.339757	1.04277	0.492564	-78.8703	-4.29366	2.45423	14467	-1.00612
FDB001888	9794897	[4]-Shogaol	CCC/C=C/C(=O)CCc1ccc(O)c(OC)c1	PHHDVGGCTAPBHF-AATRIKPKSA-N	3.54868	0.0808081	117.709	-43.3518	-0.564842	0.120758	-5.29261	12.9063	153.033	1.98701	1.55443	0.171745	-0.105263	11.5328	0.789504	0.00410786	752	0.858869	0.701282	2072.54	-0.29223	140.222	1.78984	-0.368466	0.885419	0.459834	-38.5125	-1.42731	2.50453	10206	-3.24197
FDB001889	11472344	[7]-Gingerol	CCCCCCC(O)CC(=O)CCc1ccc(O)c(OC)c1	BJUICGMKNZDPOT-UHFFFAOYSA-N	3.10498	0.0740741	157.083	2.08	0.0172106	0.0972944	-5.55929	15.8441	153.955	1.5124	1.45965	0.1336	-4.16	17.9536	0.856509	0.00182743	932	0.834937	0.593536	4479.67	-0.0481268	152.524	2.11266	-0.394358	0.976608	0.4464	-33.8384	-0.0312815	2.30215	65073.2	-3.95839
FDB001893	44610342	1-Dehydro-[8]-gingerdione	CCCCCCCC(=O)CC(=O)/C=C/c1ccc(O)c(OC)c1	QOJHXMDTWFYFRL-PKNBQFBNSA-N	2.67864	0.0714286	152.772	31.0117	0.694545	0.0502105	-5.74704	16.5512	152.945	2.08411	1.13611	0.134527	-0.0408163	23.7368	0.724327	0.00157166	966	0.777847	0.200942	7967.47	-0.0531294	197.146	2.17042	-0.500371	0.972655	0.453145	-8.67763	1.37058	2.38874	106513	-1.63418
FDB001895	5316449	Dehydrogingerdione	CCCCCC(=O)/C=C(O)/C=C\c1ccc(O)c(OC)c1	FZWNRFAUDBWSKY-YUKZMVOFSA-N	2.94678	0.0769231	57.8912	2.66685	0.187925	0.0560333	-5.40418	15.137	152.317	2.42045	1.16649	0.163332	-5.76744	17.2919	0.853822	0.0015119	890	0.803452	0.258523	5051.56	-0.104474	169.223	1.82663	-0.63399	0.914958	0.482423	-37.2812	0.00793512	2.64212	39494.6	-2.46646
FDB001910	156431	Celerin	C=CC(C)(C)c1cc(OC)c(O)c2oc(=O)ccc12	KATNIMBVOAPAGX-UHFFFAOYSA-N	2.38982	0.111111	84.6516	18.3706	0.778373	-0.167766	-5.67357	14.4554	151.378	3.22772	0.973599	0.404444	6.57469	22.497	0.787369	0.0063806	812	0.762981	0.102396	2492.48	-0.128535	158.974	1.20216	-0.640041	0.71992	0.754286	-27.1559	-2.3618	2.95515	16254.6	-0.305569
FDB001970	136417	5-Hydroxy-3,3',4',6,7,8-hexamethoxyflavone	COc1ccc(-c2oc3c(OC)c(OC)c(OC)c(O)c3c(=O)c2OC)cc1OC	JDVPHCLYMGBZLE-UHFFFAOYSA-N	2.6925	0.0966184	183.332	-37	0.507936	-0.448091	-5.18649	22.4014	158.396	5.65068	1.0817	0.555008	24.568	39.7275	0.850668	0.0120132	1354	1.3457	0.595751	7514.56	-0.338409	148.294	3.28446	-1.42447	0.745071	0.68787	-244.225	-5.83671	2.4709	5.01453e+06	-0.538491
FDB002000	10143	(S)-Isocorydine	COc1ccc2c(c1O)-c1c(OC)c(OC)cc3c1[C@H](C2)N(C)CC3	QELDJEKNFOQJOY-ZDUSSCGKSA-N	2.70749	0.0793651	104.481	-15.0451	1.96245	0.167064	-4.92254	19.6134	155.868	3.60494	7.35942	0.46898	26.7135	11.7914	0.854166	0.00585467	1048	1.25121	2.0149	4044.3	-0.36518	117.416	2.65925	-1.11113	0.725353	0.687066	-82.0521	-1.85829	2.1123	641036	0.4781
FDB002030	92732	Laudanine	COc1ccc(CC2c3cc(OC)c(OC)cc3CCN2C)cc1O	MPYHGNAJOKCMAQ-UHFFFAOYSA-N	2.78356	0.0877193	185.111	-75.624	0.732329	0.17222	-5.03411	19.1085	157.025	2.2129	5.7938	0.343708	23.9648	11.7914	0.870073	0.00587898	1050	1.29486	2.18456	4546.61	-0.483407	147.773	2.74558	-1.15864	0.815411	0.6036	-78.008	-0.25929	1.95529	490051	-2.09923
FDB002036	5318956	Launobine	COc1ccc2c(c1O)-c1c3c(cc4c1C(C2)NCC4)OCO3	JIFBCUOVFPCZEW-UHFFFAOYSA-N	2.73118	0.0650407	97.2174	-21.08	1.12513	0.18067	-5.11574	18.8373	151.638	4.60833	7.57223	0.341534	18.44	18.5843	0.867489	0.00410371	970	1.05377	2.17387	3484.66	-0.160043	140.717	1.96357	-0.934036	0.693662	0.674375	-37.1	-5.24143	1.88667	469088	-1.11104
FDB002039	267400	Laurotetanine	COc1cc2c(cc1O)CC1NCCc3cc(OC)c(OC)c-2c31	GVVXPMORGFYVOO-UHFFFAOYSA-N	2.72832	0.0722222	178.442	-58.8622	1.92289	0.164441	-4.94431	18.8778	153.987	3.58993	7.84607	0.416667	19.9867	11.7914	0.880133	0.00590732	1010	1.19323	2.10891	4017.39	-0.24289	132.485	2.43471	-1.12316	0.741612	0.666667	-121.729	-5.94296	2.0708	420330	-0.103749
FDB002072	5320211	(S)-Norisocorydine	COc1ccc2c(c1O)-c1c(OC)c(OC)cc3c1C(C2)NCC3	OHDQLTAYHMLRBA-UHFFFAOYSA-N	2.74527	0.0722222	66.9346	-45.5956	1.51642	0.159978	-5.15656	18.8373	153.987	3.92199	7.23029	0.4375	19.9867	11.7914	0.880133	0.00625546	1010	1.19323	1.98499	3766.15	-0.315903	119.855	2.22886	-1.1057	0.715031	0.666667	-105.56	-6.52525	2.1069	433274	-0.105031
FDB002075	626667	Oripavine	COC1=CC=C2C3Cc4ccc(O)c5c4C2(CCN3C)C1O5	ZKLXUUYLEHCAMF-UHFFFAOYSA-N	2.82729	0.100529	150.67	-40.724	0.348686	0.245098	-5.24908	18.1761	151.917	2.5302	3.42413	0.453011	25.5979	17.2685	0.838003	0.00518118	908	1.08047	1.76987	2463.86	-0.092393	150.908	1.4911	-0.8201	0.794023	0.781678	-74.931	-2.27511	1.85886	227156	-2.32431
FDB002122	10153	(S)-Corydine	COc1cc2c3c(c1O)-c1c(ccc(OC)c1OC)C[C@@H]3N(C)CC2	IDQUPXZJURZAGF-ZDUSSCGKSA-N	2.72225	0.0793651	103.758	-17.0451	1.64245	0.175049	-4.97968	19.6134	155.868	3.56173	7.33132	0.46898	26.7135	11.7914	0.854166	0.00585613	1048	1.25121	2.0149	4126.12	-0.287836	120.747	2.71357	-1.03506	0.725353	0.687066	-89.0521	-1.85829	2.10296	644925	-0.72385
FDB002150	5319512	Floribundine	COc1c(O)cc2c3c1-c1ccccc1CC3N(C)CC2	AKXOIHNFHOEPHN-UHFFFAOYSA-N	2.7256	0.0740741	112.574	-10.625	1.5351	0.255793	-5.30894	16.8658	152.063	2.89922	7.10001	0.377137	18.6875	5.74951	0.871648	0.0028395	844	1.11296	0.868015	2606.08	0.0471462	144.581	1.96286	-0.874594	0.751003	0.669375	-72.6875	-3.21627	2.09616	100774	-0.57877
FDB002192	5089476	Actinodaphnine	COc1cc2c(cc1O)CC1NCCc3cc4c(c-2c31)OCO4	VYJUHRAQPIBWNV-UHFFFAOYSA-N	2.72346	0.0650407	150.988	-30.38	1.26629	0.176368	-5.05043	18.8778	151.638	4.22034	8.17924	0.318807	18.44	18.5843	0.867489	0.00370481	970	1.05377	2.28903	3670.92	-0.161096	155.862	1.97026	-0.954755	0.719671	0.674375	-50.52	-4.40953	1.85319	454420	-0.978762
FDB002201	12308663	Asimilobine	COc1c(O)cc2c3c1-c1ccccc1CC3NCC2	NBDNEUOVIJYCGZ-UHFFFAOYSA-N	2.76542	0.0653595	106.142	-36.7246	0.746442	0.248707	-5.53752	16.0898	149.491	3.18519	6.98297	0.328251	11.9978	5.74951	0.910131	0.00309496	806	1.00292	0.850188	2464.76	0.142002	153.474	2.09396	-0.79813	0.730862	0.641344	-90.6735	-9.71869	2.10074	67793.1	-2.19412
FDB002265	21124297	Armillaripin	COc1cc(C)c(C(=O)OC2CC3(C)C2C(C=O)=CC2(O)CC(C)(C)CC23)c(O)c1	BGKXQRPQNIXIMH-UHFFFAOYSA-N	2.64715	0.0940171	191.408	73.95	0.461799	-0.193843	-6.00827	23.9113	150.888	2.495	0.926859	0.369524	14.27	33.9788	0.761255	-0.00274486	1278	0.718018	-0.586901	7225.55	-0.198371	199.538	1.23939	-0.446298	0.91401	0.84	-215	-7.40622	1.61309	2.92836e+06	-2.62765
FDB002357	10740797	Artonol B	CC(=O)c1c2c(cc3c(=O)c4c(O)cc5c(c4oc13)C=CC(C)(C)O5)C(C)(C)OC2=O	LWJBUOOKYYTUDX-UHFFFAOYSA-N	2.66014	0.0881226	203.836	139.136	-0.104467	-0.285222	-5.61915	25.3845	148.375	6.83824	1.08426	0.407235	14.8643	38.8149	0.693694	-0.00686633	1332	0.650465	-1.00301	7403.14	-0.207523	247.771	2.21926	-0.606589	1.32363	0.925029	-58.732	-1.0324	2.00316	7.16798e+06	-1.71019
FDB002364	10672941	Artonol D	C=C(C)C1Cc2c(oc3c4c(cc(O)c3c2=O)OC(C)(C)C=C4)C2=C1C(=O)C1=C(C=CC(C)(C)O1)C2=O	BPBNMDXSLVPNFT-UHFFFAOYSA-N	2.69558	0.0837359	228.684	235.404	0.179188	-0.273205	-5.21642	30.3435	147.403	6.33333	0.825488	0.384995	21.6815	56.9418	0.681148	-0.00514163	1554	0.690621	-1.32575	10443.2	-0.20848	256.53	2.05613	-1.20257	1.21716	0.887881	-37.4331	1.60946	1.66787	1.42838e+08	-3.365
FDB002369	2171	Amoxycillin	CC1(C)SC2C(N=C(O)C(N)c3ccc(O)cc3)C(=O)N2C1C(=O)O	LSQZJLSUYDQPKJ-UHFFFAOYSA-N	2.67287	0.105556	231.535	-42.8347	0.665738	0.0708246	-5.9348	19.6809	152.784	3.86012	0.603691	0.298037	-0.280992	5.74951	0.902161	0.00486406	1318	0.532227	-1.81658	4983.66	0.0983577	285.294	0.672994	-0.123083	0.792756	0.815599	-54.4068	-4.59826	1.79649	291486	-1.69229
FDB002413	7267	2,5-Dimethylphenol	Cc1ccc(C)c(O)c1	NKTOLZVEWDHZMU-UHFFFAOYSA-N	2.11889	0.111111	43.498	-38.3934	-0.0930252	0.384259	-5.61915	6.65169	150.798	0.037037	2.41083	0.235457	-4.94737	0	0.981308	0.000500539	362	0.544739	0.384259	547.329	0.0554787	113.911	1.00244	-0.416254	1.02889	0.565097	-14.0471	7.57603	3.17168	104.201	-1.4068
FDB002436	3047739	Fraxinol	COc1cc2oc(=O)ccc2c(OC)c1O	PBPNOAHYDPHKFH-UHFFFAOYSA-N	2.89803	0.0925926	91.7136	-56.5976	0.459665	-0.119121	-5.48854	12.0778	154.876	4.01818	0.294582	0.39382	4.67456	17.2485	0.845976	0.00525612	726	1.05075	0.294582	1882.26	-0.191869	124.055	1.48744	-0.809966	0.946758	0.674556	-80.8225	-14.3083	2.88934	4754.09	-0.808555
FDB002445	5748556	3-Hydroxy-8,9-dimethoxycoumestan	COc1cc2oc3c4ccc(O)cc4oc(=O)c3c2cc1OC	PKLPURDVDNBFCI-UHFFFAOYSA-N	2.56239	0.0740741	191.332	-1.98204	0.438352	0.0133792	-5.17016	18.3205	149.682	6.58442	1.0118	0.376756	9.35673	11.3325	0.820286	-0.00354455	1008	0.996393	1.0118	4711.64	0.0746095	178.023	2.07067	-1.1802	1.05144	0.713469	-43.9486	1.1435	2.22184	282925	-1.26884
FDB002469	85982833	Apigravin	COc1c(O)c(CC=C(C)C)cc2ccc(=O)oc12	NYTURSQQJRVHPG-UHFFFAOYSA-N	2.61078	0.0873016	105.815	24.4457	0.191067	0.0156019	-5.63276	14.4179	152.256	3.675	0.952412	0.326667	6.57469	17.082	0.787369	0.00693701	812	0.772388	0.216858	2958.82	-0.15807	160.995	1.36822	-0.865288	0.747076	0.64	-52.9388	2.93088	2.67787	17732.6	-2.1613
FDB002513	9843255	7-Hydroxy-3,3',4',5,6-pentamethoxyflavone	COc1ccc(-c2oc3cc(O)c(OC)c(OC)c3c(=O)c2OC)cc1OC	DFMQEEUDLFLPFL-UHFFFAOYSA-N	2.70694	0.0930233	271.278	-50.0625	0.609245	-0.223677	-5.35248	21.068	156.825	5.31008	1.53105	0.504444	20.625	39.7275	0.841647	0.00797281	1252	1.30246	1.0007	7021.39	-0.30288	142.507	2.68982	-1.58312	0.849015	0.680556	-194.188	-7.25208	2.38292	1.94395e+06	-0.478466
FDB002538	159238	beta-Pyrufuran	COc1c(O)c(OC)c2oc3ccccc3c2c1OC	XLCIGBDZQKRLPH-UHFFFAOYSA-N	2.84737	0.0833333	121.677	-36.5467	-0.311062	-0.140365	-5.15656	15.3422	153.984	4.45122	0.737416	0.526048	13.8754	17.2485	0.870963	0.00963538	874	1.25555	0.737416	2650.64	0.131795	125.529	1.70552	-1.07434	0.703148	0.678201	-217.754	-12.3545	2.59403	57586	-1.34025
FDB002539	159239	alpha-Pyrufuran	COc1c(O)c(OC)c2c(oc3ccccc32)c1OC	LZNMTWGKSPOPIR-UHFFFAOYSA-N	2.78219	0.0833333	123.951	-34.5467	0.076799	-0.105645	-5.18921	15.3422	153.984	4.41463	0.737416	0.526048	13.8754	11.499	0.870963	0.00953851	874	1.25555	0.737416	2676.04	0.181205	123.398	1.93658	-1.22018	0.703148	0.678201	-218.519	-13.4285	2.58781	57747.3	-0.672351
FDB002543	5280371	Bergaptol	O=c1ccc2c(O)c3ccoc3cc2o1	GIJHDGJRTUSBJR-UHFFFAOYSA-N	2.07909	0.08	101.315	-24.8141	-0.0362219	0.0694444	-5.89126	12.0778	143.996	5.64706	0.0694444	0.176772	-1.51927	5.74951	0.821235	-0.00719712	658	0.747053	0.0694444	1558.82	0.238434	153.063	0.715356	-0.694874	1.10788	0.657596	-4.68481	-1.05395	2.62832	5157.78	-1.3431
FDB002575	67233312	5,7,4'-Trimethylcatechin	COc1cc(OC)c2c(c1)OC(c1ccc(OC)c(O)c1)C(O)C2	WCBCDLSKTYUDDL-UHFFFAOYSA-N	2.855	0.0840841	216.165	-44	0.0605805	-0.000166919	-5.32799	18.4014	153.997	3.5042	3.63443	0.337765	12	5.74951	0.898829	0.00169552	1052	1.21529	2.18256	5580.08	-0.187906	146.005	2.42465	-1.14857	1.06239	0.640496	-43	-6.2589	1.97984	299406	-2.79013
FDB002586	6450240	Obtustyrene	COc1cc(O)ccc1C/C=C/c1ccccc1	ZAGLUIIUOWEVEN-VMPITWQZSA-N	2.92136	0.0648148	109.238	-32.308	-0.455696	0.224666	-5.69806	13.504	147.724	2.08824	3.17415	0.166189	3.93772	5.74951	0.887212	-0.00195911	720	1.03924	0.940139	3225.04	0.0503342	176.184	1.96034	-0.88476	0.985011	0.477509	-16.8235	-4.88589	2.08454	15877.9	-3.89089
FDB002590	637541	m-Coumaric acid	O=C(O)/C=C/c1cccc(O)c1	KKSDGJDHHZEWEP-SNAWJCMRSA-N	2.01177	0.0592593	102.795	8.86	-0.242458	0.127351	-6.28039	8.81345	145.189	4.53846	0.79161	0.03	-13.2	5.74951	0.887898	-0.00325294	524	0.465452	-0.874184	1469.42	0.105872	187.178	0.75082	-0.359177	0.9696	0.54	9.44	-0.102682	2.8264	482.408	-2.23182
FDB002592	1549106	cis-p-Coumaric acid	O=C(O)/C=C\c1ccc(O)cc1	NGSWKAQJJWESNS-UTCJRWHESA-N	1.9814	0.0740741	102.881	5.76	-0.33637	0.168958	-6.13617	8.81345	145.189	4.5	0.914514	0.03	-13.2	5.74951	0.887898	-0.0026317	524	0.465452	-0.814306	1157.35	0.151802	164.706	0.758764	-0.447007	0.9696	0.54	36.04	10.2918	2.77203	496.108	-2.32066
FDB002593	637542	p-Coumaric acid	O=C(O)/C=C/c1ccc(O)cc1	NGSWKAQJJWESNS-ZZXKWVIFSA-N	2.01733	0.0740741	102.881	5.76	-0.202219	0.168958	-6.08991	8.81345	145.189	4.5	0.914514	0.03	-13.2	5.74951	0.887898	-0.0026317	524	0.465452	-0.814306	1552.65	0.113313	186.983	0.657012	-0.421742	0.9696	0.54	36.04	10.2918	2.77203	496.108	-2.14578
FDB002593	637542	trans-p-Coumaric acid	O=C(O)/C=C/c1ccc(O)cc1	NGSWKAQJJWESNS-ZZXKWVIFSA-N	2.01733	0.0740741	102.881	5.76	-0.202219	0.168958	-6.08991	8.81345	145.189	4.5	0.914514	0.03	-13.2	5.74951	0.887898	-0.0026317	524	0.465452	-0.814306	1552.65	0.113313	186.983	0.657012	-0.421742	0.9696	0.54	36.04	10.2918	2.77203	496.108	-2.14578
FDB002593	637542	Hydroxycinnamic acid	O=C(O)/C=C/c1ccc(O)cc1	NGSWKAQJJWESNS-ZZXKWVIFSA-N	2.01733	0.0740741	102.881	5.76	-0.202219	0.168958	-6.08991	8.81345	145.189	4.5	0.914514	0.03	-13.2	5.74951	0.887898	-0.0026317	524	0.465452	-0.814306	1552.65	0.113313	186.983	0.657012	-0.421742	0.9696	0.54	36.04	10.2918	2.77203	496.108	-2.14578
FDB002593	637542	4-coumarate	O=C(O)/C=C/c1ccc(O)cc1	NGSWKAQJJWESNS-ZZXKWVIFSA-N	2.01733	0.0740741	102.881	5.76	-0.202219	0.168958	-6.08991	8.81345	145.189	4.5	0.914514	0.03	-13.2	5.74951	0.887898	-0.0026317	524	0.465452	-0.814306	1552.65	0.113313	186.983	0.657012	-0.421742	0.9696	0.54	36.04	10.2918	2.77203	496.108	-2.14578
FDB002594	637542	p-Coumaric acid	O=C(O)/C=C/c1ccc(O)cc1	NGSWKAQJJWESNS-ZZXKWVIFSA-N	2.01733	0.0740741	102.881	5.76	-0.202219	0.168958	-6.08991	8.81345	145.189	4.5	0.914514	0.03	-13.2	5.74951	0.887898	-0.0026317	524	0.465452	-0.814306	1552.65	0.113313	186.983	0.657012	-0.421742	0.9696	0.54	36.04	10.2918	2.77203	496.108	-2.14578
FDB002594	637542	trans-p-Coumaric acid	O=C(O)/C=C/c1ccc(O)cc1	NGSWKAQJJWESNS-ZZXKWVIFSA-N	2.01733	0.0740741	102.881	5.76	-0.202219	0.168958	-6.08991	8.81345	145.189	4.5	0.914514	0.03	-13.2	5.74951	0.887898	-0.0026317	524	0.465452	-0.814306	1552.65	0.113313	186.983	0.657012	-0.421742	0.9696	0.54	36.04	10.2918	2.77203	496.108	-2.14578
FDB002594	637542	Hydroxycinnamic acid	O=C(O)/C=C/c1ccc(O)cc1	NGSWKAQJJWESNS-ZZXKWVIFSA-N	2.01733	0.0740741	102.881	5.76	-0.202219	0.168958	-6.08991	8.81345	145.189	4.5	0.914514	0.03	-13.2	5.74951	0.887898	-0.0026317	524	0.465452	-0.814306	1552.65	0.113313	186.983	0.657012	-0.421742	0.9696	0.54	36.04	10.2918	2.77203	496.108	-2.14578
FDB002594	637542	4-coumarate	O=C(O)/C=C/c1ccc(O)cc1	NGSWKAQJJWESNS-ZZXKWVIFSA-N	2.01733	0.0740741	102.881	5.76	-0.202219	0.168958	-6.08991	8.81345	145.189	4.5	0.914514	0.03	-13.2	5.74951	0.887898	-0.0026317	524	0.465452	-0.814306	1552.65	0.113313	186.983	0.657012	-0.421742	0.9696	0.54	36.04	10.2918	2.77203	496.108	-2.14578
FDB002609	53398699	6''-Acetyldaidzin	CC(=O)OCC1OC(Oc2ccc3c(=O)c(-c4ccc(O)cc4)coc3c2)C(O)C(O)C1O	ZMOZJTDOTOZVRT-UHFFFAOYSA-N	2.69171	0.0897436	293.814	-31.9008	1.2033	0.0746008	-5.67357	25.8981	150.552	5.33577	1.13331	0.176478	-5.78512	34.5039	0.885169	0.0017404	1490	0.940541	-0.354084	10713.1	-0.0184457	290.201	1.84971	-1.22089	1.12389	0.679008	12.0248	7.35319	1.56836	23240451	-2.08903
FDB002632	21592420	Cyclomammeisin	CC(C)CC(=O)c1c2c(c3oc(=O)cc(-c4ccccc4)c3c1O)CC(C(C)(C)O)O2	PTQKDRQFGLKODH-UHFFFAOYSA-N	2.6704	0.0726496	73.9879	192.143	0.777162	-0.265371	-5.88038	24.6398	149.019	5.5298	1.72106	0.311419	9.41828	47.1883	0.762833	-0.00315439	1310	0.644181	-0.25572	7324.25	0.0880764	234.817	2.05621	-1.31124	1.09613	0.754078	-78.9581	0.616742	2.08365	8.15173e+06	-1.42512
FDB002635	21579161	Mammea A/AB cyclo F	CCC(C)C(=O)c1c2c(c3oc(=O)cc(-c4ccccc4)c3c1O)CC(C(C)(C)O)O2	AVIZABGQXBMRCJ-UHFFFAOYSA-N	2.63693	0.0811966	59.0981	139.795	-0.428524	-0.265695	-5.87766	24.4899	149.019	5.25	1.71993	0.344752	9.41828	40.7675	0.762833	-0.00274703	1310	0.644181	-0.665069	6888.89	0.0377586	232.512	1.99879	-0.921943	1.07131	0.754078	-34.6507	3.25063	2.10997	9.26842e+06	-3.95255
FDB002641	442820	Sayanedin	COc1ccc2c(=O)c(-c3ccc(O)c(OC)c3)coc2c1	JSDXTLJPMLRQOB-UHFFFAOYSA-N	2.75379	0.0915033	176.563	-43.2222	0.615814	0.014966	-5.24908	16.9871	150.042	4.64198	1.94415	0.333008	8.88889	11.1783	0.801208	0.00175004	946	1.10715	0.932957	4863.97	-0.11467	177.932	2.06032	-1.04228	0.978852	0.645062	-13.6667	2.59033	2.1973	124996	-1.53615
FDB002675	5281700	Tambulin	COc1ccc(-c2oc3c(OC)c(OC)cc(O)c3c(=O)c2O)cc1	KAPZSMYEZDLAFB-UHFFFAOYSA-N	2.79245	0.0911681	233.348	-4.70256	0.202053	-0.610938	-5.23547	19.0965	152.727	5.78218	0.373508	0.437337	4.4997	33.978	0.874124	0.00494118	1112	1.12467	-0.0863645	5513.53	-0.253073	183.854	2.23844	-1.19799	0.863025	0.694825	-81.887	-3.06406	2.3722	469921	-1.98638
FDB002700	736186	Isoferulic acid	COc1ccc(/C=C/C(=O)O)cc1O	QURCVMIEKCOAJU-HWKANZROSA-N	2.59442	0.0864198	136.118	-41	0.0609462	-0.013853	-5.84501	10.1872	151.334	3.40476	0.94742	0.177083	-9.5	5.74951	0.897513	0.00600854	626	0.798885	-0.682573	2146.56	-0.0252153	181.103	1.05855	-0.459033	0.905685	0.576389	4.625	-6.01339	2.91462	1277.44	-1.72176
FDB002704	5276616	8-Hydroxy-2-methoxy-6-methyl-1,4-naphthoquinone	COC1=CC(=O)c2cc(C)cc(O)c2C1=O	KDBWUCIHUALFON-UHFFFAOYSA-N	2.2257	0.0888889	118.885	20.8107	0.881217	-0.184259	-6.29671	12.2562	149.512	4.72549	0.792516	0.379575	-0.928994	28.4188	0.714223	-0.00297515	698	0.816357	-1.02065	1812.6	-0.16428	168.461	1.08109	-0.594127	0.900929	0.751479	-93.7633	-12.7487	2.70682	3945.87	-0.584535
FDB002708	3806	Juglone	O=C1C=CC(=O)c2c(O)cccc21	KQPYUDDGWXQXHS-UHFFFAOYSA-N	2.25356	0.1	61.5444	-30.6122	0.321698	-0.138704	-6.50896	10.0659	141.275	5	0.238611	0.196953	-5.87812	28.4429	0.667685	-0.00240736	558	0.585806	-0.709815	996.929	0.0297465	179.458	0.476659	-0.423977	0.989836	0.692521	-32.2355	-14.3773	2.75696	1095.97	-1.56111
FDB002710	237108	beta-Hydrojuglone	O=C1CCC(=O)c2c(O)cccc21	VYTBDSUNRJYVHL-UHFFFAOYSA-N	2.40107	0.1	84.909	-56.1429	0.385227	-0.0874537	-6.47359	10.0659	144.915	3.75758	0.463472	0.211503	-4.14059	35.7211	0.653058	-0.0021967	560	0.536474	-0.297454	999.067	-0.104943	155.601	0.452867	-0.399066	1.04608	0.680272	-36.5442	-18.5494	2.6952	1095.97	-1.36887
FDB002728	853433	Isoeugenol	C/C=C/c1ccc(O)c(OC)c1	BJIOGJUNALELMI-ONEGZZNKSA-N	3.53663	0.0888889	94.9458	-44.1111	-0.17711	0.171994	-5.19465	8.55423	153.076	1.38095	1.69769	0.270833	-0.666667	5.74951	0.915359	0.00764047	500	1.05141	0.677179	1277.66	-0.0852308	132.575	1.31339	-0.506248	0.845372	0.5	-40.3333	-10.844	3.04583	552.947	-2.01158
FDB002728	853433	(E)-Isoeugenol	C/C=C/c1ccc(O)c(OC)c1	BJIOGJUNALELMI-ONEGZZNKSA-N	3.53663	0.0888889	94.9458	-44.1111	-0.17711	0.171994	-5.19465	8.55423	153.076	1.38095	1.69769	0.270833	-0.666667	5.74951	0.915359	0.00764047	500	1.05141	0.677179	1277.66	-0.0852308	132.575	1.31339	-0.506248	0.845372	0.5	-40.3333	-10.844	3.04583	552.947	-2.01158
FDB002729	1549041	(Z)-Isoeugenol	C/C=C\c1ccc(O)c(OC)c1	BJIOGJUNALELMI-ARJAWSKDSA-N	3.4864	0.0888889	94.3571	-44.1111	-0.141946	0.171994	-5.19465	8.55423	153.076	1.38095	1.69769	0.270833	-0.666667	5.74951	0.915359	0.00764047	500	1.05141	0.677179	1040.31	-0.0110379	121.682	1.37471	-0.524151	0.845372	0.5	-40.3333	-10.844	3.04583	552.947	-1.57905
FDB002743	94378	[6]-Paradol	CCCCCCCC(=O)CCc1ccc(O)c(OC)c1	CZNLTCTYLMYLHL-UHFFFAOYSA-N	3.04093	0.0740741	126.018	-17.0284	0.0109026	0.137501	-5.43683	14.3205	153.951	1.42991	1.63148	0.142722	0.782609	5.74951	0.802561	0.00290252	830	0.831885	0.931996	3001.6	0.0112408	134.176	2.01	-0.393564	0.872759	0.41966	-11.9149	0.929122	2.26599	27641.2	-2.56913
FDB002752	96539	Gardenin B	COc1ccc(-c2cc(=O)c3c(O)c(OC)c(OC)c(OC)c3o2)cc1	LXEVSYZNYDZSOB-UHFFFAOYSA-N	2.702	0.0888889	142.773	-8.14876	0.412446	-0.365573	-5.44228	19.6942	154.962	5.2193	1.58879	0.465864	16.6942	33.9673	0.830863	0.00412846	1150	1.24787	0.921075	6153.07	-0.281545	160.178	2.99789	-1.27353	0.871152	0.671488	-152.521	-4.85868	2.34873	790683	-1.60024
FDB002844	11108126	Rutaretin	CC(C)(O)C1Cc2cc3ccc(=O)oc3c(O)c2O1	FVFQELHSZVFPDZ-UHFFFAOYSA-N	2.68406	0.0875421	150.091	32.8017	0.0658315	-0.18338	-5.67085	15.3214	149.673	4.15068	0.899906	0.260659	1.15702	17.082	0.839479	0.00824688	838	0.693081	0.102708	3059.04	-0.249198	176.786	0.985588	-0.565855	1.06796	0.817264	-4.04132	-2.83428	2.18024	23521.9	-1.20001
FDB002844	11108126	(S)-Rutaretin	CC(C)(O)C1Cc2cc3ccc(=O)oc3c(O)c2O1	FVFQELHSZVFPDZ-UHFFFAOYSA-N	2.68406	0.0875421	150.091	32.8017	0.0658315	-0.18338	-5.67085	15.3214	149.673	4.15068	0.899906	0.260659	1.15702	17.082	0.839479	0.00824688	838	0.693081	0.102708	3059.04	-0.249198	176.786	0.985588	-0.565855	1.06796	0.817264	-4.04132	-2.83428	2.18024	23521.9	-1.20001
FDB002845	11108126	Rutaretin	CC(C)(O)C1Cc2cc3ccc(=O)oc3c(O)c2O1	FVFQELHSZVFPDZ-UHFFFAOYSA-N	2.68406	0.0875421	150.091	32.8017	0.0658315	-0.18338	-5.67085	15.3214	149.673	4.15068	0.899906	0.260659	1.15702	17.082	0.839479	0.00824688	838	0.693081	0.102708	3059.04	-0.249198	176.786	0.985588	-0.565855	1.06796	0.817264	-4.04132	-2.83428	2.18024	23521.9	-1.20001
FDB002845	11108126	(S)-Rutaretin	CC(C)(O)C1Cc2cc3ccc(=O)oc3c(O)c2O1	FVFQELHSZVFPDZ-UHFFFAOYSA-N	2.68406	0.0875421	150.091	32.8017	0.0658315	-0.18338	-5.67085	15.3214	149.673	4.15068	0.899906	0.260659	1.15702	17.082	0.839479	0.00824688	838	0.693081	0.102708	3059.04	-0.249198	176.786	0.985588	-0.565855	1.06796	0.817264	-4.04132	-2.83428	2.18024	23521.9	-1.20001
FDB004005	5376586	Xanthoxotin	COc1cc2[nH]c3ccccc3c(=O)c2c(O)c1OC	CYPILPIHKOUTNO-UHFFFAOYSA-N	2.90598	0.0833333	122.051	-34.1726	0.566084	-0.214025	-5.19465	15.492	151.377	4.52564	0.303764	0.417237	4.33517	22.314	0.841236	0.00195856	858	1.05543	0.303764	3063.66	-0.254872	143.62	1.76338	-1.10418	0.779783	0.683196	-136.08	-7.13288	2.55752	45919.6	-1.55364
FDB004146	637542	p-Coumaric acid	O=C(O)/C=C/c1ccc(O)cc1	NGSWKAQJJWESNS-ZZXKWVIFSA-N	2.01733	0.0740741	102.881	5.76	-0.202219	0.168958	-6.08991	8.81345	145.189	4.5	0.914514	0.03	-13.2	5.74951	0.887898	-0.0026317	524	0.465452	-0.814306	1552.65	0.113313	186.983	0.657012	-0.421742	0.9696	0.54	36.04	10.2918	2.77203	496.108	-2.14578
FDB004146	637542	trans-p-Coumaric acid	O=C(O)/C=C/c1ccc(O)cc1	NGSWKAQJJWESNS-ZZXKWVIFSA-N	2.01733	0.0740741	102.881	5.76	-0.202219	0.168958	-6.08991	8.81345	145.189	4.5	0.914514	0.03	-13.2	5.74951	0.887898	-0.0026317	524	0.465452	-0.814306	1552.65	0.113313	186.983	0.657012	-0.421742	0.9696	0.54	36.04	10.2918	2.77203	496.108	-2.14578
FDB004146	637542	Hydroxycinnamic acid	O=C(O)/C=C/c1ccc(O)cc1	NGSWKAQJJWESNS-ZZXKWVIFSA-N	2.01733	0.0740741	102.881	5.76	-0.202219	0.168958	-6.08991	8.81345	145.189	4.5	0.914514	0.03	-13.2	5.74951	0.887898	-0.0026317	524	0.465452	-0.814306	1552.65	0.113313	186.983	0.657012	-0.421742	0.9696	0.54	36.04	10.2918	2.77203	496.108	-2.14578
FDB004146	637542	4-coumarate	O=C(O)/C=C/c1ccc(O)cc1	NGSWKAQJJWESNS-ZZXKWVIFSA-N	2.01733	0.0740741	102.881	5.76	-0.202219	0.168958	-6.08991	8.81345	145.189	4.5	0.914514	0.03	-13.2	5.74951	0.887898	-0.0026317	524	0.465452	-0.814306	1552.65	0.113313	186.983	0.657012	-0.421742	0.9696	0.54	36.04	10.2918	2.77203	496.108	-2.14578
FDB004214	7266	Diaminopropane	Nc1ccc(O)c(N)c1	XIWMTQIUUWJNRP-UHFFFAOYSA-N	3.92744	0.111111	93.5881	-26.7336	-0.335571	0.0733333	-4.50621	6.65169	151.051	0.75	0.948611	0.204152	-17.2941	5.74951	1.32025	0.00489459	386	0.580209	0.0733333	538.793	0.0128415	119.192	0.977086	-0.472255	0.969199	0.602076	8.68858	3.15734	3.17168	104.201	-2.24968
FDB004551	10687	o-Xylenol	Cc1cccc(O)c1C	QWBBPBRQALCEIZ-UHFFFAOYSA-N	2.39613	0.12963	51.8707	-49.2355	-0.0294261	0.384259	-5.68446	6.61125	150.798	0	2.48843	0.288089	-4.94737	0	0.981308	0.000864228	362	0.544739	0.384259	507.113	0.125146	118.642	0.777852	-0.408935	1.0015	0.565097	13.3407	10.9829	3.24783	109.738	-1.7519
FDB004692	42759	Vanillyl octanamide	CCCCCCCCN=C(O)c1ccc(O)c(OC)c1	CMUQEPIYTHQKDV-UHFFFAOYSA-N	2.56786	0.0833333	159.131	-3.22074	1.59647	0.0555316	-5.6899	14.28	156.215	2.0101	0.953169	0.177778	-1.64444	11.6473	0.943804	0.00336044	842	0.838289	0.389489	6637.77	0.0697306	151.904	1.99816	-0.492831	0.713861	0.424691	19.0622	-0.826052	2.40472	28393.1	0.171186
FDB005139	5320206	Nordentatin	C=CC(C)(C)c1c(O)c2c(c3ccc(=O)oc13)OC(C)(C)C=C2	FREXEHTVBRSRGJ-UHFFFAOYSA-N	2.43401	0.1	58.0479	59.8296	0.961764	0.0541667	-5.53207	18.2279	149.416	3.68548	1.70682	0.385998	11.9924	5.74951	0.76865	-0.00394394	960	0.625078	0.579502	3468.54	-0.298642	158.818	1.82124	-0.730468	1.18317	0.838291	-135.19	0.343599	2.5124	108255	-0.726535
FDB005153	12769	2,3,5-Trimethylphenol	Cc1cc(C)c(C)c(O)c1	OGRAOKJKVGDSFR-UHFFFAOYSA-N	2.81814	0.111111	53.6683	-59.9421	0.121366	0.400463	-5.61915	7.42775	152.33	0.0222222	3.64	0.31405	-4.72727	0	0.990769	-3.72e-05	400	0.521871	0.400463	683.038	0.135195	120.815	1.02155	-0.421475	1.02859	0.61157	-27.1405	-7.24958	3.31053	153.182	-1.41207
FDB005154	6997	2-Ethylphenol	CCc1ccccc1O	IXQGCWUGDFDQMF-UHFFFAOYSA-N	1.9773	0.10101	38.9068	-51.8449	-0.493899	0.402778	-5.7797	6.43291	149.596	0.1	1.41435	0.210526	-4.94737	0	0.981308	0.00111741	362	0.591137	0.402778	502.961	0.114441	109.821	0.931997	-0.367894	0.884579	0.459834	-14.374	-5.56052	3.00652	130.651	-2.30672
FDB005199	69894	Isoscopoletin	COc1cc2oc(=O)ccc2cc1O	SYTYLPHCLSSCOJ-UHFFFAOYSA-N	2.67919	0.0846561	109.581	-39.9835	0.0893832	0.0220824	-5.60827	10.7445	150.615	4.51351	0.306203	0.248293	0.842975	11.499	0.825057	0.00331755	624	0.879377	0.306203	1495.5	-0.210969	143.659	1.15772	-0.608175	1.04083	0.652893	4.55372	-5.41653	2.7973	1802.14	-1.58557
FDB005302	7465	p-Isopropylphenol	CC(C)c1ccc(O)cc1	YQUQWHNMBPIWGK-UHFFFAOYSA-N	1.59343	0.102564	59.6544	-17.6116	-0.34434	0.337407	-5.68174	7.3588	150.463	0.589744	1.59926	0.181818	-4.72727	0	0.990769	-0.000453804	400	0.579501	0.87963	733.81	0.114102	116.216	0.913696	-0.406944	0.972897	0.520661	5.52066	-1.51761	2.89376	180.913	-2.1552
FDB005401	442508	Aucaparin	COc1cc(-c2ccccc2)cc(OC)c1O	KCKBEANTNJGRCV-UHFFFAOYSA-N	3.02769	0.0833333	78.1226	-35.7981	0.120919	0.0228529	-5.24908	12.716	151.369	3.01449	2.82156	0.322223	6.64932	5.74951	0.874411	0.00833796	710	1.22085	0.83434	2368.1	0.00560463	145.674	1.74716	-1.03907	0.719354	0.559834	-58.0354	-1.75411	2.55969	9495.39	-1.70176
FDB005571	515717	Glutamyltyrosine	N[C@@H](CCC(=O)O)C(O)=N[C@@H](Cc1ccc(O)cc1)C(=O)O	YSWHPLCDIMUKFE-QWRGUYRKSA-N	2.38481	0.091954	230.035	-43.65	-0.879553	0.0533948	-6.28583	16.2412	153.297	4.87778	0.6653	0.0875	-29.1	25.012	0.971447	0.00251335	1004	0.476801	-2.84974	2891.93	-0.107803	236.543	0.826505	-0.253898	0.934141	0.5975	67.3	4.84799	2.77184	49187.1	-4.3043
FDB005737	15782	Propiovanillone	CCC(=O)c1ccc(O)c(OC)c1	FBGXENQFSMMBNY-UHFFFAOYSA-N	2.88108	0.117647	104.009	-80.5024	0.374454	0.0510676	-5.84228	9.33029	153.866	2.47826	0.950558	0.2992	-1.36	11.5328	0.788666	0.0083904	564	0.887638	0.423845	1446.36	-0.0882011	133.887	1.36237	-0.36649	0.965862	0.5696	-11.7824	-9.52349	3.0586	875.359	-1.22911
FDB005824	69600	2-Hydroxy-4-methoxybenzaldehyde	COc1ccc(C=O)c(O)c1	WZUODJNEIXSNEU-UHFFFAOYSA-N	1.24322	0.0952381	94.6005	-7.01939	-0.017712	-0.0561574	-6.15249	7.84712	152.701	1.75862	0.74838	0.254848	-2.84211	11.313	0.808874	-0.00590811	488	1.04649	0.47912	920.434	-0.0624187	123.1	1.05217	-0.480557	1.01297	0.559557	-1.81994	6.39509	3.08611	338.884	-1.50487
FDB005841	7005	Naphthalen-1-ol	Oc1cccc2ccccc12	KJCVRFUGPWSIIH-UHFFFAOYSA-N	2.51859	0.0833333	60.0293	-32	-0.162522	0.350093	-5.43139	8.51379	141.247	1.22222	0.350093	0.183934	-2	0	0.924023	0.000827387	432	0.601531	0.350093	709.332	0.07126	147.745	0.943885	-0.659578	0.890625	0.531856	-15	-7.85541	2.91316	505.764	-2.38455
FDB005844	10205	Plumbagin	CC1=CC(=O)c2c(O)cccc2C1=O	VCMMXZQDRFWYSE-UHFFFAOYSA-N	2.33656	0.10101	86.9915	-50.1736	0.538591	-0.13463	-6.47359	10.842	144.351	4.16667	0.266389	0.315487	-4.52066	28.4429	0.65576	-0.00182233	596	0.542491	-0.643241	1215.65	-0.0507318	179.432	0.457922	-0.507614	0.924473	0.743802	-74.9256	-20.0064	2.75099	1608.84	-1.00376
FDB005846	348162	Sakuranin	COc1cc2c(c(OC3OC(CO)C(O)C(O)C3O)c1)C(=O)CC(c1ccc(O)cc1)O2	NEPMMBQHELYZIW-UHFFFAOYSA-N	2.67564	0.0827887	303.39	24.2194	0.139203	-0.00200397	-5.97834	24.9722	151.851	4.84	1.39405	0.22075	-8.29082	35.0161	0.936857	-0.000760288	1456	1.0394	0.290127	9850.11	-0.34867	253.845	2.55556	-1.26905	1.0761	0.682398	-8.82653	5.0712	1.655	1.52142e+07	-3.53715
FDB006051	5321954	Acacetin 7-glucoside	COc1ccc(-c2cc(=O)c3c(O)cc(O[C@@H]4O[C@H](CO)[C@@H](O)[C@H](O)[C@H]4O)cc3o2)cc1	NLZCOTZRUWYPTP-MIUGBVLSSA-N	2.68009	0.0827887	277.239	5.22222	0.612815	-0.419332	-5.92664	24.9722	151.106	4.89781	1.02344	0.229442	-11.6667	22.479	0.947532	-0.000841019	1454	1.03909	0.42201	12175	-0.447076	272.72	2.60099	-1.29203	1.07284	0.689986	-15.7778	3.4817	1.69354	1.51889e+07	-3.00077
FDB006127	5321000	Rotundifoline	CC[C@H]1CN2CCC3(C(O)=Nc4cccc(O)c43)C2C[C@@H]1/C(=C\OC)C(=O)OC	IXWWTVSMMIIIFZ-LWWKTLCYSA-N	2.74131	0.101852	128.15	-56.4524	-0.492256	0.159204	-5.28445	22.5281	154.718	2.73684	1.48622	0.406571	19.8301	35.4942	0.828458	-0.0023228	1238	0.860447	0.0401745	4536.34	0.0483207	183.243	1.62235	-0.259544	0.675554	0.693136	-151.392	-5.9096	1.7717	4.94587e+06	-2.69938
FDB006184	161271	Salvigenin	COc1ccc(-c2cc(=O)c3c(O)c(OC)c(OC)cc3o2)cc1	QCDYOIZVELGOLZ-UHFFFAOYSA-N	2.61232	0.0840841	147.645	-19.67	0.286625	-0.303814	-5.61643	18.3609	152.715	4.70103	1.85249	0.394762	12.78	33.6466	0.817705	-0.000557172	1048	1.17665	1.14039	5810.45	-0.216305	166.54	2.59078	-1.32732	1.01848	0.66	-63.57	-3.74523	2.23956	308344	-1.8294
FDB006231	439280	5-Hydroxy-L-tryptophan	N[C@@H](Cc1c[nH]c2ccc(O)cc12)C(=O)O	LDCYZAJDBXYCGN-VIFPVBQESA-N	2.70167	0.0925926	142.02	-44.3673	-0.528265	0.150228	-5.2137	12.3371	150.355	4.10909	0.942636	0.184201	-16.6939	12.1703	1.01159	0.00310758	698	0.53853	-0.882639	1798.1	0.206168	164.479	0.821315	-0.476208	0.854535	0.658163	39.2653	-0.0640044	2.37484	5230.2	-2.25238
FDB006364	247477	4,5-Dimethyl-2-ethylphenol	CCc1cc(C)c(C)cc1O	ZUDAICPAUJSPHK-UHFFFAOYSA-N	3.07278	0.118519	40.603	-63.7328	-0.0487195	0.426481	-5.47221	8.02546	152.567	0.210526	3.86394	0.3152	-4.56	0	1.0013	8.6e-05	438	0.545954	0.426481	865.532	0.0521594	115.124	0.950538	-0.407187	0.935149	0.5664	-40.5312	-2.63027	3.20583	281.206	-1.5049
FDB006781	5756	Estriol	C[C@]12CC[C@@H]3c4ccc(O)cc4CC[C@H]3[C@@H]1C[C@@H](O)[C@@H]2O	PROQIPRRNZUXQM-ZXXIGWHRSA-N	2.4159	0.111111	125.632	-78.1644	2.04598	0.360702	-5.64092	17.1322	147.502	1.27933	3.04212	0.289167	4.45333	5.41499	0.957424	0.00114479	864	0.666315	1.87526	3708.75	0.077484	158.5	0.913428	-0.42981	0.786907	0.728889	12.7156	-0.313723	1.71027	89570.1	-0.950052
FDB006855	5316606	Desoxyrhaponticin	COc1ccc(/C=C/c2cc(O)cc(O[C@@H]3O[C@H](CO)[C@@H](O)[C@H](O)[C@H]3O)c2)cc1	MFMQRDLLSRLUJY-DXKBKAGUSA-N	2.71205	0.0723514	247.91	-17.7889	0.421795	-0.0680819	-5.47765	22.1961	151.576	3.82031	2.4082	0.176362	-10.9028	11.499	0.98571	0.00251584	1292	1.07636	0.861021	12239.1	-0.461069	285.457	2.45887	-1.32148	1.03175	0.612318	-12.629	4.08286	1.74995	3.01185e+06	-3.19219
FDB006911	5281601	4'-Methylgenkwanin	COc1ccc(-c2cc(=O)c3c(O)cc(OC)cc3o2)cc1	LZERJKGWTQYMBB-UHFFFAOYSA-N	2.43197	0.0718954	165.397	27.5556	-0.111957	-0.16261	-5.67629	17.0276	149.952	4.4125	2.11623	0.306693	8.88889	22.1475	0.801208	-0.00933145	946	1.07957	1.37816	4988.88	-0.0695858	166.478	2.07997	-1.20612	1.21142	0.645062	-11.7778	1.94489	2.20357	119221	-2.71127
FDB006937	10698	Mesity alcohol	Cc1cc(C)c(O)c(C)c1	BPRYUXCVCCNUFE-UHFFFAOYSA-N	3.47865	0.111111	41.8027	-83.0331	0.137007	0.421852	-5.46677	7.42775	152.33	0.128205	3.53556	0.31405	-4.72727	0	0.990769	0.00210895	400	0.521871	0.421852	680.745	0.0289277	115.637	0.954325	-0.474591	0.941914	0.61157	-4.29752	-33.2324	3.31053	153.182	-1.50543
FDB006937	10698	2,4,6-Trimethylphenol	Cc1cc(C)c(O)c(C)c1	BPRYUXCVCCNUFE-UHFFFAOYSA-N	3.47865	0.111111	41.8027	-83.0331	0.137007	0.421852	-5.46677	7.42775	152.33	0.128205	3.53556	0.31405	-4.72727	0	0.990769	0.00210895	400	0.521871	0.421852	680.745	0.0289277	115.637	0.954325	-0.474591	0.941914	0.61157	-4.29752	-33.2324	3.31053	153.182	-1.50543
FDB007010	5321088	Salviol	CC(C)c1cc2c(cc1O)[C@@]1(C)CC(O)CC(C)(C)C1CC2	PRYXPGFZVGZNBL-FPMRRHDISA-N	2.83446	0.11396	52.6539	-50.3536	0.95178	0.424532	-5.5348	17.5787	150.388	1.07477	4.13198	0.361111	6.99704	16.9339	0.992778	-0.000436163	878	0.635542	1.3314	3020.5	0.129559	129.259	1.45472	-0.274675	0.939544	0.75	-90.5473	-11.9215	2.13468	60473.5	-1.42302
FDB007113	134162	Isodityrosine	NC(Cc1ccc(O)c(Oc2ccc(C[C@H](N)C(=O)O)cc2)c1)C(=O)O	FWZXNPNHUWFOCM-LSLKUGRBSA-N	2.67431	0.0840841	237.163	-71.017	-0.75828	-0.102201	-5.98106	19.7363	150.127	4.37	1.82568	0.132768	-24.0699	24.3407	0.961671	0.00695946	1150	0.554853	-1.70865	4942.88	0.106629	249.272	1.7482	-0.700194	0.889153	0.62949	28.0491	3.47737	2.0977	452294	-4.35908
FDB007241	7948	3,5-Dimethylphenol	Cc1cc(C)cc(O)c1	TUAMRELNJMMDMT-UHFFFAOYSA-N	2.00194	0.0555556	55.0334	-25.5512	-0.057821	0.354167	-5.75521	6.69213	150.798	0	2.5625	0.182825	-4.94737	0	0.981308	-0.00212762	362	0.544739	0.354167	562.151	0.139808	117.863	1.11269	-0.358762	1.14761	0.565097	-45.1413	-44.1486	3.16567	85.7569	-1.52594
FDB007331	6989	Thymunic acid	Cc1ccc(C(C)C)c(O)c1	MGSRCZKZVOBKFT-UHFFFAOYSA-N	2.44969	0.103704	47.0287	-49.4176	-0.099602	0.416667	-5.63548	8.13485	151.828	0.215686	2.54398	0.2576	-4.56	0	1.0013	-8.36e-05	438	0.559527	0.81537	838.815	0.100431	113.992	1.19545	-0.515226	0.915253	0.5664	-66.7216	-13.818	3.09272	252.107	-1.83311
FDB007331	6989	2-Isopropyl-5-methylphenol	Cc1ccc(C(C)C)c(O)c1	MGSRCZKZVOBKFT-UHFFFAOYSA-N	2.44969	0.103704	47.0287	-49.4176	-0.099602	0.416667	-5.63548	8.13485	151.828	0.215686	2.54398	0.2576	-4.56	0	1.0013	-8.36e-05	438	0.559527	0.81537	838.815	0.100431	113.992	1.19545	-0.515226	0.915253	0.5664	-66.7216	-13.818	3.09272	252.107	-1.83311
FDB007473	5320351	Artemetin	COc1ccc(-c2oc3cc(OC)c(OC)c(O)c3c(=O)c2OC)cc1OC	RIGYMJVFEJNCKD-UHFFFAOYSA-N	2.6943	0.0930233	170.495	-51.8125	0.72378	-0.386332	-5.39602	21.068	156.825	5.22481	1.48612	0.504444	20.625	39.7275	0.841647	0.00814839	1252	1.30246	0.955771	7082.36	-0.328929	147.184	2.74301	-1.64383	0.849015	0.680556	-171.438	-5.53856	2.37161	1.96595e+06	-0.644813
FDB007473	5320351	Artemitin	COc1ccc(-c2oc3cc(OC)c(OC)c(O)c3c(=O)c2OC)cc1OC	RIGYMJVFEJNCKD-UHFFFAOYSA-N	2.6943	0.0930233	170.495	-51.8125	0.72378	-0.386332	-5.39602	21.068	156.825	5.22481	1.48612	0.504444	20.625	39.7275	0.841647	0.00814839	1252	1.30246	0.955771	7082.36	-0.328929	147.184	2.74301	-1.64383	0.849015	0.680556	-171.438	-5.53856	2.37161	1.96595e+06	-0.644813
FDB007616	5319874	(S)-(+)-1-(p-Hydroxy-trans-cinnamoyl)-glycerol	O=C(/C=C/c1ccc(O)cc1)OCC(O)CO	YUQSZTOOHLGKGG-ZZXKWVIFSA-N	2.31478	0.0846561	156.667	-14.23	-0.35423	0.148884	-5.97562	12.349	151.94	4.84783	0.88727	0.0551509	-14.5161	12.3564	0.93527	0.00412087	766	0.899818	-0.457065	3959.66	-0.064075	210.904	1.13351	-0.324538	0.982298	0.505723	39.1915	5.18108	2.42378	6076.56	-2.90608
FDB007712	5318274	1-(4-Hydroxy-3-methoxyphenyl)-3,5-diacetoxyoctane	CCCC(CC(CCc1ccc(O)c(OC)c1)OC(C)=O)OC(C)=O	AUBPDZJRJKZQEX-UHFFFAOYSA-N	3.1376	0.0625	195.702	-71.3414	0.416165	0.0839389	-5.22459	18.1842	156.253	2.06081	1.45583	0.161979	9.32075	29.8961	0.765186	0.000296685	1096	0.790854	-0.193871	4008.45	-0.175798	147.55	2.40276	-0.44955	1.32371	0.51335	-82.4048	-5.38801	2.7393	210532	-2.2669
FDB007772	11152	[8]-Shogaol	CCCCCC=CC(=O)CCc1ccc(O)c(OC)c1	OQWKEEOHDMUXEO-UHFFFAOYSA-N	3.2924	0.0740741	104.716	-25.4773	-0.504966	0.123515	-5.38785	14.3205	153.189	1.74737	1.56559	0.14876	0.363636	11.5328	0.796753	0.00334588	828	0.850143	0.719438	2637.87	-0.0501812	141.239	2.24128	-0.593818	0.840104	0.429752	-21.6012	0.233841	2.36894	27641.2	-3.84811
FDB007772	11152	cis-[6]-Shogaol	CCCCCC=CC(=O)CCc1ccc(O)c(OC)c1	OQWKEEOHDMUXEO-UHFFFAOYSA-N	3.2924	0.0740741	104.716	-25.4773	-0.504966	0.123515	-5.38785	14.3205	153.189	1.74737	1.56559	0.14876	0.363636	11.5328	0.796753	0.00334588	828	0.850143	0.719438	2637.87	-0.0501812	141.239	2.24128	-0.593818	0.840104	0.429752	-21.6012	0.233841	2.36894	27641.2	-3.84811
FDB007772	11152	[6]-Shogaol	CCCCCC=CC(=O)CCc1ccc(O)c(OC)c1	OQWKEEOHDMUXEO-UHFFFAOYSA-N	3.2924	0.0740741	104.716	-25.4773	-0.504966	0.123515	-5.38785	14.3205	153.189	1.74737	1.56559	0.14876	0.363636	11.5328	0.796753	0.00334588	828	0.850143	0.719438	2637.87	-0.0501812	141.239	2.24128	-0.593818	0.840104	0.429752	-21.6012	0.233841	2.36894	27641.2	-3.84811
FDB007772	11152	1-(3,4-Dimethoxyphenyl)-4-decen-3-one	CCCCCC=CC(=O)CCc1ccc(O)c(OC)c1	OQWKEEOHDMUXEO-UHFFFAOYSA-N	3.2924	0.0740741	104.716	-25.4773	-0.504966	0.123515	-5.38785	14.3205	153.189	1.74737	1.56559	0.14876	0.363636	11.5328	0.796753	0.00334588	828	0.850143	0.719438	2637.87	-0.0501812	141.239	2.24128	-0.593818	0.840104	0.429752	-21.6012	0.233841	2.36894	27641.2	-3.84811
FDB007773	24826452	[9]-Gingerol	CCCCCCCCC(O)CC(=O)CCc1ccc(O)c(OC)c1	POEQJXMZRAIOBX-UHFFFAOYSA-N	3.05396	0.0689655	153.765	9.81633	-0.59715	0.0990143	-5.39058	17.2583	153.964	1.3741	1.46612	0.119898	-3.71429	17.9536	0.860929	0.0015909	1008	0.833139	0.602331	5374.67	-0.118933	169.552	2.05753	-0.362675	0.948513	0.423469	-26.6531	0.0557108	2.2076	174661	-4.87708
FDB007788	11152	[8]-Shogaol	CCCCCC=CC(=O)CCc1ccc(O)c(OC)c1	OQWKEEOHDMUXEO-UHFFFAOYSA-N	3.2924	0.0740741	104.716	-25.4773	-0.504966	0.123515	-5.38785	14.3205	153.189	1.74737	1.56559	0.14876	0.363636	11.5328	0.796753	0.00334588	828	0.850143	0.719438	2637.87	-0.0501812	141.239	2.24128	-0.593818	0.840104	0.429752	-21.6012	0.233841	2.36894	27641.2	-3.84811
FDB007788	11152	cis-[6]-Shogaol	CCCCCC=CC(=O)CCc1ccc(O)c(OC)c1	OQWKEEOHDMUXEO-UHFFFAOYSA-N	3.2924	0.0740741	104.716	-25.4773	-0.504966	0.123515	-5.38785	14.3205	153.189	1.74737	1.56559	0.14876	0.363636	11.5328	0.796753	0.00334588	828	0.850143	0.719438	2637.87	-0.0501812	141.239	2.24128	-0.593818	0.840104	0.429752	-21.6012	0.233841	2.36894	27641.2	-3.84811
FDB007788	11152	[6]-Shogaol	CCCCCC=CC(=O)CCc1ccc(O)c(OC)c1	OQWKEEOHDMUXEO-UHFFFAOYSA-N	3.2924	0.0740741	104.716	-25.4773	-0.504966	0.123515	-5.38785	14.3205	153.189	1.74737	1.56559	0.14876	0.363636	11.5328	0.796753	0.00334588	828	0.850143	0.719438	2637.87	-0.0501812	141.239	2.24128	-0.593818	0.840104	0.429752	-21.6012	0.233841	2.36894	27641.2	-3.84811
FDB007788	11152	1-(3,4-Dimethoxyphenyl)-4-decen-3-one	CCCCCC=CC(=O)CCc1ccc(O)c(OC)c1	OQWKEEOHDMUXEO-UHFFFAOYSA-N	3.2924	0.0740741	104.716	-25.4773	-0.504966	0.123515	-5.38785	14.3205	153.189	1.74737	1.56559	0.14876	0.363636	11.5328	0.796753	0.00334588	828	0.850143	0.719438	2637.87	-0.0501812	141.239	2.24128	-0.593818	0.840104	0.429752	-21.6012	0.233841	2.36894	27641.2	-3.84811
FDB007789	6442560	cis-[8]-Shogaol	CCCCCCC/C=C/C(=O)CCc1ccc(O)c(OC)c1	LGZSMXJRMTYABD-MDZDMXLPSA-N	3.1828	0.0683761	123.053	-15.9392	-0.745171	0.125505	-5.38513	15.7347	153.303	1.54867	1.57322	0.1312	0.72	11.5328	0.805947	0.00283176	904	0.848125	0.730292	3856.86	-0.127515	151.703	2.36139	-0.406737	0.811427	0.4064	-12.2288	0.392739	2.24957	74441.3	-4.5285
FDB007957	5318356	7-Demethyltangeretin	COc1ccc(-c2cc(=O)c3c(OC)c(OC)c(O)c(OC)c3o2)cc1	IPCCBZZCWJJFIF-UHFFFAOYSA-N	2.686	0.0888889	156.782	-4.42149	0.427322	-0.310758	-5.36064	19.6942	154.962	5.30702	1.42258	0.465864	16.6942	39.3961	0.830863	0.0043935	1150	1.24787	0.754871	6195.03	-0.286265	160.18	2.62663	-1.46709	0.871152	0.671488	-126.612	-5.9256	2.35365	790048	-0.881496
FDB008279	54680478	Bisnoryangonin	O=c1cc(O)cc(/C=C/c2ccc(O)cc2)o1	ORVQWHLMVLOZPX-ZZXKWVIFSA-N	2.59377	0.0555556	137.818	33.1852	-0.20048	-0.132772	-5.53207	13.0561	144.531	4.36585	1.16158	0.0520772	-8.24691	17.2593	0.868812	-0.00918128	734	0.612306	0.32011	3440.07	-0.00521167	215.068	1.16933	-0.717468	1.16337	0.578875	-6.23457	5.24009	2.25288	7380.19	-2.71516
FDB008333	21126389	Armillarilin	COc1cc(C)c(C(=O)OC2CC3(C)C4CC(C)(C)CC4(O)C=C(C=O)C23O)c(O)c1	JGQMXVRWAOSIBE-UHFFFAOYSA-N	2.62647	0.115152	166.493	50.0564	0.891633	-0.279963	-6.09807	24.7019	150.913	2.89623	0.585385	0.436047	7.2072	28.219	0.802785	-0.00157714	1342	0.717512	-0.92466	7330.42	-0.143009	203.007	1.50857	-0.523071	0.900386	0.894383	-169.718	-5.39792	1.67231	4.49027e+06	-1.74795
FDB008334	21126387	Armillarinin	COc1cc(O)c(C(=O)OC2CC3(C)C4CC(C)(C)CC4(O)C=C(C=O)C23O)c(C)c1Cl	XOGUZUVXPLTDMB-UHFFFAOYSA-N	2.68224	0.122807	164.209	53.8765	1.33807	-0.356908	-6.03004	25.4375	150.791	2.97275	0.181715	0.456715	1.28191	50.9754	0.79925	-0.000980959	1630	0.714535	-1.29048	8313.91	-0.235676	234.09	1.09837	-0.645734	0.873301	0.923408	-167.275	-6.52485	1.6892	6.92459e+06	-1.32297
FDB008367	146167	Danielone	COc1cc(C(=O)CO)cc(OC)c1O	ZTBAPEIDNUHRNC-UHFFFAOYSA-N	2.82309	0.111111	142.402	-53.3032	0.604024	-0.171769	-5.81235	10.7041	157.575	3.68966	0.315546	0.366255	-5.18519	22.812	0.904069	0.0150207	692	1.16956	-0.376491	1885.27	-0.215854	151.614	1.58599	-0.429677	0.81338	0.617284	-40.3567	-4.51519	3.26221	2256.33	-0.575561
FDB008472	5614	Malonoben	CC(C)(C)c1cc(C=C(C#N)C#N)cc(C(C)(C)C)c1O	MZOPWQKISXCCTP-UHFFFAOYSA-N	2.16371	0.0972222	17.3906	36.0103	1.19718	0.294088	-6.30216	15.708	151.211	2.05833	2.6909	0.314765	-5.06977	16.4031	0.806417	-0.000537748	832	0.433172	0.294088	3202.96	0.0539793	200.626	0.617354	-0.426635	0.749674	0.761493	-167.133	-4.00944	3.68852	20061.7	-0.564106
FDB008710	62348	4-Hydroxy-3-methoxybenzenemethanol	COc1cc(CO)ccc1O	ZENOXNGFMSCLLL-UHFFFAOYSA-N	3.37031	0.0952381	109.881	-47.0181	-0.0293631	0.0876852	-5.46132	7.84712	154.687	1.85714	1.19528	0.260771	-7.42857	12.3564	0.989011	0.01063	490	1.115	0.47338	890.977	-0.0447481	125.207	1.31265	-0.457157	0.762301	0.535147	-25.1587	-4.96943	3.02154	343.176	-1.69663
FDB008729	6943	2-Isopropylphenol	CC(C)c1ccccc1O	CRBJBYGJVIBWIY-UHFFFAOYSA-N	2.05389	0.102564	45.2215	-48.3388	-0.344393	0.400463	-5.77698	7.31836	150.463	0.142857	1.41667	0.227273	-4.72727	0	0.990769	0.000543516	400	0.579501	0.804352	609.01	0.0844452	112.738	0.908944	-0.500605	0.874599	0.520661	-44.0826	-14.8394	3.03133	182.238	-2.41431
FDB008752	6929	2,6-Di-tert-butyl-4-hydroxymethylphenol	CC(C)(C)c1cc(CO)cc(C(C)(C)C)c1O	HNURKXXMYARGAY-UHFFFAOYSA-N	3.11943	0.106996	17.2594	-20.9244	1.24431	0.363148	-5.6518	12.8796	153.623	1.07826	3.01648	0.317073	-8.68293	17.4369	1.02564	0.000499195	692	0.673265	0.363148	2017.02	0.0256839	128.569	0.729535	-0.484228	0.711854	0.730518	-174.965	-7.15721	3.53275	2889.66	-0.711989
FDB008785	335	2-Methylphenol	Cc1ccccc1O	QWVGKYWNOKOFNN-UHFFFAOYSA-N	1.80983	0.111111	42.3303	-34.8125	-0.225726	0.368056	-5.76881	5.83519	148.531	0	1.29167	0.1875	-5.25	0	0.974178	0.00163722	324	0.578404	0.368056	381.212	0.0506673	112.439	0.727407	-0.409419	1.00696	0.5	18.2812	17.5525	3.13486	72.4953	-1.76268
FDB008788	342	3-Methylphenol	Cc1cccc(O)c1	RLSSMJSEOOYNOY-UHFFFAOYSA-N	1.74636	0.0666667	53.6276	-10.3125	-0.241396	0.337963	-5.77153	5.87563	148.531	0	1.42593	0.125	-5.25	0	0.974178	-0.00150526	324	0.578404	0.337963	414.709	0.132031	117.777	0.875477	-0.34912	1.13324	0.5	-15.6406	-9.29295	3.07766	64.0525	-1.73974
FDB008789	2879	4-Methylphenol	Cc1ccc(O)cc1	IWDCLRJOBJJRNH-UHFFFAOYSA-N	1.66422	0.0888889	53.5875	-2.8125	-0.269284	0.329259	-5.65997	5.87563	148.531	0.333333	1.49852	0.125	-5.25	0	0.974178	-0.0011174	324	0.578404	0.329259	432.303	0.147059	118.063	0.912667	-0.352175	1.13324	0.5	8.85938	20.018	3.03246	70.7989	-1.81928
FDB008859	17739	2-Methoxy-4-propylphenol	CCCc1ccc(O)c(OC)c1	PXIKRTCSSLJURC-UHFFFAOYSA-N	3.47283	0.0888889	92.7257	-45.2485	-0.345215	0.205882	-5.29261	8.55423	154.528	0.857143	1.96338	0.248521	0.153846	5.74951	0.916542	0.0064824	502	0.987991	0.762318	1084.08	-0.0929325	107.535	1.26449	-0.4989	0.746059	0.47929	-59.4083	-10.5427	2.88865	552.947	-2.53801
FDB008862	7144	2-Methoxy-4-methylphenol	COc1cc(C)ccc1O	PETRWTHZSKVLRE-UHFFFAOYSA-N	3.53218	0.102564	86.2623	-46.08	-0.0703816	0.188056	-5.30078	7.24941	154.713	0.290323	1.79421	0.275	-0.8	5.74951	0.916667	0.00965867	426	1.03854	0.715833	693.19	0.0102539	110.576	1.37354	-0.437486	0.891176	0.55	-54.41	-6.43543	3.09068	190.288	-1.5707
FDB008878	11335	2,6-Dimethylphenol	Cc1cccc(C)c1O	NXXYKOUNUYWIHA-UHFFFAOYSA-N	3.19193	0.12963	40.6324	-70.9197	-0.0129495	0.414352	-5.66813	6.61125	150.798	0	2.29398	0.288089	-4.94737	0	0.981308	0.00308058	362	0.544739	0.414352	503.768	0.0315028	115.401	0.716842	-0.456563	0.910174	0.565097	15.0471	-6.8545	3.24783	109.738	-1.58444
FDB009011	460	Beechwood, creosote (fagus spp.)	COc1ccccc1O	LHGVFZTZFXWLCP-UHFFFAOYSA-N	3.29674	0.10101	83.5642	-53.9931	-0.230927	0.180556	-5.39874	6.43291	153.436	0.136364	0.69213	0.235294	-1.52941	5.74951	0.923611	0.0131035	388	1.12153	0.69213	515.653	-0.0141722	109.831	1.10095	-0.439766	0.901228	0.484429	-20.6955	-11.5789	3.00652	130.651	-1.72725
FDB009011	460	2-Methoxyphenol	COc1ccccc1O	LHGVFZTZFXWLCP-UHFFFAOYSA-N	3.29674	0.10101	83.5642	-53.9931	-0.230927	0.180556	-5.39874	6.43291	153.436	0.136364	0.69213	0.235294	-1.52941	5.74951	0.923611	0.0131035	388	1.12153	0.69213	515.653	-0.0141722	109.831	1.10095	-0.439766	0.901228	0.484429	-20.6955	-11.5789	3.00652	130.651	-1.72725
FDB010381	8814	alpha-(p-(1,1,3,3-Tetramethylbutyl)phenyl)-omega-hydroxypoly(oxyethylene)	CC(C)(C)CC(C)(C)c1ccc(O)cc1	ISAVYTVYFVQUDY-UHFFFAOYSA-N	1.99588	0.0966184	76.7731	5.813	0.320963	0.338249	-5.67357	11.449	152.47	0.764706	1.62549	0.189189	-4.16216	5.41499	1.04487	-0.000731454	590	0.569457	0.338249	1549.76	0.0445298	128.308	1.42937	-0.466317	1.06339	0.673484	-22.2484	-20.8572	2.90426	1182.28	-1.49692
FDB010421	10698	Mesity alcohol	Cc1cc(C)c(O)c(C)c1	BPRYUXCVCCNUFE-UHFFFAOYSA-N	3.47865	0.111111	41.8027	-83.0331	0.137007	0.421852	-5.46677	7.42775	152.33	0.128205	3.53556	0.31405	-4.72727	0	0.990769	0.00210895	400	0.521871	0.421852	680.745	0.0289277	115.637	0.954325	-0.474591	0.941914	0.61157	-4.29752	-33.2324	3.31053	153.182	-1.50543
FDB010421	10698	2,4,6-Trimethylphenol	Cc1cc(C)c(O)c(C)c1	BPRYUXCVCCNUFE-UHFFFAOYSA-N	3.47865	0.111111	41.8027	-83.0331	0.137007	0.421852	-5.46677	7.42775	152.33	0.128205	3.53556	0.31405	-4.72727	0	0.990769	0.00210895	400	0.521871	0.421852	680.745	0.0289277	115.637	0.954325	-0.474591	0.941914	0.61157	-4.29752	-33.2324	3.31053	153.182	-1.50543
FDB010449	11631979	Vanillin 3-(L-menthoxy)propane-1,2-diol acetal	COc1cc(C2OCC(COC3CC(C)CCC3C(C)C)O2)ccc1O	ZOGKSXQLOOQXFG-UHFFFAOYSA-N	2.7665	0.0854701	185.799	9.06302	0.698062	0.111367	-5.48037	20.0748	155.279	1.89412	1.3742	0.212941	29.239	11.8535	0.85201	0.00304729	1108	1.16555	2.53679	7476.96	-0.370555	161.009	1.78138	-0.47884	0.954319	0.560048	4.38407	-0.369951	1.5403	915949	-1.5897
FDB010500	8375	2'-Hydroxyacetophenone	CC(=O)c1ccccc1O	JECYUBVRTQDVAT-UHFFFAOYSA-N	1.65937	0.102564	40.1456	-32	-6.18e-05	0.0509259	-6.36746	7.31836	148.098	0.807692	0.428241	0.216049	-6	11.5328	0.752459	-0.00259824	424	0.568823	-0.0619444	632.095	0.0586658	138.336	0.736273	-0.25851	1.237	0.580247	-33	-10.7062	3.15294	182.238	-1.51666
FDB010503	7469	4'-Hydroxyacetophenone	CC(=O)c1ccc(O)cc1	TXFPEBPIARQUIG-UHFFFAOYSA-N	1.63431	0.102564	66.7963	-24	0.123264	0.185185	-6.28311	7.3588	148.098	2	0.808148	0.160494	-6	11.5328	0.752459	0.000191828	424	0.568823	0.199074	774.194	0.0982212	150.418	0.704436	-0.272161	1.3111	0.580247	24	5.6945	3.0034	180.913	-1.28847
FDB010504	126	4-Hydroxybenzaldehyde	O=Cc1ccc(O)cc1	RGHHSNMVTDWUBI-UHFFFAOYSA-N	1.54099	0.0808081	66.7035	-3.62667	-0.21695	0.181111	-6.42461	6.47335	145.036	3.25	0.757778	0.08	-6.53333	5.74951	0.761429	0.000775113	386	0.700986	0.181111	602.903	0.0615272	141.872	0.631488	-0.319454	0.882817	0.506667	14.52	24.2706	3.00978	129.225	-1.72948
FDB010505	10253	N-(2-Hydroxybenzoyl)glycine	O=C(O)CN=C(O)c1ccccc1O	ONJSZLXSECQROL-UHFFFAOYSA-N	1.87303	0.0987654	149.775	-13.9603	-0.047321	-0.139686	-6.59332	10.2562	152.628	4.97222	-0.0204734	0.128544	-19.0435	11.313	0.984748	-0.00193756	638	0.553093	-1.76703	1581.75	-0.0535591	193.552	0.866396	-0.314045	1.01267	0.586011	-9.32514	-2.41958	2.88708	1277.44	-2.06746
FDB010507	7420	3-Hydroxybenzoic acid	O=C(O)c1cccc(O)c1	IJFXRHURBJZNAO-UHFFFAOYSA-N	1.9952	0.0854701	97.5241	-8.5	-0.136618	-0.0278704	-6.48175	7.3588	145.409	5.5	0.0693519	0.09375	-14	11.313	0.915761	-0.000951843	450	0.463138	-1.05944	721.546	0.093858	166.449	0.597947	-0.354856	0.917541	0.609375	8	-0.790501	3.0699	178.193	-1.74476
FDB010508	135	4-Hydroxybenzoic acid	O=C(O)c1ccc(O)cc1	FJKROLUGYXJWQN-UHFFFAOYSA-N	2.03389	0.102564	96.658	-23	-0.132168	0.0740741	-6.49808	7.3588	145.409	4	0.252593	0.09375	-14	11.313	0.915761	0.0012144	450	0.463138	-0.912037	771.558	0.101024	166.615	0.563599	-0.34605	0.917541	0.609375	14	14.5585	3.0034	180.913	-1.74235
FDB010509	7456	Methylparaben	COC(=O)c1ccc(O)cc1	LXCFILQKKLGQFO-UHFFFAOYSA-N	1.98383	0.111111	96.1642	-63.4238	-0.244489	0.136716	-6.29399	7.95651	152.703	3.36364	0.572179	0.202216	-2.84211	5.74951	0.808874	0.00445131	488	0.828469	-0.261432	1015.56	0.068677	141.081	1.08737	-0.260122	0.891385	0.559557	-6.39335	-7.85949	2.89535	335.479	-1.71355
[truncated: 590 more rows]
